# Supplementary material for: Functional genomic analysis of the 68-1 RhCMV-Mycobacteria tuberculosis vaccine reveals an IL-15 response signature that is conserved with vector attenuation
Source: Front Immunol. 2024 Oct 15;15:1460344. doi: 10.3389/fimmu.2024.1460344 (PMC11518738; doi:10.3389/fimmu.2024.1460344)
Supplement: Supplementary Table 1 — Animal information (vaccine, sex, and age). [file Table1.xlsx]

## Sheet: Table_S1
Animal	Vaccine	Sex	Age_Yrs	Origin	Prime	Boost1	Boost2
RM1	68-1 RhCMV/TB-6Ag	F	4.9	ONPRC	X	X	X
RM2	68-1 RhCMV/TB-6Ag	F	4.9	ONPRC	X	X	X
RM3	68-1 RhCMV/TB-6Ag	F	5.1	ONPRC	X	X	X
RM4	68-1 RhCMV/TB-6Ag	M	4.7	PR	X	X	X
RM5	68-1 RhCMV/TB-6Ag	M	4.7	PR	X	X	X
RM6	68-1 RhCMV/TB-6Ag	M	4.8	PR	X	X	X
RM7	68-1 RhCMV/TB-6Ag	M	4.9	PR	X	X	X
RM8	68-1 RhCMV/TB-6Ag	M	4.9	PR	X	X	X
RM9	68-1 RhCMV/TB-6Ag	M	4.9	PR	X	X	X
RM10	68-1 RhCMV/TB-6Ag	M	5.7	ONPRC	X	X	X
RM11	68-1 RhCMV/TB-6Ag	M	5.7	ONPRC	X	X	X
RM12	68-1 RhCMV/TB-6Ag	M	6.1	ONPRC	X	X	X
RM13	68-1 RhCMV/Δpp71-TB-6Ag	F	4.9	ONPRC	X	X	X
RM14	68-1 RhCMV/Δpp71-TB-6Ag	F	4.9	ONPRC	X	X	X
RM15	68-1 RhCMV/Δpp71-TB-6Ag	F	5.2	ONPRC	X	X	X
RM16	68-1 RhCMV/Δpp71-TB-6Ag	M	4.8	PR	X	X	X
RM17	68-1 RhCMV/Δpp71-TB-6Ag	M	4.8	PR	X	X	X
RM18	68-1 RhCMV/Δpp71-TB-6Ag	M	4.9	PR	X	X	X
RM19	68-1 RhCMV/Δpp71-TB-6Ag	M	5.2	PR	X	X	X
RM20	68-1 RhCMV/Δpp71-TB-6Ag	M	5.9	ONPRC	X	X	X
RM21	68-1 RhCMV/Δpp71-TB-6Ag	M	5	PR	X	X
RM22	68-1 RhCMV/Δpp71-TB-6Ag	M	4.7	PR	X	X
RM23	68-1 RhCMV/Δpp71-TB-6Ag	M	5.2	PR	X	X
RM24	68-1 RhCMV/Δpp71-TB-6Ag	M	5.8	PR	X	X
