# Supplementary material for: Functional genomic analysis of the 68-1 RhCMV-Mycobacteria tuberculosis vaccine reveals an IL-15 response signature that is conserved with vector attenuation
Source: Front Immunol. 2024 Oct 15;15:1460344. doi: 10.3389/fimmu.2024.1460344 (PMC11518738; doi:10.3389/fimmu.2024.1460344)
Supplement: Supplementary Table 2 — Global DE genes information (LFC, adjusted p-value, and cluster numbers). [file Table2.xlsx]

## Sheet: Table_S2
Gene.stable.ID	HGNC.symbol	Cluster	Color	LFC.TB6Ag_D3-D0	LFC.TB6Ag_D7-D0	LFC.TB6Ag_D14-D0	LFC.TB6Ag_D98-D0	LFC.TB6Ag_D101-D0	LFC.TB6Ag_D105-D0	LFC.TB6Ag_D112-D0	LFC.TB6Ag_D560-D0	LFC.TB6Ag_D743-D0	LFC.TB6Ag_D746-D0	LFC.TB6Ag_D750-D0	LFC.TB6Ag_D757-D0	LFC.TB6Ag_D1177-D0	LFC.TB6Ag_D1191-D0	LFC.TB6Ag_D1219-D0	LFC.pp71_D3-D0	LFC.pp71_D7-D0	LFC.pp71_D14-D0	LFC.pp71_D98-D0	LFC.pp71_D101-D0	LFC.pp71_D105-D0	LFC.pp71_D112-D0	LFC.pp71_D560-D0	LFC.pp71_D743-D0	LFC.pp71_D746-D0	LFC.pp71_D750-D0	LFC.pp71_D757-D0	LFC.pp71_D1177-D0	LFC.pp71_D1191-D0	LFC.pp71_D1219-D0	Padj.TB6Ag_D3-D0	Padj.TB6Ag_D7-D0	Padj.TB6Ag_D14-D0	Padj.TB6Ag_D98-D0	Padj.TB6Ag_D101-D0	Padj.TB6Ag_D105-D0	Padj.TB6Ag_D112-D0	Padj.TB6Ag_D560-D0	Padj.TB6Ag_D743-D0	Padj.TB6Ag_D746-D0	Padj.TB6Ag_D750-D0	Padj.TB6Ag_D757-D0	Padj.TB6Ag_D1177-D0	Padj.TB6Ag_D1191-D0	Padj.TB6Ag_D1219-D0	Padj.pp71_D3-D0
ENSMMUG00000014521	RGS9	1	orange	0.853	1.15	0.705	0.225	1.01	0.945	0.501	0.845	0.379	0.917	1.17	1.23	0.509	1.03	0.993	1.2	1.37	1.03	0.257	1.2	1.3	0.653	0.945	0.905	0.931	1.32	0.755	0.278	0.636	0.598	0.00073	1.99e-06	0.044528	0.597352	5.73e-05	0.0028168	0.88293	0.0015	0.192	0.000165	8.91e-07	4.3e-07	0.0605	1.52e-05	3.44e-05	0.000204343
ENSMMUG00000018298	KLRD1	1	orange	0.694	1.12	0.672	0.148	0.831	0.863	0.369	0.833	0.318	0.889	1.14	1.16	0.28	1.04	0.954	1.27	1.45	1.07	0.118	1.1	1.41	0.476	0.84	0.864	0.945	1.37	0.834	0.135	0.627	0.516	0.0152	2.24e-05	0.0810919	0.774367	0.00219	0.00975248	0.88293	0.00597	0.344	0.00125	1.9e-05	1.64e-05	0.416	9.32e-05	0.000411	0.000381342
ENSMMUG00000005417	IL2RB	1	orange	0.581	1.01	0.622	0.134	0.714	0.676	0.378	0.698	0.338	0.856	1.15	1.13	0.448	0.872	0.804	0.958	1.2	0.823	0.0516	0.889	1.09	0.452	0.717	0.748	0.81	1.16	0.613	0.0954	0.495	0.385	0.0122	7.95e-06	0.0532246	0.73979	0.00145	0.0171384	0.88293	0.00491	0.186	0.00018	4.8e-07	8.89e-07	0.0637	0.000119	0.000344	0.000933439
ENSMMUG00000050768	N/A	1	orange	0.451392	0.995338	0.507849	0.114253	0.708211	0.765817	0.325908	0.538088	0.252497	0.647128	0.916117	0.946841	0.253776	0.738868	0.700145	0.965814	1.0834	0.685933	-0.0413435	0.750475	0.941135	0.235414	0.601271	0.588826	0.607474	1.09484	0.507815	-0.164139	0.409218	0.315823	0.152883	8.49744e-05	0.180759	0.846044	0.0105271	0.0310021	0.88293	0.134003	0.508711	0.0267282	0.000474484	0.000511764	0.506529	0.0086601	0.0152881	0.00635713
ENSMMUG00000060382	N/A	1	orange	0.245239	0.880947	0.430856	0.245224	0.659267	0.57381	0.293881	0.544667	0.202091	0.646082	0.941886	0.815447	0.229277	0.788747	0.667712	0.77517	1.07432	0.622509	-0.0389161	0.579975	0.914548	0.220233	0.551763	0.620749	0.615578	1.00213	0.597704	0.135051	0.488504	0.401839	0.346396	8.10412e-06	0.138975	0.501283	0.00185958	0.0381197	0.88293	0.0287268	0.489441	0.00213697	1.38762e-06	6.77939e-05	0.413148	7.56332e-05	0.0014257	0.00288522
ENSMMUG00000008710	PCDH1	1	orange	0.803	1.13	0.707	0.255	0.918	0.876	0.474	0.99	0.474	1.14	1.43	1.38	0.822	1.32	1.19	1.24	1.35	1.27	0.203	1.2	1.46	0.545	1.13	1.06	0.907	1.58	0.818	0.0856	0.87	0.617	0.00797	3.44e-05	0.0820376	0.61381	0.00152	0.015663	0.88293	0.00158	0.169	4.39e-05	2.36e-07	7.57e-07	0.00671	1.53e-06	1.88e-05	0.000849313
ENSMMUG00000015403	MCOLN2	1	orange	0.576	0.788	0.512	0.213	0.68	0.714	0.459	0.832	0.367	0.807	1.1	1.03	0.597	1.04	0.925	1.03	1.09	0.871	0.165	0.944	1.02	0.472	0.695	0.687	0.67	1.11	0.668	0.233	0.611	0.445	0.039	0.000867	0.146284	0.646027	0.00811	0.0315468	0.88293	0.00283	0.249	0.0015	4.1e-06	2.89e-05	0.0344	1.48e-05	0.000197	0.00108636
ENSMMUG00000022233	HEATR9	1	orange	0.644	0.921	0.712	0.209	0.707	1	0.425	0.876	0.171	0.766	1.1	1.19	0.448	0.964	0.78	0.936	1.25	0.895	0.0465	1.26	1.2	0.352	0.809	0.708	0.81	1.06	0.622	0.321	0.749	0.431	0.0454	0.000659	0.0845393	0.712258	0.0183	0.00529503	0.88293	0.00788	0.709	0.0121	6.05e-05	2.36e-05	0.215	0.000718	0.0108	0.00828465
ENSMMUG00000054796	N/A	1	orange	0.308143	0.893271	0.463256	0.0721479	0.708271	0.596639	0.175848	0.511417	0.0731617	0.506868	0.765753	0.829962	0.248472	0.728999	0.768048	0.626614	0.914109	0.653984	0.134429	0.762676	0.983903	0.218646	0.626607	0.418245	0.488176	0.797503	0.494814	0.200064	0.519964	0.41837	0.240962	0.000137873	0.153459	0.879528	0.00285177	0.0562512	0.88293	0.0759269	0.835986	0.0534885	0.00185171	0.000827889	0.386276	0.00380567	0.00146051	0.0312358
ENSMMUG00000050862	N/A	1	orange	0.728181	1.25432	0.721578	0.0555412	0.848612	0.981201	0.510031	0.862725	0.410802	0.909692	1.21774	1.11246	0.246845	0.948095	0.92303	1.22405	1.4028	0.859837	-0.146511	1.02464	1.43839	0.419988	0.826857	0.832753	0.86312	1.309	0.586078	0.267783	0.57954	0.493811	0.0462228	8.23122e-05	0.121018	0.942786	0.0122098	0.0207219	0.88293	0.0293827	0.332608	0.00961139	0.000210646	0.00118445	0.603409	0.00678294	0.00788452	0.00260864
ENSMMUG00000017333	CD244	1	orange	0.72	1.15	0.767	0.0964	0.852	0.882	0.445	0.815	0.44	0.82	1.24	1.17	0.459	0.919	0.896	0.997	1.18	0.954	-0.0769	0.889	1.1	0.332	0.601	0.762	0.725	1.16	0.55	0.228	0.541	0.411	0.00956	4e-06	0.0420213	0.865181	0.00124	0.00661649	0.88293	0.00542	0.17	0.00188	5.87e-07	3.38e-06	0.138	0.000323	0.00056	0.00162631
ENSMMUG00000008163	FGFBP2	1	orange	1.01	1.86	0.894	0.394	1.37	1.4	0.609	1.26	0.767	1.36	1.72	1.54	0.853	1.42	1.56	1.66	1.95	1.39	0.122	1.55	1.75	0.308	1.23	1.16	1.21	1.77	0.917	0.32	0.913	0.794	0.0283	2e-06	0.12691	0.611458	0.00117	0.00667594	0.88293	0.00772	0.134	0.000981	1.02e-05	0.000192	0.0812	0.000486	0.000117	0.00204657
ENSMMUG00000015299	KLRF1	1	orange	0.976	1.36	0.71	0.127	1.17	1.25	0.63	1.48	0.629	1.25	1.53	1.43	0.707	1.43	1.34	1.62	1.59	1.18	-0.122	1.36	1.92	0.38	1.31	1.11	1.06	1.55	0.699	0.24	0.881	0.737	0.0133	8.2e-05	0.167655	0.879762	0.00156	0.00610713	0.88293	0.000168	0.166	0.000611	1.18e-05	6.51e-05	0.0991	4.16e-05	0.000192	0.000505767
ENSMMUG00000005353	PDGFD	1	orange	0.277	0.71	0.48	-0.0427	0.397	0.564	0.22	0.591	0.312	0.635	0.947	0.79	0.102	0.589	0.548	0.605	0.682	0.493	-0.137	0.448	0.776	-0.174	0.376	0.373	0.486	0.875	0.165	-0.0904	0.198	0.0714	0.379	0.00279	0.172292	0.944021	0.151	0.105819	0.88293	0.0561	0.344	0.0182	9.5e-05	0.00282	0.811	0.0351	0.0509	0.0490735
ENSMMUG00000008686	S1PR5	1	orange	1.15	1.56	0.898	0.166	1.31	1.25	0.579	1.13	0.605	1.3	1.54	1.44	0.611	1.39	1.36	1.8	1.87	1.46	0.261	1.7	1.79	0.578	1.47	1.37	1.3	1.86	0.996	0.33	1.04	0.905	0.00196	5.29e-06	0.0808075	0.830678	0.000292	0.00475265	0.88293	0.0046	0.169	0.000211	7.27e-06	4e-05	0.157	4.78e-05	9.28e-05	0.000204343
ENSMMUG00000022523	AFAP1L2	1	orange	0.73	1.09	0.576	0.063	0.832	0.745	0.344	0.694	0.247	0.771	1.06	0.972	0.266	0.849	0.773	1.33	1.39	0.899	0.0127	1.12	1.35	0.122	0.937	0.942	0.848	1.33	0.427	0.0462	0.59	0.335	0.036	0.000395	0.199315	0.930407	0.0104	0.0894961	0.88293	0.0823	0.581	0.0274	0.00116	0.00434	0.546	0.0142	0.0251	0.00138008
ENSMMUG00000020009	ROR2	1	orange	0.983	1.53	0.676	0.312	1.27	1.25	0.454	1.09	0.655	1.2	1.55	1.36	0.48	1.39	1.23	1.84	2.03	1.36	0.188	1.75	1.94	0.459	1.6	1.66	1.45	2.06	0.987	0.302	1.09	0.773	0.05	0.000233	0.309409	0.732406	0.00499	0.0336827	0.88293	0.0467	0.261	0.0103	0.000339	0.00396	0.439	0.00194	0.00845	0.00158906
ENSMMUG00000065286	CX3CR1	1	orange	1.12	1.37	0.797	0.255	1.17	0.903	0.57	1.05	0.556	1.34	1.32	1.24	0.704	1.17	1.19	1.53	1.65	1.3	0.187	1.38	1.5	0.419	1.25	1.3	1.33	1.57	0.996	0.574	0.894	0.837	0.000779	2.64e-05	0.0808075	0.634263	0.000393	0.0295191	0.88293	0.00327	0.118	5.7e-05	6.19e-05	0.000188	0.0382	0.000475	0.000268	0.000381342
ENSMMUG00000007596	SEMA4C	1	orange	0.733	1.06	0.604	-0.0801	0.767	0.69	0.261	0.668	0.605	0.876	1.05	1.1	0.318	0.886	0.822	1.22	1.34	0.996	-0.227	1.2	1.19	0.0943	0.921	1.05	0.979	1.18	0.567	0.493	0.679	0.481	0.0698	0.00151	0.242204	0.92674	0.0421	0.176528	0.894564	0.168	0.179	0.0238	0.00332	0.00339	0.542	0.0229	0.0377	0.00740141
ENSMMUG00000039169	NMUR1	1	orange	1.51	1.65	0.929	0.186	1.3	1.35	0.631	1.24	0.843	1.3	1.57	1.6	0.54	1.34	1.22	1.77	1.91	1.3	0.0518	1.86	1.79	0.32	1.21	1.32	1.27	1.44	1.06	0.844	0.976	0.731	0.000398	2.01e-05	0.111403	0.839758	0.00191	0.0078114	0.88293	0.00847	0.0863	0.00167	5.84e-05	7.79e-05	0.32	0.000998	0.00424	0.000631683
ENSMMUG00000008111	N/A	1	orange	0.899691	1.26802	0.722785	0.192267	1.19586	1.14049	0.451678	0.947566	0.692627	0.921975	1.26522	1.22661	0.550044	1.107	1.026	1.33503	1.46158	1.0699	0.25018	1.31479	1.45132	0.368023	0.959155	1.04348	0.823518	1.24688	0.836384	0.57545	0.864668	0.669518	0.00501294	9.71921e-06	0.091555	0.756939	0.000104964	0.00292208	0.88293	0.00554164	0.0464895	0.00274153	1.09185e-05	3.28788e-05	0.132112	0.000148118	0.00069038	0.000544142
ENSMMUG00000008511	SH2D1B	1	orange	0.527	1.21	0.651	-0.0487	0.794	0.931	0.43	0.883	0.614	0.974	1.31	1.16	0.335	0.927	0.909	1.5	1.44	1.13	-0.0752	1.27	1.69	0.436	1.08	1.25	1.01	1.54	0.746	0.422	0.887	0.379	0.223	0.000263	0.198775	0.95695	0.0327	0.0526005	0.88293	0.0403	0.168	0.0089	0.000116	0.00156	0.513	0.0146	0.0171	0.00117992
ENSMMUG00000065134	FASLG	1	orange	0.657	1.02	0.516	0.082	0.958	0.898	0.512	0.931	0.4	0.933	1.27	1.26	0.562	1.03	1.02	1.32	1.23	1.09	-0.183	1.01	1.42	0.627	1.01	1.15	0.84	1.49	0.884	0.514	0.904	0.678	0.0412	0.000176	0.209064	0.902946	0.00117	0.0151866	0.88293	0.0041	0.284	0.00127	2.57e-06	6.72e-06	0.0985	0.00023	0.00039	0.000426453
ENSMMUG00000002892	RXRG	1	orange	1.27	1.9	0.974	-0.027	1.6	1.45	0.75	1.63	1.01	1.87	2.12	1.84	1.36	2.18	2.09	2.03	2.07	1.04	0.00529	1.84	2.04	0.441	2.01	1.44	1.82	2.11	1.04	0.384	1.49	1.32	0.0745	0.00111	0.296222	0.986507	0.0124	0.0977074	0.88293	0.0288	0.203	0.00309	0.000437	0.00574	0.0563	0.000313	0.000707	0.0119194
ENSMMUG00000060967	N/A	1	orange	0.596949	0.557329	0.394243	0.262895	0.664806	0.56117	0.344727	0.765557	0.409109	0.841581	1.01354	0.953516	0.649678	0.928257	0.920522	0.689538	0.741135	0.484082	0.114318	0.763176	0.769561	0.191209	0.714256	0.531588	0.746212	0.861358	0.427673	0.169283	0.555236	0.489995	0.0086328	0.00584752	0.187254	0.47124	0.00213438	0.048783	0.88293	0.000962084	0.104819	4.35508e-05	5.33277e-07	3.83851e-06	0.00391732	4.34197e-06	7.90349e-06	0.00928313
ENSMMUG00000022185	OSR2	1	orange	1.23	1.83	1.03	0.587	1.78	1.67	0.774	1.96	1.04	1.82	2.43	2.06	1.75	2.4	2.23	1.94	1.98	1.39	-0.1	1.72	2.22	0.807	1.83	1.35	1.07	2.14	1.18	0.825	1.47	1.19	0.012	1.73e-05	0.108161	0.458888	0.000105	0.00292208	0.88293	4.53e-05	0.0448	2.39e-05	4.46e-09	2.03e-06	0.000119	6.55e-09	1.1e-07	0.000631683
ENSMMUG00000003815	ADAMTSL5	1	orange	1.55	1.65	0.842	0.424	1.43	1.56	0.379	1.6	0.493	1.61	1.81	1.6	1.14	1.84	1.65	2.01	1.87	1.49	0.0628	2.01	1.96	0.476	1.57	1.23	0.927	1.46	0.966	0.0601	1.04	1.03	0.000367	2.74e-05	0.155593	0.580037	0.000747	0.00292208	0.88293	0.000354	0.386	6.75e-05	3.27e-06	0.000104	0.0125	2.42e-06	4.64e-05	0.000204343
ENSMMUG00000015689	ADGRG1	1	orange	0.834	1.04	0.606	0.187	0.938	0.892	0.265	0.861	0.479	0.977	1.14	1.14	0.647	1.23	1.16	0.972	1.09	0.874	0.159	1.18	1.24	0.28	0.803	0.763	0.804	1.12	0.566	0.391	0.753	0.491	0.0077	0.000275	0.1419	0.737723	0.00182	0.0193944	0.88293	0.0111	0.172	0.00135	0.000123	0.000149	0.0476	3.2e-05	9.48e-05	0.00717191
ENSMMUG00000006061	SCUBE1	1	orange	0.672	0.848	0.406	-0.038	0.659	0.811	0.551	0.863	0.488	0.959	1.18	1.08	0.632	1.12	0.989	1.1	0.941	0.921	0.0923	1	1.3	0.313	0.939	0.966	1.07	1.25	0.85	0.478	0.911	0.894	0.0471	0.00323	0.378656	0.960006	0.0391	0.0460686	0.88293	0.0152	0.2	0.00179	3.65e-05	0.000438	0.073	0.000129	0.00121	0.00408783
ENSMMUG00000018265	PRR5L	1	orange	0.602	0.779	0.516	0.141	0.781	0.56	0.309	0.818	0.374	0.949	0.992	0.963	0.612	1.03	1.01	1.1	1.05	0.926	0.0538	1.12	1.17	0.424	0.998	0.877	1	1.31	0.83	0.351	0.785	0.624	0.0136	0.000322	0.107206	0.747517	0.000729	0.0692398	0.88293	0.00105	0.173	1.96e-05	7.6e-06	1.7e-05	0.0126	2.59e-06	6.05e-06	0.000381342
ENSMMUG00000054210	N/A	1	orange	0.529835	0.659885	0.506833	0.14803	0.692266	0.676126	0.355363	0.832225	0.558885	0.828827	0.978701	1.03514	0.484418	1.00326	1.01547	0.916219	0.867611	0.668247	-0.158301	0.908071	1.21029	0.332344	0.893972	0.780492	0.847682	1.0047	0.551541	0.435217	0.633975	0.686095	0.0355857	0.00286884	0.118994	0.736621	0.00323618	0.0245417	0.88293	0.00110569	0.028365	0.000469824	2.31941e-05	8.50521e-06	0.0621286	1.30183e-05	9.6412e-06	0.00158381
ENSMMUG00000002680	CSF1	1	orange	0.779	0.741	0.363	0.339	0.884	0.566	0.406	0.733	0.365	0.939	0.946	0.912	0.792	1.01	1.02	0.978	0.806	0.824	0.106	1.21	0.907	0.459	0.839	0.81	1.16	1.09	0.792	0.345	0.765	0.711	0.000272	0.000137	0.202212	0.310007	2.92e-05	0.0339824	0.88293	0.00102	0.13	1.81e-06	1.4e-06	4.96e-06	0.000122	3.21e-07	1.35e-07	0.000366536
ENSMMUG00000058233	N/A	1	orange	0.515536	0.975673	0.643225	0.222029	1.38849	0.974749	0.292824	0.929373	0.394922	0.595745	1.1005	1.05136	0.434244	0.944834	1.07857	1.85311	1.92617	1.57267	-0.316925	1.30513	2.03817	-0.39412	1.21662	0.348654	1.09741	1.48893	0.979237	0.547981	1.29226	1.2305	0.434891	0.0482455	0.399526	0.843989	0.00594978	0.171467	0.911207	0.16839	0.621077	0.35853	0.0386009	0.0771671	0.561598	0.116825	0.0544769	0.0109054
ENSMMUG00000001213	SPATA9	1	orange	1.03	0.818	0.646	0.523	0.908	1.02	0.824	1.21	0.496	0.913	1.11	0.799	0.799	1.3	1.17	1.24	1.14	1.13	0.617	1.09	1.28	-0.0608	1.34	0.928	1.25	1.17	0.668	0.129	1.2	0.905	0.021	0.042	0.280084	0.463166	0.0329	0.0658631	0.88293	0.00907	0.364	0.0428	0.00748	0.109	0.0942	0.00131	0.0056	0.0179073
ENSMMUG00000006659	ALDH1A3	1	orange	1.36	1.55	0.329	0.0701	0.692	1.15	0.658	1.51	0.779	1.53	1.36	1.45	0.677	1.4	1.29	1.84	2.09	1.42	0.325	1.95	2.23	1.36	1.84	1.78	1.73	2.09	0.138	1.53	1.65	1.53	0.0454	0.00793	0.782097	0.965632	0.352	0.18827	0.88293	0.0425	0.352	0.0211	0.0374	0.0405	0.424	0.0443	0.0643	0.0400869
ENSMMUG00000017762	CLNK	1	orange	0.539	0.652	0.174	-0.148	0.335	0.417	0.00156	0.812	0.421	0.639	0.797	0.65	0.407	0.714	0.702	0.913	0.797	0.518	-0.114	0.669	0.977	0.194	0.844	0.723	0.591	0.971	-0.0649	0.559	0.379	0.348	0.128	0.028	0.758865	0.82797	0.361	0.363485	0.998495	0.0256	0.287	0.0605	0.0116	0.0763	0.306	0.0349	0.038	0.0177234
ENSMMUG00000029466	N/A	1	orange	1.08493	1.10691	1.08727	0.077847	0.785881	1.3588	0.783487	1.46317	1.13148	1.33716	1.9977	1.48086	0.660108	0.998583	1.53754	1.02	0.972898	0.961557	0.177377	1.24593	1.44171	0.77815	1.03828	1.09596	1.5139	1.28659	0.941136	1.04635	1.48125	1.08089	0.146936	0.0891118	0.24464	0.962915	0.307528	0.131254	0.88293	0.0682492	0.155465	0.0649911	0.00184452	0.0465241	0.468968	0.235977	0.0277959	0.185165
ENSMMUG00000017565	DIXDC1	1	orange	0.318	-0.0568	-0.0692	-0.474	-0.023	0.234	-0.099	0.215	0.375	0.409	0.591	0.433	0.149	0.226	0.199	0.414	0.462	0.026	-0.199	0.105	0.36	0.0825	0.283	0.41	0.0775	0.361	0.0329	0.109	0.25	0.0619	0.285	0.861	0.894024	0.290973	0.95	0.541665	0.940473	0.593	0.218	0.156	0.0198	0.155	0.692	0.547	0.599	0.173067
ENSMMUG00000020465	PPP2R2B	1	orange	0.564	1.26	0.531	0.211	0.936	0.917	0.612	1.04	0.627	1.24	1.51	1.44	0.835	1.38	1.25	1.54	1.74	1.32	0.388	1.44	1.72	0.679	1.39	1.38	1.46	1.9	1.4	0.592	1.21	1.12	0.104	8.46e-06	0.214439	0.722707	0.00218	0.0173141	0.88293	0.00162	0.0774	1.24e-05	5.19e-08	4.6e-07	0.0109	6.86e-07	1.19e-05	0.000204343
ENSMMUG00000005617	STAT4	1	orange	0.452	0.748	0.293	0.144	0.617	0.545	0.302	0.612	0.286	0.697	0.896	0.937	0.467	0.671	0.695	0.775	1.09	0.702	0.3	0.852	0.901	0.452	0.834	0.768	0.723	1.12	0.776	0.105	0.571	0.563	0.0077	1.83e-06	0.188213	0.60591	0.000168	0.00661649	0.88293	0.000412	0.127	7.42e-06	6.6e-09	1.09e-09	0.00583	1.49e-05	8.32e-06	0.000255445
ENSMMUG00000013394	JAKMIP2	1	orange	0.443	0.828	0.284	0.236	0.655	0.701	0.494	0.757	0.375	0.898	1.21	1.11	0.879	1.15	1.13	0.955	1.36	0.977	0.357	0.987	1.12	0.609	1.05	0.858	0.692	1.46	0.881	0.143	0.875	0.807	0.14	0.000576	0.48406	0.613472	0.0134	0.0414787	0.88293	0.0103	0.254	0.000377	4.08e-07	6.53e-06	0.000875	1.47e-06	4.28e-06	0.00459733
ENSMMUG00000018159	SNPH	1	orange	0.403	0.529	0.296	0.195	0.488	0.49	0.388	0.432	0.333	0.546	0.775	0.725	0.329	0.613	0.551	0.766	0.992	0.659	0.283	0.814	0.804	0.702	0.805	0.793	0.622	0.931	0.583	0.132	0.569	0.722	0.0806	0.00623	0.319636	0.59625	0.021	0.0832207	0.88293	0.101	0.189	0.0102	6.02e-05	0.000449	0.188	0.00278	0.0105	0.00309941
ENSMMUG00000021499	SAMD3	1	orange	0.586	1.27	0.781	0.157	0.9	1.05	0.522	0.929	0.466	1.01	1.43	1.4	0.573	1.02	1.05	1.36	1.65	1.3	0.169	1.27	1.69	0.814	1.06	1.1	1.16	1.67	1.26	0.321	0.906	0.67	0.0667	2.57e-06	0.0562165	0.790273	0.00186	0.00292208	0.88293	0.00328	0.192	0.000283	6.65e-08	3.75e-07	0.0851	0.000221	0.000161	0.000523634
ENSMMUG00000044047	KLRB1	1	orange	0.278	0.979	0.705	0.193	0.725	0.744	0.474	0.591	0.235	0.541	1.02	1.07	0.12	0.781	0.777	1	1.28	0.961	0.199	0.954	1.32	0.437	0.912	0.848	0.807	1.41	0.796	0.226	0.677	0.523	0.444	0.000367	0.0868188	0.726525	0.0136	0.0540182	0.88293	0.111	0.56	0.102	0.00039	0.000244	0.794	0.0117	0.0108	0.00517509
ENSMMUG00000000651	IL12RB2	1	orange	0.381	0.947	0.475	0.189	0.473	0.71	0.401	0.619	0.292	0.613	1.08	1.02	0.406	0.698	0.594	0.807	1.13	0.856	0.229	0.714	0.967	0.656	0.566	0.676	0.753	1.34	0.737	0.243	0.73	0.428	0.2	5.73e-05	0.177873	0.695936	0.079	0.0315468	0.88293	0.0433	0.389	0.0233	4.81e-06	2.89e-05	0.19	0.00746	0.0303	0.00723389
ENSMMUG00000018292	SPRY2	1	orange	0.0744	0.792	0.124	-0.197	0.0699	0.366	0.103	0.315	0.371	0.626	0.85	0.901	0.00796	0.462	0.472	0.682	1.07	0.636	-0.145	0.609	0.863	0.265	0.565	0.774	0.908	1.02	0.643	0.243	0.415	0.515	0.866	0.0013	0.806224	0.715216	0.854	0.351184	0.941033	0.433	0.272	0.0283	0.00107	0.000779	0.987	0.154	0.132	0.0381235
ENSMMUG00000024466	U1	1	orange	0.0411878	0.575643	-0.102852	0.140225	0.275263	0.63544	0.406012	0.591466	-0.536818	0.62192	1.11743	1.10997	0.684459	0.633742	0.593378	0.799256	0.949989	0.807698	0.394569	1.00718	1.13604	0.414619	0.616418	0.74592	0.465	0.898677	1.01521	0.536587	0.726371	0.351881	0.957712	0.20493	0.915891	0.88849	0.634898	0.318205	0.88293	0.348919	0.476811	0.236171	0.0116772	0.0203013	0.196735	0.2653	0.295283	0.25652
ENSMMUG00000003383	NXPH3	1	orange	0.494	0.839	0.539	0.29	0.623	0.64	0.441	0.808	0.768	0.976	1.09	1.08	0.722	1.11	0.888	0.828	1.19	0.851	0.495	1.08	1.03	0.501	1.21	1.08	0.996	1.2	1.14	0.671	1.18	0.853	0.109	0.000856	0.151712	0.542012	0.0254	0.0855947	0.88293	0.00855	0.00784	0.000195	1.35e-05	3.52e-05	0.0137	9.59e-06	0.000967	0.0128241
ENSMMUG00000018256	N/A	1	orange	0.466864	0.230922	0.210826	0.24207	0.327681	0.316798	0.0486888	0.516856	0.186682	0.587525	0.668276	0.645022	0.298982	0.67808	0.524886	0.593678	0.676313	0.547978	0.0771571	0.727625	0.793838	0.30371	0.916252	0.599689	0.638046	0.813403	0.648527	0.0847023	0.652368	0.769882	0.0943937	0.391304	0.605935	0.581872	0.23897	0.387599	0.969217	0.102599	0.600852	0.0268416	0.00758482	0.0183216	0.349725	0.00782391	0.0571329	0.0636769
ENSMMUG00000022140	N/A	1	orange	0.406399	0.529286	0.284885	0.360375	0.792074	0.406695	-0.0602758	0.716536	0.613279	0.900919	0.977414	0.650939	0.398944	0.73616	0.887969	0.773401	0.843778	0.415265	0.274951	0.774181	1.28579	0.0753455	1.06204	0.775469	0.608766	0.836922	0.630293	0.204842	0.772079	0.453011	0.37943	0.154293	0.646755	0.582446	0.0340873	0.469227	0.975068	0.130502	0.166217	0.018464	0.0077711	0.143526	0.415377	0.0776917	0.0215442	0.0987783
ENSMMUG00000042305	N/A	1	orange	0.251327	0.495042	0.360613	0.287635	0.307612	0.203751	0.229177	0.324995	0.445486	0.616779	0.595942	0.514805	0.45526	0.598772	0.478188	0.586718	0.665601	0.494851	0.217171	0.486109	0.456127	0.0887728	0.597865	0.505906	0.570771	0.600933	0.63448	0.21622	0.395982	0.412348	0.203279	0.00163158	0.124047	0.306739	0.0858895	0.418273	0.88293	0.144613	0.0158014	0.000168995	0.000256088	0.00366619	0.0129033	0.000245279	0.00602193	0.00298296
ENSMMUG00000006430	AIG1	1	orange	0.00727	0.323	0.0623	-0.0863	0.0781	0.0652	0.195	0.322	0.0542	0.33	0.586	0.487	0.362	0.279	0.33	0.53	0.699	0.28	0.142	0.282	0.521	-0.0426	0.444	0.486	0.15	0.53	0.449	-0.0696	0.205	0.173	0.985	0.13	0.886897	0.85183	0.787	0.875244	0.88293	0.279	0.884	0.19	0.00612	0.0465	0.156	0.325	0.21	0.0417765
ENSMMUG00000016783	CD1B	1	orange	0.397	0.443	0.209	0.197	0.256	0.401	0.243	0.438	0.396	0.687	0.666	0.493	0.397	0.407	0.57	0.612	0.663	0.23	0.289	0.584	0.465	0.142	0.515	0.488	0.481	0.416	0.601	0.087	0.405	0.409	0.0987	0.0303	0.539797	0.605013	0.292	0.178834	0.88293	0.108	0.117	0.00113	0.00154	0.0418	0.109	0.101	0.0103	0.0322684
ENSMMUG00000001120	SYN2	1	orange	0.365	0.276	-0.0779	-0.0766	0.45	0.399	0.383	0.655	0.658	0.822	0.999	0.736	0.515	0.594	0.695	0.996	1.08	0.796	0.327	0.911	1.08	0.69	1.26	1.45	0.957	1.49	0.991	0.523	0.83	0.791	0.256	0.34	0.888381	0.901358	0.121	0.305819	0.88293	0.0425	0.0269	0.00217	6.97e-05	0.0116	0.096	0.0465	0.0142	0.00420974
ENSMMUG00000004122	MAPT	1	orange	0.0753	0.14	-0.122	0.0612	0.0987	0.151	0.121	0.334	0.17	0.355	0.503	0.425	0.352	0.366	0.448	0.402	0.422	0.278	0.284	0.345	0.586	0.422	0.547	0.525	0.389	0.646	0.368	0.0549	0.349	0.229	0.77	0.455	0.683974	0.868684	0.654	0.568721	0.894106	0.135	0.462	0.0569	0.00273	0.0259	0.0722	0.0541	0.0122	0.0649721
ENSMMUG00000020208	ELOVL4	1	orange	-0.174	-0.316	-0.281	-0.0982	-0.112	0.0222	0.304	0.165	-0.00854	0.204	0.336	0.189	0.0397	0.0988	0.161	0.589	0.701	0.389	0.383	0.401	0.717	0.24	0.477	0.517	0.299	0.88	0.448	0.0973	0.24	0.265	0.683	0.329	0.561623	0.877715	0.775	0.972561	0.88293	0.746	0.987	0.614	0.299	0.656	0.94	0.864	0.74	0.112724
ENSMMUG00000016884	CCKBR	1	orange	0.147	0.177	-0.0555	0.216	0.393	0.253	0.493	0.905	0.311	0.768	0.9	1.01	0.0148	0.463	0.749	0.699	1.48	0.579	0.688	0.957	1.04	0.739	0.808	1.18	0.788	0.719	0.879	0.249	0.709	0.455	0.824	0.728	0.954959	0.799923	0.426	0.727754	0.88293	0.0722	0.605	0.0961	0.0347	0.0258	0.984	0.424	0.114	0.190679
ENSMMUG00000055350	TMEM200C	1	orange	0.0647	1.14	0.589	0.0994	0.669	0.0307	-0.269	0.46	0.169	0.36	1.31	0.924	0.652	0.639	0.966	2.38	1.99	1.57	1.79	1.33	2.57	1.53	1.34	1.46	1.27	2.14	1.79	1.04	1.38	0.649	0.961	0.0919	0.612767	0.956093	0.428	0.986395	0.94711	0.724	0.901	0.732	0.0733	0.293	0.506	0.548	0.273	0.0432318
ENSMMUG00000020951	NUAK1	1	orange	0.609	0.775	0.0368	0.368	0.608	0.658	0.105	0.478	0.251	0.621	0.85	1.1	0.533	0.936	0.71	1.24	1.54	1.04	0.817	1.11	1.61	0.547	0.962	1.18	0.984	1.7	0.719	0.5	1.03	0.828	0.177	0.0397	0.970457	0.603291	0.155	0.232761	0.961029	0.411	0.675	0.176	0.0392	0.00809	0.279	0.0265	0.117	0.025609
ENSMMUG00000018639	MEX3B	1	orange	0.474	0.873	0.0877	0.284	0.808	0.788	0.453	0.801	0.527	0.782	0.991	0.805	0.874	1.03	0.794	0.76	1.1	0.793	0.637	0.627	0.939	0.77	1.31	1.24	1.23	0.841	0.878	0.217	0.841	1.01	0.385	0.0339	0.927355	0.738353	0.0731	0.187079	0.88293	0.157	0.344	0.108	0.026	0.119	0.0731	0.024	0.11	0.167058
ENSMMUG00000010245	F8	1	orange	0.0202	0.303	0.0688	-0.417	0.138	0.257	0.205	0.481	0.346	0.411	0.532	0.332	0.595	-0.0148	0.317	0.398	0.778	0.285	0.268	0.476	0.416	0.327	0.853	0.67	0.454	0.569	0.583	0.273	0.08	0.194	0.963	0.246	0.894776	0.349391	0.67	0.498977	0.88293	0.143	0.27	0.159	0.0425	0.303	0.0312	0.98	0.335	0.226443
ENSMMUG00000002877	HDC	1	orange	0.0921	0.677	-0.0629	0.00505	0.418	0.163	0.533	0.353	-0.0314	0.562	0.54	0.201	0.432	0.556	0.51	0.73	1	0.453	0.323	0.784	1.4	0.0745	1.05	0.606	0.925	0.739	0.582	0.458	0.842	0.535	0.901	0.115	0.950295	0.99597	0.416	0.845447	0.88293	0.621	0.97	0.285	0.27	0.769	0.458	0.336	0.38	0.154414
ENSMMUG00000021192	KIF21A	1	orange	0.083	0.188	-0.146	0.271	0.139	0.208	0.244	0.27	-0.326	0.141	0.45	0.234	0.419	0.659	0.471	0.593	1.09	0.874	0.161	0.898	0.816	0.451	0.555	0.405	0.912	0.189	0.529	0.66	0.445	0.666	0.899	0.689	0.857642	0.718829	0.794	0.769231	0.896269	0.685	0.584	0.819	0.315	0.69	0.416	0.164	0.362	0.316106
ENSMMUG00000059292	N/A	1	orange	0.337807	0.100544	-0.0568154	0.0166517	0.205596	0.157567	0.0555728	0.418321	0.113557	0.143187	0.307238	0.21484	0.423495	0.699542	0.512174	0.395849	0.964189	0.71091	0.590895	0.901039	0.548158	0.274775	0.590578	0.725762	0.557592	0.368025	-0.0434835	0.281181	0.690804	0.0665072	0.529982	0.850927	0.952811	0.986507	0.701656	0.839469	0.978987	0.510008	0.874475	0.825262	0.546234	0.734303	0.434176	0.158232	0.339707	0.454973
ENSMMUG00000064092	N/A	1	orange	0.489142	0.447268	0.151484	-0.106684	0.349172	0.163896	0.101373	0.578856	0.180584	0.372618	0.520997	0.393775	0.57686	0.489261	0.427533	0.45729	1.00436	0.408654	0.575097	0.527207	1.00993	0.341511	0.501743	0.32246	0.340261	0.551469	0.424408	0.157474	0.371871	-0.114722	0.127251	0.107498	0.768819	0.864118	0.274575	0.738079	0.945113	0.106579	0.670172	0.273657	0.0805823	0.269873	0.0718478	0.147818	0.219139	0.154501
ENSMMUG00000012424	NTRK1	1	orange	0.283	0.324	0.371	0.0827	0.29	0.191	-0.0317	0.308	0.223	0.0996	0.267	0.19	0.316	0.28	-0.0238	0.352	0.659	0.662	0.416	0.421	0.893	0.122	0.401	-0.0246	0.448	0.287	0.321	0.446	0.449	0.0155	0.419	0.264	0.367303	0.89445	0.372	0.680746	0.983988	0.466	0.572	0.819	0.41	0.641	0.385	0.492	0.969	0.330806
ENSMMUG00000006861	DNAH10	1	orange	0.142	0.0657	-0.155	-0.238	-0.0865	-0.197	0.0136	0.292	-0.366	0.16	0.471	0.505	-0.491	0.445	0.00859	0.615	1.04	0.724	0.235	0.251	0.801	0.117	0.706	0.238	0.209	0.373	-0.355	-0.33	0.468	0.3	0.833	0.911	0.861485	0.791564	0.89	0.815778	0.994646	0.688	0.58	0.809	0.328	0.358	0.439	0.465	0.993	0.238358
ENSMMUG00000055997	N/A	1	orange	0.467594	0.3517	-0.020075	0.143416	0.0945968	0.165467	-0.244578	0.287722	-0.0428978	0.142517	0.18585	-0.0086155	-0.225547	0.168303	0.238878	0.266314	0.615684	0.266823	0.229553	0.505535	0.568643	0.0131634	0.269192	0.0381551	-0.0374682	0.188791	-0.0817905	-0.0925234	0.152213	0.313119	0.102662	0.174493	0.974781	0.775121	0.783201	0.701563	0.88293	0.452328	0.925984	0.701434	0.554318	0.98631	0.540748	0.696565	0.516904	0.43881
ENSMMUG00000017549	ENPP3	1	orange	0.504	0.0241	0.118	-0.134	0.864	0.564	0.483	0.633	0.637	-0.311	0.239	0.0588	1.28	0.583	0.634	1.06	0.718	0.679	-0.228	0.638	1.14	0.405	1.11	-0.0547	0.441	0.678	0.155	0.421	0.971	0.559	0.512	0.978	0.928545	0.928957	0.162	0.527782	0.88293	0.475	0.401	0.751	0.763	0.961	0.0357	0.486	0.42	0.128283
ENSMMUG00000049888	N/A	1	orange	0.348182	0.04348	0.0780685	-0.159779	0.151487	0.0837522	0.00185626	0.506173	0.149376	0.147854	0.147203	0.406346	0.344222	0.132679	0.0876228	0.591481	0.582615	0.152079	0.151947	0.442276	0.522581	0.0160927	0.375193	-0.0554674	0.0958548	-0.0585254	0.169332	0.282724	0.338915	0.285399	0.23957	0.897633	0.877522	0.751774	0.638451	0.861938	0.997495	0.116511	0.691863	0.683555	0.646955	0.188794	0.270908	0.770876	0.849914	0.0518249
ENSMMUG00000041404	N/A	1	orange	0.503682	0.498379	0.299117	0.23484	0.497909	0.37856	0.138906	0.457805	0.331176	0.510814	0.461464	0.377991	0.304493	0.421843	0.401353	0.801217	0.736577	0.6401	0.187827	0.691995	0.420205	0.254696	0.618571	0.479698	0.576279	0.52539	0.229163	0.321951	0.349248	0.214456	0.0416221	0.0219805	0.371193	0.549191	0.0316297	0.232972	0.897632	0.113466	0.233566	0.0385894	0.0574426	0.171782	0.280985	0.117056	0.128734	0.00691105
ENSMMUG00000010400	NMRK1	1	orange	0.124	0.356	0.137	0.0762	0.293	0.202	0.0569	0.329	0.109	0.317	0.294	0.216	0.146	0.23	0.19	0.593	0.543	0.429	-0.0704	0.297	0.38	0.0108	0.28	0.242	0.303	0.382	0.104	0.0548	0.282	0.154	0.647	0.0554	0.676372	0.853526	0.162	0.489613	0.956865	0.206	0.711	0.154	0.159	0.398	0.598	0.382	0.484	0.0108477
ENSMMUG00000039139	RIMS3	1	orange	0.249	0.384	0.0746	0.12	0.197	0.116	0.125	0.414	0.0217	0.514	0.446	0.338	0.376	0.559	0.523	0.633	0.563	0.74	0.032	0.488	0.361	-0.0173	0.287	0.322	0.266	0.349	0.0754	0.209	0.392	0.115	0.506	0.185	0.9014	0.843989	0.585	0.831199	0.929806	0.299	0.968	0.11	0.148	0.364	0.295	0.0839	0.112	0.0258821
ENSMMUG00000058566	N/A	1	orange	0.223392	0.49427	0.389973	0.278697	0.415053	0.390802	0.205236	0.786628	0.250803	0.688036	0.464352	0.245327	0.517438	0.746685	0.740432	0.482727	0.748482	0.609244	0.0963925	0.406488	0.175787	0.0761521	0.984364	0.44207	0.469816	0.604294	-0.0839854	0.331092	0.86822	0.474823	0.592575	0.102851	0.395709	0.612445	0.226276	0.388423	0.896232	0.0288014	0.566348	0.0359915	0.166623	0.577455	0.15391	0.0216171	0.0232306	0.191149
ENSMMUG00000000545	TNN	1	orange	-0.0192	0.301	-0.135	0.158	0.409	0.0944	0.113	0.643	0.379	0.737	0.641	0.432	0.5	0.473	0.277	0.663	0.551	0.372	0.255	0.325	0.437	-0.306	0.742	0.295	0.0358	0.518	0.0668	-0.0873	0.516	0.176	0.977	0.415	0.84696	0.824299	0.286	0.889491	0.94779	0.143	0.397	0.043	0.0727	0.32	0.226	0.279	0.589	0.114106
ENSMMUG00000021384	EPHX3	1	orange	0.282	0.53	0.355	0.736	0.517	0.447	-0.0827	0.513	0.031	0.722	0.69	0.242	0.562	0.608	0.471	0.805	0.91	0.462	0.164	0.315	0.436	0.674	0.342	0.157	0.578	0.446	0.328	0.393	0.941	0.642	0.605	0.187	0.582878	0.270946	0.245	0.448465	0.968581	0.368	0.968	0.105	0.104	0.685	0.253	0.221	0.375	0.0958396
ENSMMUG00000050102	N/A	1	orange	0.597746	-0.286672	-0.0105756	-0.207865	0.399657	0.229917	-0.00724704	1.01569	-0.128542	0.536959	0.173427	-0.139149	-0.321893	-0.158787	-0.221856	0.497472	0.504804	0.175406	-0.458533	-0.0887611	0.126437	0.382587	-0.154542	-0.00849247	0.506646	0.0393631	-0.484323	0.0561495	0.188941	-0.214428	0.24008	0.594437	0.992884	0.835892	0.447338	0.772372	0.996527	0.0467506	0.877311	0.311804	0.772127	0.852151	0.648235	0.859965	0.787136	0.389513
ENSMMUG00000017427	ATP1A3	1	orange	1.06	1.44	0.898	0.447	1.35	1.12	0.691	1.13	0.614	1.16	1.44	1.3	0.794	1.37	1.22	1.46	1.57	1.29	0.356	1.55	1.54	0.68	1.04	0.948	0.842	1.4	0.82	0.0091	0.519	0.388	0.00132	1.75e-06	0.0463458	0.411852	2.92e-05	0.0045172	0.88293	0.000962	0.109	0.000152	8.91e-07	2.11e-05	0.0242	3.37e-06	7.13e-05	0.000381342
ENSMMUG00000015099	JAKMIP1	1	orange	0.567	0.899	0.594	0.169	0.751	0.81	0.383	0.715	0.151	0.743	1.01	0.993	0.407	0.769	0.845	0.972	1.01	0.809	-0.0821	0.907	1.09	0.378	0.721	0.606	0.453	0.988	0.495	-0.111	0.435	0.195	0.0168	1.51e-05	0.0579172	0.680408	0.000719	0.00292208	0.88293	0.00328	0.647	0.000649	1.06e-06	2.89e-06	0.112	0.000325	7.87e-05	0.000544142
ENSMMUG00000005775	PLAAT3	1	orange	0.417	0.743	0.358	0.268	0.629	0.634	0.274	0.605	0.318	0.637	0.735	0.698	0.309	0.591	0.615	0.67	0.845	0.528	0.142	0.594	0.733	0.323	0.492	0.467	0.419	0.675	0.493	-0.00499	0.204	0.168	0.0286	1.19e-05	0.142653	0.350146	0.000438	0.0042357	0.88293	0.00169	0.122	0.000273	1.65e-05	5.89e-05	0.13	0.000807	0.000464	0.00212863
ENSMMUG00000006475	CHST12	1	orange	0.303	0.614	0.29	0.176	0.416	0.395	0.176	0.464	0.117	0.435	0.616	0.536	0.23	0.465	0.469	0.596	0.794	0.541	0.0454	0.506	0.593	0.225	0.38	0.334	0.302	0.627	0.317	-0.101	0.148	0.0721	0.066	2.44e-05	0.164128	0.483616	0.00592	0.0461729	0.88293	0.00597	0.573	0.00548	2.83e-05	0.000438	0.198	0.00255	0.00206	0.00149098
ENSMMUG00000058224	SMKR1	1	orange	0.921	1.69	1.14	0.548	1.51	1.29	0.746	0.797	0.573	1.37	1.66	1.5	0.54	1.36	1.31	1.69	1.74	1.32	0.563	1.36	1.63	0.686	1.14	1.12	0.907	1.48	0.961	0.083	0.815	0.725	0.0464	1.73e-05	0.0563649	0.451132	0.000355	0.0139688	0.88293	0.155	0.292	0.000931	2.57e-05	0.000346	0.324	0.000989	0.00178	0.000935044
ENSMMUG00000011373	PLEKHF1	1	orange	0.304	0.709	0.249	0.301	0.508	0.417	0.105	0.329	0.322	0.489	0.586	0.514	0.182	0.433	0.456	0.608	0.771	0.527	0.123	0.598	0.636	0.0622	0.384	0.36	0.239	0.454	0.484	-0.0468	0.145	0.116	0.11	7.31e-06	0.301062	0.287145	0.00259	0.0637429	0.896269	0.133	0.102	0.00388	0.000262	0.00322	0.412	0.0136	0.00847	0.00244236
ENSMMUG00000020711	SLC2A4RG	1	orange	0.224	0.583	0.248	0.244	0.451	0.428	0.143	0.268	0.041	0.34	0.509	0.445	0.127	0.356	0.328	0.488	0.754	0.418	0.0427	0.5	0.483	0.0533	0.342	0.158	0.121	0.469	0.304	-0.2	-0.0155	-0.00863	0.176	2.74e-05	0.22141	0.30396	0.0021	0.0203167	0.88293	0.156	0.865	0.0298	0.000404	0.0036	0.515	0.0241	0.0371	0.00540394
ENSMMUG00000007061	CALHM2	1	orange	0.241	0.561	0.319	0.261	0.42	0.306	0.225	0.282	0.0196	0.384	0.452	0.407	0.212	0.389	0.417	0.493	0.689	0.429	-0.0327	0.518	0.329	0.0643	0.356	0.368	0.321	0.536	0.272	-0.00505	0.246	0.136	0.154	8.59e-05	0.123883	0.289163	0.00504	0.132549	0.88293	0.146	0.941	0.0156	0.0029	0.0116	0.239	0.0154	0.00696	0.00667445
ENSMMUG00000054667	TIGIT	1	orange	0.0132	0.451	0.254	0.102	0.273	0.262	0.106	0.179	0.00177	0.343	0.484	0.415	0.217	0.298	0.338	0.442	0.599	0.279	-0.131	0.376	0.427	0.135	0.24	0.152	0.232	0.492	0.254	0.0335	0.153	0.04	0.961	0.00222	0.254385	0.736378	0.103	0.240127	0.894564	0.449	0.995	0.0458	0.00212	0.0165	0.271	0.105	0.0523	0.0183462
ENSMMUG00000003524	CD8A	1	orange	0.285	0.708	0.358	0.0615	0.533	0.593	0.344	0.607	0.246	0.657	0.89	0.894	0.268	0.638	0.619	0.786	0.97	0.657	0.0324	0.611	0.914	0.456	0.545	0.612	0.554	0.951	0.52	-0.109	0.197	0.151	0.202	0.000274	0.195989	0.882078	0.0077	0.0202097	0.88293	0.00713	0.306	0.00164	1.15e-05	1.11e-05	0.259	0.00224	0.00246	0.00174994
ENSMMUG00000054077	N/A	1	orange	0.270838	0.745318	0.419576	0.173592	0.577174	0.633913	0.370272	0.46531	0.141867	0.589444	0.797209	0.812577	0.237714	0.554631	0.616903	0.814114	0.976868	0.735807	0.0873219	0.750351	0.936839	0.346208	0.472314	0.51449	0.448313	0.930454	0.543261	-0.16865	0.262056	0.170211	0.256762	0.000118357	0.13749	0.628553	0.0047663	0.013093	0.88293	0.0612369	0.625673	0.00509804	5.84607e-05	4.74068e-05	0.357452	0.0102522	0.0029548	0.00153277
ENSMMUG00000059649	TRGV10	1	orange	0.231	0.751	0.434	0.123	0.518	0.58	0.326	0.47	0.141	0.486	0.643	0.812	0.161	0.464	0.492	0.627	0.655	0.557	0.0475	0.432	0.709	0.268	0.336	0.388	0.455	0.762	0.501	-0.0994	0.292	0.12	0.403	0.000277	0.154411	0.776537	0.0214	0.0461729	0.88293	0.092	0.672	0.0428	0.00383	0.000205	0.615	0.0645	0.0413	0.021589
ENSMMUG00000064030	EOMES	1	orange	0.175	0.603	0.325	0.0473	0.41	0.453	0.232	0.368	0.109	0.443	0.711	0.674	0.0967	0.398	0.382	0.592	0.721	0.432	0.00833	0.384	0.601	0.116	0.314	0.416	0.44	0.865	0.382	-0.152	0.166	0.0249	0.454	0.000667	0.214242	0.907725	0.0311	0.0717979	0.88293	0.124	0.691	0.0294	0.000121	0.000387	0.726	0.0642	0.0669	0.00932546
ENSMMUG00000013003	CEP78	1	orange	0.078	0.388	0.224	0.116	0.339	0.336	0.24	0.33	-0.0956	0.349	0.526	0.469	0.0533	0.405	0.393	0.387	0.628	0.236	-0.0806	0.376	0.424	0.133	0.269	0.28	0.214	0.532	0.232	-0.255	0.0417	0.0907	0.725	0.00768	0.312352	0.682673	0.0309	0.111097	0.88293	0.0873	0.68	0.0366	0.00054	0.00367	0.834	0.013	0.0157	0.0341441
ENSMMUG00000011670	PTK7	1	orange	0.373	0.777	0.5	0.0417	0.462	0.476	0.315	0.423	0.0199	0.424	0.846	0.828	0.184	0.415	0.35	0.65	0.834	0.925	-0.116	0.412	0.641	0.361	0.31	0.319	0.393	0.63	0.425	-0.14	0.201	0.127	0.178	0.000438	0.127182	0.940747	0.0647	0.152499	0.88293	0.187	0.966	0.121	0.000208	0.00053	0.593	0.148	0.243	0.0462144
ENSMMUG00000010917	SH2D2A	1	orange	0.39	0.767	0.398	0.259	0.683	0.567	0.313	0.378	0.122	0.47	0.665	0.738	0.235	0.635	0.511	0.784	0.89	0.699	0.219	0.781	0.711	0.364	0.585	0.404	0.351	0.795	0.534	-0.179	0.274	0.245	0.0382	4e-06	0.100057	0.357077	0.000105	0.0078114	0.88293	0.0783	0.625	0.00886	6.54e-05	1.16e-05	0.274	0.000144	0.00365	0.000426453
ENSMMUG00000002420	RUNX3	1	orange	0.352	0.621	0.311	0.21	0.506	0.327	0.281	0.347	0.0503	0.434	0.606	0.626	0.244	0.507	0.471	0.649	0.828	0.594	0.156	0.565	0.623	0.3	0.469	0.46	0.38	0.769	0.38	-0.159	0.234	0.107	0.0339	6.11e-05	0.151241	0.399033	0.00138	0.120518	0.88293	0.068	0.831	0.00961	0.000136	9.35e-05	0.169	0.00202	0.00346	0.00123051
ENSMMUG00000052649	CD2	1	orange	0.0854	0.482	0.206	0.169	0.343	0.292	0.207	0.299	-0.035	0.316	0.494	0.505	0.156	0.32	0.352	0.458	0.715	0.454	0.202	0.417	0.569	0.28	0.343	0.282	0.223	0.63	0.35	-0.161	0.154	0.0523	0.648	0.000436	0.310886	0.466118	0.0155	0.128179	0.88293	0.0881	0.878	0.0442	0.000615	0.000547	0.373	0.0477	0.0193	0.00796729
ENSMMUG00000023649	DNAJC1	1	orange	0.327	0.527	0.332	0.161	0.364	0.278	0.198	0.256	0.0692	0.32	0.494	0.515	0.175	0.395	0.393	0.445	0.661	0.508	0.325	0.46	0.414	0.197	0.327	0.207	0.222	0.52	0.351	-0.00971	0.188	0.116	0.0388	0.000144	0.103226	0.51505	0.0136	0.166216	0.88293	0.185	0.754	0.0453	0.000682	0.000473	0.34	0.0108	0.0099	0.0112402
ENSMMUG00000019669	SLC25A42	1	orange	0.124	0.29	0.179	0.224	0.192	0.198	0.264	0.213	-0.059	0.262	0.421	0.545	0.12	0.392	0.388	0.287	0.554	0.35	0.192	0.36	0.467	0.264	0.37	0.261	0.0942	0.602	0.3	-0.234	0.166	0.11	0.497	0.0398	0.406101	0.341149	0.224	0.338686	0.88293	0.282	0.792	0.117	0.00526	0.000234	0.539	0.0123	0.0111	0.108961
ENSMMUG00000011575	CCDC167	1	orange	0.053	0.605	0.415	0.355	0.403	0.446	0.301	0.205	-0.0481	0.286	0.531	0.529	0.152	0.357	0.469	0.397	0.657	0.361	0.293	0.331	0.386	0.13	0.423	0.282	0.0696	0.647	0.45	0.0154	0.322	-0.00161	0.85	0.000181	0.0876217	0.244374	0.023	0.054043	0.88293	0.423	0.875	0.154	0.00203	0.00353	0.53	0.0697	0.00916	0.0584127
ENSMMUG00000064892	N/A	1	orange	0.701367	1.03979	0.48797	0.202623	0.736769	0.779804	0.468476	1.00811	0.406474	0.908545	1.2905	1.21345	0.70417	1.08647	0.981743	1.03331	1.25581	0.832969	0.0105713	0.91106	1.28325	0.326938	0.825656	0.744154	0.47841	1.17446	0.510938	-0.1821	0.658712	0.395674	0.0119328	2.46423e-05	0.179647	0.678626	0.00521233	0.019649	0.88293	0.000292164	0.208933	0.000424454	1.56202e-07	1.33763e-06	0.0125389	1.06042e-05	0.000114471	0.00164673
ENSMMUG00000022772	N/A	1	orange	0.354415	0.47925	0.252626	0.206383	0.424133	0.373264	0.281434	0.418182	0.171227	0.428807	0.587466	0.561061	0.33887	0.584122	0.4896	0.507762	0.605802	0.392415	0.106473	0.423451	0.589004	0.290319	0.46127	0.403894	0.323164	0.660371	0.258377	-0.062444	0.260178	0.181666	0.0063139	6.12555e-05	0.140531	0.304056	0.000718759	0.0180051	0.859778	0.00200229	0.247006	0.000654509	1.38762e-06	4.96304e-06	0.00967076	1.556e-06	6.56126e-05	0.00118981
ENSMMUG00000020203	NSG1	1	orange	0.523	0.834	0.369	0.271	0.693	0.724	0.338	0.802	0.327	0.789	0.909	0.834	0.486	0.664	0.765	0.747	0.916	0.528	-0.0249	0.632	0.821	0.373	0.518	0.73	0.595	0.932	0.421	-0.23	0.425	0.266	0.0762	0.000643	0.340033	0.563064	0.00958	0.0361605	0.88293	0.00691	0.338	0.00276	0.000288	0.00224	0.117	0.0161	0.00467	0.0172275
ENSMMUG00000023132	DUSP8	1	orange	0.702	0.876	0.578	0.536	1.14	1.02	0.532	1.12	0.78	1.3	1.68	1.54	0.938	1.55	1.54	1.08	1.24	0.965	0.16	0.954	1.26	0.816	1.14	1.16	0.493	1.42	0.775	-0.0372	0.678	0.791	0.0875	0.0122	0.276018	0.383286	0.00207	0.0330465	0.88293	0.00612	0.0648	0.000275	6.92e-07	1.33e-05	0.019	5.15e-06	9.41e-06	0.0119255
ENSMMUG00000054501	N/A	1	orange	0.507148	0.972423	0.389508	0.119943	0.642757	0.854448	0.499309	0.862992	0.394842	0.918772	1.00214	1.18757	0.409758	0.750809	0.770904	0.98208	0.959876	0.97602	-0.028596	0.896941	1.34025	0.448732	0.647342	0.550299	0.426096	0.924081	0.455698	-0.0309923	0.324212	0.246117	0.178758	0.00102459	0.422228	0.865685	0.0559301	0.0437707	0.88293	0.0212576	0.34753	0.00454423	0.00121386	0.000147313	0.326074	0.0301576	0.0250589	0.0096384
ENSMMUG00000015406	RASGEF1A	1	orange	0.229	0.397	0.214	0.0415	0.37	0.433	0.258	0.455	0.156	0.467	0.67	0.636	0.228	0.487	0.545	0.407	0.546	0.354	-0.198	0.377	0.695	0.352	0.247	0.284	0.239	0.556	0.205	-0.0607	0.159	0.122	0.258	0.0151	0.399528	0.914057	0.0349	0.0587819	0.88293	0.0236	0.505	0.00908	5.85e-05	0.000225	0.286	0.0061	0.00156	0.0447495
ENSMMUG00000056408	IFNG	1	orange	0.407	0.771	0.23	-0.0611	0.39	0.45	0.246	0.367	0.0723	0.373	0.637	0.732	0.0784	0.438	0.579	0.706	0.771	0.26	-0.511	0.541	0.761	0.228	0.426	0.232	0.227	0.6	0.222	-0.36	-0.119	0.161	0.238	0.00446	0.636021	0.927574	0.229	0.27725	0.88293	0.386	0.886	0.293	0.0342	0.0221	0.876	0.233	0.0777	0.0365072
ENSMMUG00000054889	GPR68	1	orange	0.431	0.722	0.449	0.294	0.473	0.554	0.296	0.584	0.349	0.639	0.813	0.849	0.511	0.822	0.874	0.479	0.832	0.83	0.164	0.689	0.747	0.442	0.518	0.434	0.452	0.761	0.424	0.224	0.391	0.266	0.0379	5.37e-05	0.0912817	0.348511	0.0144	0.0226434	0.88293	0.00623	0.122	0.000715	7.27e-06	3.78e-06	0.0125	4.46e-06	1.28e-06	0.0410979
ENSMMUG00000008200	SLA2	1	orange	0.387	0.614	0.297	0.161	0.479	0.526	0.224	0.489	0.156	0.507	0.656	0.695	0.303	0.698	0.691	0.419	0.612	0.41	0.136	0.526	0.701	0.276	0.424	0.36	0.286	0.633	0.337	1.64e-05	0.367	0.253	0.0263	7.76e-05	0.187302	0.563024	0.0033	0.00889058	0.88293	0.00741	0.463	0.00226	3.65e-05	1.38e-05	0.0979	1.05e-05	1.3e-05	0.0298415
ENSMMUG00000042630	RTP5	1	orange	0.616	0.9	0.831	0.487	0.936	1.01	0.469	0.78	0.318	0.79	1.13	1.16	0.427	1.22	1.03	0.883	0.856	1	0.13	1.1	0.959	0.534	0.612	0.555	0.521	1.24	0.988	-0.0204	0.321	0.524	0.0669	0.00134	0.0528338	0.333191	0.00207	0.00667594	0.88293	0.0296	0.437	0.0124	6.05e-05	8.1e-05	0.262	1.31e-05	0.00056	0.0180362
ENSMMUG00000059556	ISL2	1	orange	0.464	0.706	0.424	0.518	0.742	0.673	0.426	0.907	0.0602	0.709	1.08	1.06	0.531	1.27	1.25	0.572	0.695	0.799	-0.171	0.374	0.693	0.144	0.601	0.39	0.272	0.925	0.389	-0.186	0.331	0.239	0.188	0.0141	0.338476	0.304021	0.0158	0.104912	0.88293	0.00772	0.911	0.0285	0.000169	0.00041	0.137	4.87e-06	1.31e-05	0.12401
ENSMMUG00000006923	NTNG2	1	orange	0.275	0.246	0.263	0.124	0.391	0.388	0.303	0.407	0.0266	0.398	0.601	0.625	0.437	0.693	0.567	0.422	0.319	0.263	-0.103	0.38	0.479	0.216	0.223	0.202	0.234	0.467	0.193	-0.0917	0.21	0.0507	0.171	0.163	0.292132	0.705603	0.0281	0.104281	0.88293	0.0542	0.933	0.0337	0.000424	0.000331	0.021	2.88e-05	0.00109	0.0415168
ENSMMUG00000060689	N/A	1	orange	0.251597	0.452479	0.119064	0.201269	0.334245	0.365064	0.2617	0.522699	0.286078	0.499619	0.482283	0.501099	0.113996	0.209169	0.319765	0.589301	0.726842	0.415267	-0.0533985	0.390195	0.316897	0.243023	0.148853	0.294887	0.0620111	0.401532	0.258639	-0.344565	-0.0263597	-0.106594	0.416346	0.0587431	0.792773	0.653062	0.222665	0.301628	0.88293	0.0921089	0.370825	0.0633487	0.0610301	0.0834118	0.768701	0.581175	0.317785	0.0466851
ENSMMUG00000001051	MAP2K6	1	orange	0.172	0.381	0.165	0.129	0.247	0.35	0.239	0.394	0.0635	0.367	0.481	0.434	0.168	0.197	0.283	0.294	0.593	0.129	-0.0677	0.157	0.232	0.213	0.215	0.208	0.101	0.379	0.177	-0.175	0.0486	-0.0508	0.399	0.0143	0.525674	0.668645	0.169	0.120201	0.88293	0.0453	0.814	0.0372	0.00311	0.0155	0.445	0.375	0.142	0.132012
ENSMMUG00000023582	USH1C	1	orange	0.292	0.577	0.299	0.196	0.438	0.486	0.349	0.729	0.217	0.47	0.87	0.824	0.405	0.461	0.522	0.413	0.754	0.42	-0.00913	0.518	0.579	0.227	0.675	0.255	-0.0476	0.527	0.324	-0.336	-0.0176	-0.0302	0.303	0.00897	0.393208	0.646114	0.0766	0.134878	0.88293	0.00553	0.505	0.0714	7.79e-05	0.000459	0.145	0.0855	0.042	0.135094
ENSMMUG00000047342	TRAV12-2	1	orange	0.14	0.471	0.23	0.0745	0.391	0.451	0.407	0.309	0.302	0.335	0.573	0.509	0.254	0.26	0.343	0.392	0.669	0.306	0.147	0.409	0.228	0.2	0.314	0.306	0.217	0.478	0.403	-0.212	0.0141	0.143	0.69	0.0439	0.554936	0.888732	0.134	0.180905	0.88293	0.378	0.33	0.248	0.0213	0.0723	0.429	0.452	0.265	0.176915
ENSMMUG00000016240	FAM241B	1	orange	0.0883	0.364	0.425	0.221	0.169	0.6	0.421	0.688	0.517	0.229	0.513	0.777	0.237	0.363	0.256	0.426	0.866	0.211	0.105	0.743	0.169	0.147	0.169	0.407	-0.0992	0.626	0.39	-0.331	0.223	-0.0524	0.875	0.308	0.395865	0.736609	0.703	0.201755	0.88293	0.107	0.211	0.632	0.161	0.0408	0.636	0.449	0.622	0.311751
ENSMMUG00000050193	CRB3	1	orange	0.325	0.0725	-0.162	0.0996	0.0853	0.416	0.257	0.118	-0.0256	-0.0422	0.267	0.361	0.0358	0.167	0.166	0.0768	0.22	-0.271	-0.269	0.147	-0.0299	-0.161	-0.161	-0.197	-0.348	0.175	-0.0153	-0.767	-0.224	-0.552	0.228	0.8	0.687748	0.837388	0.782	0.18992	0.88293	0.776	0.952	0.914	0.299	0.203	0.932	0.654	0.641	0.813638
ENSMMUG00000063913	N/A	1	orange	-0.0699125	-0.0443342	-0.409451	-0.262401	0.100928	0.11912	0.00171163	0.244773	-0.0417466	-0.0441218	0.0594409	0.235594	0.0326268	-0.0195114	-0.0811214	-0.035276	0.182059	-0.179609	-0.585027	0.0650622	0.117751	-0.0192164	-0.101289	-0.0628368	-0.372314	-0.0694039	0.0556664	-0.71929	-0.212061	-0.375796	0.870549	0.899626	0.303579	0.581699	0.771804	0.805314	0.997665	0.551081	0.929779	0.921545	0.876224	0.511433	0.946232	0.973737	0.869587	0.932456
ENSMMUG00000012743	BGN	1	orange	0.572	0.971	0.333	-0.0812	0.355	0.424	0.663	0.441	0.358	0.502	0.975	0.797	0.93	0.572	0.449	0.546	0.891	0.446	0.187	0.643	0.947	0.59	0.484	0.571	-0.202	0.487	0.214	-0.0985	0.615	-0.02	0.262	0.0158	0.645633	0.936876	0.498	0.519101	0.88293	0.508	0.554	0.347	0.0267	0.117	0.0489	0.31	0.452	0.285451
ENSMMUG00000008158	CD247	1	orange	0.223	0.516	0.207	0.0609	0.445	0.367	0.232	0.473	0.0582	0.438	0.632	0.572	0.105	0.349	0.327	0.692	0.769	0.442	0.0633	0.569	0.596	0.341	0.52	0.455	0.326	0.701	0.329	-0.214	0.145	0.0232	0.28	0.00239	0.436458	0.868776	0.0133	0.13081	0.88293	0.0238	0.834	0.0243	0.000493	0.00239	0.677	0.097	0.109	0.00197429
ENSMMUG00000022636	GIMAP8	1	orange	0.211	0.353	0.0784	0.0747	0.335	0.207	0.21	0.427	0.0209	0.404	0.507	0.485	0.19	0.295	0.267	0.593	0.651	0.346	0.138	0.516	0.481	0.297	0.46	0.402	0.377	0.671	0.363	-0.196	0.188	0.0361	0.163	0.00753	0.738457	0.767892	0.0144	0.270223	0.88293	0.00597	0.926	0.00553	0.000288	0.000703	0.235	0.0637	0.0816	0.000821158
ENSMMUG00000002260	PRKCH	1	orange	0.194	0.491	0.157	0.0964	0.309	0.331	0.228	0.449	0.0726	0.458	0.684	0.601	0.244	0.476	0.456	0.605	0.737	0.421	0.122	0.467	0.739	0.311	0.486	0.469	0.379	0.791	0.339	-0.22	0.225	0.117	0.268	0.000971	0.509987	0.731107	0.0469	0.112505	0.88293	0.0106	0.744	0.0051	1.25e-05	0.000149	0.165	0.00354	0.00423	0.00186577
ENSMMUG00000017244	GPR171	1	orange	0.0206	0.28	0.00369	0.0249	0.274	0.271	0.263	0.355	0.0538	0.364	0.512	0.432	0.11	0.186	0.244	0.443	0.623	0.302	0.119	0.294	0.533	0.397	0.462	0.416	0.33	0.698	0.412	-0.198	0.206	0.113	0.941	0.0957	0.993093	0.94882	0.126	0.249872	0.88293	0.0952	0.845	0.0519	0.00294	0.0206	0.65	0.438	0.246	0.0305872
ENSMMUG00000055148	GGH	1	orange	0.16	0.355	0.11	0.0325	0.42	0.208	0.252	0.28	-0.0217	0.249	0.429	0.4	-0.0285	0.131	0.278	0.45	0.754	0.374	-0.186	0.337	0.47	0.186	0.381	0.381	0.314	0.622	0.302	-0.305	0.0984	0.0738	0.475	0.0322	0.716575	0.93494	0.0171	0.416606	0.88293	0.24	0.947	0.223	0.0151	0.0422	0.929	0.636	0.184	0.0326053
ENSMMUG00000008546	TIGAR	1	orange	0.204	0.37	0.161	0.106	0.339	0.129	0.178	0.303	0.0312	0.359	0.476	0.421	0.245	0.409	0.356	0.49	0.506	0.275	0.0827	0.349	0.341	0.302	0.346	0.338	0.337	0.636	0.215	-0.0677	0.27	0.152	0.15	0.00187	0.382128	0.632312	0.00739	0.488938	0.88293	0.0425	0.881	0.00604	0.000122	0.00113	0.0823	0.00133	0.0061	0.0016512
ENSMMUG00000003060	N/A	1	orange	0.36219	0.904597	0.291412	0.359731	0.467957	0.609314	0.241016	0.625309	0.330148	0.424456	0.761555	0.692835	0.454424	0.773427	0.722155	1.09283	1.41228	1.25022	-0.210462	1.0071	1.37444	0.572189	0.888876	0.930909	0.579753	1.20616	0.668429	-0.0439478	0.807959	0.420041	0.340138	0.00166199	0.563264	0.500843	0.168519	0.158233	0.884807	0.117104	0.427742	0.260655	0.0167101	0.0512062	0.235256	0.0188041	0.03048	0.00517509
ENSMMUG00000021292	GLT8D2	1	orange	0.15	0.43	0.166	0.0716	0.159	0.323	0.193	0.113	-0.012	0.171	0.259	0.401	0.0666	0.222	0.314	0.63	0.674	0.331	-0.0637	0.543	0.791	0.501	0.406	0.326	0.233	0.705	0.206	-0.198	0.191	0.194	0.645	0.0572	0.673306	0.88849	0.59	0.338152	0.88293	0.788	0.978	0.596	0.325	0.159	0.869	0.52	0.295	0.0327804
ENSMMUG00000001661	GRIN1	1	orange	0.132	0.104	0.0618	0.0529	0.0362	0.197	0.00601	0.198	-0.039	0.182	0.288	0.391	0.0817	0.23	0.225	0.488	0.456	0.111	-0.089	0.674	0.628	0.258	0.245	0.164	0.12	0.329	0.21	-0.409	0.0799	0.101	0.672	0.689	0.888726	0.914563	0.907	0.560596	0.995139	0.57	0.921	0.535	0.232	0.138	0.82	0.458	0.458	0.0558654
ENSMMUG00000062198	TMEM204	1	orange	0.131	0.4	0.178	0.199	0.364	0.357	0.217	0.384	0.171	0.371	0.423	0.49	0.118	0.179	0.2	0.458	0.717	0.279	0.009	0.492	0.565	0.286	0.42	0.275	0.23	0.466	0.377	-0.205	0.0551	0.0039	0.633	0.0396	0.581309	0.568554	0.0819	0.201694	0.88293	0.139	0.536	0.104	0.0475	0.0295	0.692	0.558	0.475	0.0597375
ENSMMUG00000012695	SUSD4	1	orange	0.247	0.355	0.0914	0.0968	0.437	0.376	0.308	0.46	0.222	0.177	0.477	0.442	0.142	0.0426	0.141	0.59	0.756	0.224	-0.0607	0.513	0.423	0.203	0.449	0.34	0.209	0.45	0.306	-0.346	0.145	0.0831	0.39	0.12	0.837081	0.843414	0.0691	0.246024	0.88293	0.12	0.478	0.569	0.0448	0.106	0.681	0.932	0.708	0.0322385
ENSMMUG00000050269	TRBV14	1	orange	0.0229	0.475	0.0601	0.145	0.333	0.369	0.18	0.416	0.1	0.423	0.605	0.49	-0.0782	0.226	0.234	0.448	0.625	0.251	0.34	0.45	0.53	0.278	0.332	0.274	0.229	0.505	0.425	-0.319	0.145	0.118	0.955	0.0336	0.902604	0.751962	0.197	0.266303	0.88517	0.182	0.791	0.111	0.0106	0.0724	0.848	0.512	0.481	0.10695
ENSMMUG00000059070	N/A	1	orange	0.149797	0.36201	0.171101	-0.131775	0.246263	0.416714	0.417481	0.449719	0.0296219	0.335966	0.411995	0.461045	-0.240151	0.118352	0.283674	0.498906	0.791786	0.375543	0.000899701	0.615704	0.506548	0.390683	0.168586	0.278509	0.281989	0.454796	0.276521	-0.223917	-0.0722492	0.163764	0.674576	0.153259	0.692595	0.801472	0.407918	0.236704	0.88293	0.178444	0.950142	0.265691	0.126381	0.127905	0.507308	0.80218	0.407121	0.111406
ENSMMUG00000031831	IL23A	1	orange	0.0964	0.213	-0.0372	0.0802	0.176	0.302	0.279	0.374	0.348	0.256	0.347	0.39	-0.104	0.0804	0.0702	0.475	0.656	0.235	-0.0216	0.33	0.382	0.413	0.417	0.384	0.0255	0.438	0.477	-0.236	0.0749	0.256	0.774	0.368	0.939223	0.86628	0.516	0.349684	0.88293	0.211	0.197	0.351	0.145	0.147	0.769	0.855	0.865	0.0736531
ENSMMUG00000005983	GRIN2D	1	orange	0.164	0.34	-0.278	-0.0038	0.247	0.504	-0.0335	0.706	0.243	0.576	0.69	0.777	0.625	0.479	0.35	0.605	0.832	0.124	0.0756	0.768	0.677	0.413	0.804	0.525	0.318	0.809	0.398	-0.292	0.0821	0.505	0.709	0.286	0.590138	0.99545	0.506	0.235755	0.984851	0.0547	0.574	0.0902	0.0273	0.0197	0.0678	0.201	0.392	0.11188
ENSMMUG00000021238	EDARADD	1	orange	0.243	0.368	0.0887	0.143	0.285	0.314	0.261	0.419	0.201	0.42	0.575	0.606	0.45	0.399	0.475	0.403	0.602	0.359	0.236	0.458	0.483	0.405	0.51	0.438	0.29	0.716	0.48	-0.148	0.204	0.217	0.253	0.0334	0.788003	0.664383	0.143	0.215108	0.88293	0.0557	0.398	0.0294	0.00118	0.000961	0.0225	0.046	0.0117	0.0649456
ENSMMUG00000014748	SLC22A17	1	orange	0.179	-0.00788	-0.121	0.16	0.301	0.282	0.0181	0.281	0.272	0.251	0.305	0.379	0.151	0.192	0.138	0.441	0.596	0.0458	0.0421	0.523	0.224	0.104	0.266	0.271	0.129	0.413	0.408	-0.243	-0.0143	0.108	0.579	0.982	0.786372	0.723657	0.255	0.418273	0.988448	0.419	0.378	0.4	0.249	0.19	0.671	0.604	0.723	0.0845379
ENSMMUG00000059242	N/A	1	orange	0.493712	-0.0116372	-0.0822554	0.122509	0.226939	0.389345	0.029621	0.137823	0.0176012	0.233136	0.370567	0.357777	0.139645	0.319483	0.187705	0.72298	0.517802	0.0114994	0.32738	0.278067	0.49353	0.260931	0.432258	0.224967	0.204513	0.524534	0.145649	-0.174628	0.0783627	0.441801	0.155027	0.979238	0.898516	0.848685	0.548219	0.381554	0.986177	0.806061	0.974961	0.574747	0.278716	0.367426	0.769988	0.464579	0.704539	0.0288365
ENSMMUG00000043712	NUDT11	1	orange	0.868	1.42	0.828	0.262	1.08	0.981	0.697	1.32	0.738	1.56	1.87	1.65	0.972	1.42	1.56	1	1.42	0.826	0.0757	1.12	1.46	0.536	1.43	1.36	1.16	1.83	1.05	0.185	0.928	0.892	0.0614	0.000239	0.153774	0.755154	0.0113	0.0865447	0.88293	0.00421	0.144	9.27e-05	8.91e-07	4.12e-05	0.036	0.000423	9.58e-05	0.0444965
ENSMMUG00000005068	GFI1	1	orange	0.604	0.975	0.462	0.118	0.68	0.806	0.453	0.973	0.471	1.03	1.28	1.27	0.613	1.11	1.13	0.98	1.22	0.692	-0.133	0.879	1.23	0.332	0.953	0.914	0.838	1.31	0.648	0.145	0.727	0.571	0.0436	0.000136	0.230993	0.840988	0.0139	0.0201263	0.88293	0.000917	0.154	9.51e-05	6.92e-07	1.48e-06	0.0433	1.67e-05	1.57e-05	0.00327395
ENSMMUG00000012449	SYTL2	1	orange	0.364	0.667	0.259	-0.00139	0.513	0.659	0.427	0.768	0.326	0.731	0.959	0.926	0.522	0.837	0.806	0.576	0.671	0.486	-0.0241	0.458	0.929	0.394	0.682	0.548	0.626	0.917	0.488	0.125	0.537	0.461	0.129	0.000866	0.411045	0.997429	0.0175	0.013551	0.88293	0.000913	0.204	0.000611	2.83e-06	7.8e-06	0.024	4.81e-05	0.000117	0.0218304
ENSMMUG00000007585	SH2D1A	1	orange	0.184	0.62	0.224	0.0422	0.414	0.621	0.435	0.7	0.239	0.655	0.934	0.761	0.353	0.613	0.643	0.617	0.79	0.399	-0.113	0.405	0.89	0.307	0.509	0.522	0.443	0.907	0.449	-0.0463	0.3	0.261	0.435	0.000547	0.430273	0.91915	0.0327	0.0078114	0.859778	0.000623	0.313	0.000602	4.08e-07	4.5e-05	0.103	0.00142	0.00069	0.00696958
ENSMMUG00000059535	N/A	1	orange	0.290636	0.79843	0.320649	0.19718	0.48784	0.613066	0.413182	0.849341	0.226074	0.742374	1.07851	0.969889	0.454018	0.779776	0.653794	0.689217	0.835502	0.511238	-0.124272	0.665238	0.878442	0.160629	0.661966	0.470788	0.61752	1.01051	0.622256	0.181821	0.450785	0.0234294	0.352392	0.000712226	0.398106	0.677732	0.0679708	0.0738367	0.88293	0.0020622	0.524058	0.00394893	4.27384e-06	0.000100813	0.131203	0.00194315	0.014816	0.0241312
ENSMMUG00000011719	SERPINB9	1	orange	0.0935	0.341	0.11	-0.0388	0.163	0.146	0.117	0.395	-0.0215	0.431	0.574	0.497	0.249	0.406	0.385	0.37	0.474	0.283	-0.271	0.155	0.417	0.0686	0.312	0.356	0.294	0.634	0.221	-0.101	0.154	-0.0039	0.651	0.0233	0.667956	0.906502	0.347	0.523359	0.88293	0.0312	0.936	0.00908	0.000245	0.00229	0.166	0.0166	0.0201	0.0491054
ENSMMUG00000008967	VANGL1	1	orange	0.154	0.604	0.371	0.0778	0.445	0.496	0.486	0.581	0.396	0.756	1.05	1.05	0.566	0.883	0.899	0.608	0.725	0.544	0.00126	0.417	0.871	0.385	0.73	0.765	0.615	1.14	0.657	0.0234	0.515	0.398	0.656	0.00785	0.281589	0.885222	0.081	0.139944	0.88293	0.0445	0.182	0.0017	3.48e-06	6.14e-06	0.0347	0.000124	0.00012	0.038823
ENSMMUG00000018305	KLRK1	1	orange	0.257	0.565	0.341	-0.0155	0.397	0.486	0.361	0.613	0.239	0.718	0.905	0.932	0.406	0.742	0.755	0.588	0.682	0.473	-0.23	0.417	0.734	0.304	0.521	0.663	0.547	0.943	0.509	0.0106	0.492	0.414	0.333	0.00688	0.279533	0.976714	0.0861	0.108705	0.88293	0.016	0.409	0.00125	2.38e-05	1.8e-05	0.11	0.000759	0.000608	0.0251563
ENSMMUG00000055383	CCR5	1	orange	0.243	0.725	0.507	0.175	0.446	0.617	0.449	0.663	0.56	0.826	1.14	1.13	0.696	0.852	0.855	0.424	0.709	0.696	-0.123	0.392	0.838	0.5	0.644	0.654	0.704	1.15	0.698	0.345	0.628	0.393	0.294	5.73e-05	0.0645078	0.607205	0.0235	0.00889058	0.859778	0.0015	0.00608	5.52e-06	1.64e-10	3.82e-10	0.000364	2.38e-06	3.23e-06	0.0739255
ENSMMUG00000001418	KLRG1	1	orange	0.175	0.533	0.35	0.222	0.447	0.702	0.478	0.864	0.401	0.912	1.11	1.18	0.871	1.09	1.04	0.939	0.844	0.804	-0.313	0.721	1.25	0.569	0.947	0.994	0.819	1.23	1.02	0.269	0.804	0.626	0.655	0.0465	0.394218	0.663566	0.136	0.0557154	0.88293	0.00453	0.242	0.00067	1.25e-05	5.48e-06	0.00214	1.82e-05	7.38e-05	0.00309941
ENSMMUG00000003685	ST8SIA1	1	orange	0.123	0.44	0.141	-0.0285	0.292	0.32	0.418	0.668	0.179	0.647	0.837	0.677	0.484	0.647	0.658	0.617	0.495	0.528	-0.297	0.361	0.842	0.234	0.361	0.556	0.496	0.941	0.497	0.151	0.311	0.328	0.76	0.1	0.774597	0.964125	0.352	0.422731	0.88293	0.0368	0.655	0.0241	0.00138	0.023	0.122	0.0247	0.0219	0.0607615
ENSMMUG00000010485	OAT	1	orange	-0.143	0.294	-0.0414	-0.05	0.0545	0.211	0.113	0.39	0.128	0.411	0.379	0.448	0.153	0.35	0.438	0.316	0.394	0.268	-0.139	0.198	0.697	0.162	0.3	0.395	0.408	0.576	0.405	-0.0417	0.214	0.234	0.663	0.203	0.934275	0.922676	0.864	0.544024	0.916052	0.199	0.71	0.108	0.117	0.0952	0.648	0.212	0.0877	0.250688
ENSMMUG00000000688	CD96	1	orange	0.0949	0.496	0.259	0.153	0.426	0.494	0.382	0.601	0.216	0.541	0.761	0.785	0.504	0.6	0.588	0.615	0.749	0.401	0.0987	0.493	0.764	0.47	0.551	0.547	0.447	0.791	0.53	0.121	0.428	0.295	0.699	0.00254	0.300922	0.615148	0.0162	0.0305635	0.88293	0.00168	0.324	0.00235	7.27e-06	4.41e-06	0.00652	0.000581	0.000752	0.00377482
ENSMMUG00000000024	PTGDR	1	orange	0.537	0.978	0.782	0.0509	0.714	1.02	0.616	0.938	0.992	0.908	1.35	1.35	0.738	1.17	0.983	0.79	1.06	0.998	0.241	0.984	1.16	0.609	0.955	1.09	0.864	1.32	0.747	0.609	0.955	0.958	0.0627	5.18e-05	0.036595	0.934018	0.00667	0.00167947	0.859778	0.000763	0.00013	0.000333	1.29e-08	2.32e-08	0.00763	1.21e-06	9e-05	0.0116377
ENSMMUG00000003237	ID2	1	orange	0.244	0.623	0.307	0.0256	0.386	0.496	0.26	0.5	0.546	0.722	0.783	0.788	0.265	0.645	0.559	0.684	0.722	0.503	-0.113	0.528	0.77	0.13	0.617	0.627	0.568	0.846	0.569	0.128	0.45	0.444	0.208	0.000102	0.188289	0.946992	0.0241	0.0203167	0.88293	0.00855	0.0017	1.04e-05	1.39e-06	1.83e-06	0.183	8.57e-05	0.000884	0.00112823
ENSMMUG00000000521	NTN4	1	orange	0.181	0.381	0.0453	0.266	0.228	0.302	0.357	0.556	-0.053	0.702	0.846	0.888	0.503	0.874	0.775	0.404	0.534	0.327	-0.423	0.347	0.364	0.0436	0.705	0.826	0.799	1.21	0.506	-0.315	0.492	0.384	0.707	0.274	0.952809	0.664266	0.589	0.558504	0.88293	0.213	0.932	0.0504	0.0109	0.0125	0.212	0.01	0.0278	0.378324
ENSMMUG00000051876	ENPP5	1	orange	0.171	0.433	0.162	0.197	0.226	0.254	0.353	0.658	0.274	0.733	0.62	0.707	0.298	0.54	0.601	0.536	0.507	0.332	-0.377	0.204	0.524	0.241	0.523	0.711	0.513	0.838	0.593	0.0805	0.637	0.331	0.655	0.106	0.735319	0.699177	0.494	0.543084	0.88293	0.0416	0.45	0.00806	0.0264	0.0166	0.403	0.0777	0.0407	0.114294
ENSMMUG00000015080	PIK3R3	1	orange	0.138	0.214	-0.0336	-0.308	0.462	0.323	0.183	0.719	0.291	0.569	0.838	0.787	0.442	0.699	0.662	0.734	0.636	0.736	-0.777	0.327	0.722	0.455	0.548	0.761	0.431	0.901	0.413	0.109	0.619	0.0286	0.798	0.597	0.968813	0.646114	0.234	0.549097	0.913748	0.1	0.552	0.157	0.018	0.0452	0.318	0.0762	0.0931	0.0848967
ENSMMUG00000008557	ZNF618	1	orange	0.227	0.151	-0.0697	-0.0149	0.142	0.243	0.139	0.707	0.159	0.542	0.605	0.479	0.451	0.368	0.401	0.608	0.474	0.267	-0.0842	0.486	0.499	0.239	0.511	0.47	0.412	0.576	0.184	-0.0537	0.446	0.225	0.379	0.519	0.870116	0.976555	0.594	0.436728	0.895706	0.0018	0.598	0.0122	0.00319	0.0453	0.0548	0.137	0.0936	0.0122906
ENSMMUG00000005032	MYO6	1	orange	0.177	0.305	0.112	0.0346	0.23	0.26	0.325	0.487	0.159	0.488	0.641	0.541	0.334	0.293	0.388	0.222	0.234	0.148	-0.171	0.161	0.374	0.152	0.233	0.284	0.25	0.522	0.131	-0.182	0.105	0.0348	0.397	0.0651	0.69773	0.927628	0.216	0.276254	0.88293	0.0112	0.488	0.00477	7.84e-05	0.00199	0.0823	0.151	0.0336	0.289934
ENSMMUG00000010995	ITK	1	orange	-0.0936	0.0787	-0.0594	-0.0403	0.0327	0.203	0.296	0.486	0.111	0.444	0.571	0.526	0.315	0.381	0.373	0.223	0.228	0.0557	-0.145	-0.0135	0.417	0.249	0.373	0.321	0.234	0.599	0.242	-0.25	0.178	0.0243	0.682	0.69	0.855873	0.910898	0.884	0.40174	0.88293	0.0123	0.637	0.0155	0.00103	0.00339	0.0952	0.0495	0.0435	0.310782
ENSMMUG00000017327	SLAMF7	1	orange	0.162	0.413	0.347	0.107	0.347	0.292	0.213	0.529	0.326	0.579	0.718	0.647	0.493	0.468	0.603	0.228	0.44	0.456	-0.0303	0.261	0.375	0.259	0.387	0.313	0.432	0.63	0.387	0.242	0.166	0.111	0.458	0.0115	0.144932	0.746656	0.051	0.222791	0.88293	0.00597	0.104	0.000716	1.25e-05	0.000149	0.00674	0.00922	0.000396	0.30071
ENSMMUG00000060606	N/A	1	orange	0.26267	0.678843	0.646936	0.435375	0.542395	0.849846	0.542306	0.748871	0.358526	1.08865	1.05122	0.877997	0.495664	0.834067	0.808897	0.733955	0.747386	0.875346	0.10146	0.509864	1.05155	0.857772	0.826902	0.933689	0.640852	1.13508	0.964883	0.233695	0.598093	0.573029	0.632998	0.0801561	0.241576	0.522211	0.214905	0.112505	0.88293	0.145832	0.511986	0.00606645	0.00756772	0.050228	0.323486	0.0582561	0.0648815	0.133406
ENSMMUG00000049351	MAGEE1	1	orange	0.0628	0.288	0.0309	0.169	0.186	0.282	0.304	0.327	-0.0547	0.288	0.386	0.349	0.191	0.261	0.154	0.394	0.488	0.227	-0.252	0.0879	0.447	0.413	0.3	0.32	0.132	0.593	0.29	-0.265	0.0573	-0.0774	0.823	0.106	0.937488	0.596648	0.377	0.269518	0.88293	0.172	0.862	0.166	0.0389	0.105	0.424	0.252	0.564	0.0617865
ENSMMUG00000049387	PERP	1	orange	-0.12	0.428	0.224	-0.0612	0.24	0.272	0.213	0.314	-0.237	0.315	0.479	0.334	0.347	0.464	0.475	0.239	0.705	0.243	-0.357	0.0515	0.508	0.18	0.491	0.272	0.306	0.56	0.41	-0.119	0.156	0.041	0.776	0.114	0.619913	0.921748	0.465	0.510922	0.88293	0.441	0.552	0.355	0.102	0.345	0.317	0.159	0.136	0.538479
ENSMMUG00000023587	CXCR6	1	orange	-0.279	0.387	0.297	0.284	0.204	0.511	0.309	0.299	0.257	0.499	0.843	0.764	0.485	0.598	0.59	0.442	0.746	0.553	-0.0457	0.476	0.53	0.372	0.51	0.619	0.449	0.887	0.814	0.285	0.603	0.241	0.306	0.0602	0.335289	0.426507	0.42	0.072539	0.88293	0.319	0.348	0.0266	1.85e-05	0.000255	0.0392	0.00522	0.00656	0.118426
ENSMMUG00000064111	IL18	1	orange	0.161	0.587	0.333	0.155	0.286	0.376	0.281	0.391	0.171	0.493	0.614	0.664	0.314	0.742	0.543	0.273	0.64	0.549	-0.0188	0.142	0.484	0.151	0.314	0.373	0.234	0.691	0.631	0.215	0.625	0.401	0.628	0.009	0.337674	0.739017	0.295	0.267421	0.88293	0.234	0.625	0.0595	0.0109	0.01	0.299	0.00151	0.0362	0.425644
ENSMMUG00000052454	PTGDR2	1	orange	0.263	0.491	0.446	0.318	0.427	0.392	0.564	0.764	0.77	1.05	0.873	0.769	0.86	1.04	0.684	0.942	1.06	1.03	-0.1	0.441	1.08	0.387	0.856	0.647	0.657	0.753	0.96	0.325	0.768	0.532	0.6	0.181	0.411045	0.627232	0.304	0.477552	0.88293	0.0915	0.0593	0.00352	0.0172	0.0649	0.0293	0.00387	0.0964	0.0227475
ENSMMUG00000063377	CYSLTR2	1	orange	0.176	0.057	0.0398	0.0654	0.0331	0.168	0.57	0.447	0.433	0.733	0.531	0.484	0.649	0.594	0.616	0.469	0.484	0.529	-0.137	0.0464	0.701	0.18	0.393	0.391	0.373	0.484	0.542	-0.00121	0.589	0.341	0.683	0.887	0.954148	0.924213	0.941	0.753922	0.88293	0.284	0.242	0.0185	0.0967	0.188	0.0511	0.0788	0.0634	0.197883
ENSMMUG00000015703	GPR33	1	orange	0.584	0.213	0.0735	0.0316	0.0505	0.346	0.443	1.06	0.947	1.31	0.742	0.831	1.01	0.91	0.747	0.675	0.649	0.62	-0.482	-0.133	0.615	-0.0848	0.533	0.399	0.517	0.33	0.854	-0.478	0.358	0.413	0.376	0.751	0.953057	0.980905	0.95	0.710564	0.88293	0.119	0.13	0.0171	0.205	0.208	0.0952	0.156	0.272	0.258091
ENSMMUG00000013001	ZSWIM5	1	orange	0.36	0.122	0.191	0.0678	0.186	0.354	0.53	0.544	0.519	0.565	0.591	0.466	0.699	0.41	0.51	0.388	0.412	0.425	-0.22	0.197	0.671	0.136	0.472	0.227	0.157	0.508	0.456	-0.125	0.385	0.171	0.239	0.695	0.659653	0.907455	0.569	0.348847	0.88293	0.0968	0.0837	0.0416	0.0264	0.138	0.0112	0.201	0.0818	0.207406
ENSMMUG00000004576	CCR3	1	orange	0.545	0.632	0.36	0.284	0.516	0.437	0.371	0.499	0.421	0.749	0.755	0.536	0.595	0.611	0.429	0.938	1.13	0.938	-0.064	0.454	0.949	0.0722	0.459	0.294	0.383	0.66	0.728	-0.236	0.431	0.214	0.154	0.0543	0.489809	0.634263	0.152	0.370257	0.88293	0.282	0.316	0.0412	0.0344	0.194	0.124	0.132	0.325	0.0214277
ENSMMUG00000018177	DAPK2	1	orange	0.379	0.595	0.407	0.264	0.396	0.56	0.337	0.407	0.216	0.518	0.686	0.659	0.398	0.546	0.631	0.747	0.979	0.794	0.144	0.579	0.926	0.248	0.481	0.329	0.533	0.669	0.471	-0.181	0.391	0.29	0.113	0.00228	0.16042	0.462991	0.0746	0.0435915	0.88293	0.142	0.449	0.0197	0.000731	0.0026	0.105	0.0132	0.00304	0.00343803
ENSMMUG00000020877	CHPT1	1	orange	0.0981	0.289	0.148	0.023	0.199	0.168	0.372	0.342	0.43	0.614	0.56	0.407	0.259	0.56	0.366	0.671	0.926	0.872	-0.0718	0.409	0.788	0.357	0.487	0.564	0.43	0.563	0.796	-0.234	0.325	0.386	0.864	0.449	0.825714	0.978362	0.659	0.796121	0.88293	0.53	0.333	0.117	0.134	0.37	0.608	0.188	0.449	0.11171
ENSMMUG00000058084	ZPBP	1	orange	-0.233	0.109	-0.168	-0.773	-0.301	0.212	0.096	0.354	-0.184	0.0366	0.0429	-0.28	0.351	0.405	0.0191	0.54	1.03	-0.103	-1.18	-0.637	0.469	-0.196	0.243	-0.215	-0.122	0.215	0.178	-1.27	0.691	-0.286	0.716	0.832	0.83829	0.357464	0.584	0.772558	0.963846	0.585	0.791	0.96	0.945	0.664	0.532	0.483	0.985	0.328782
ENSMMUG00000051535	N/A	1	orange	0.693866	1.59257	0.560942	1.03527	1.73733	1.65854	1.37793	1.75667	1.44691	1.656	1.93015	1.83311	1.47634	1.67091	1.911	0.834628	1.76736	0.980746	0.642833	0.794579	1.85585	1.15897	1.51316	1.17049	1.38043	1.58619	1.05849	0.267623	0.329701	1.11205	0.382623	0.00737344	0.59824	0.326678	0.00607368	0.0457714	0.88293	0.0151827	0.0394741	0.0123502	0.00208119	0.00590744	0.0339161	0.0121813	0.00252546	0.199214
ENSMMUG00000018556	FOXD2	1	orange	0.167	0.86	0.122	0.516	0.72	0.524	0.483	0.553	0.377	0.708	0.812	0.86	0.669	1.03	0.93	0.435	0.803	0.321	-0.113	-0.128	0.728	0.582	0.395	0.206	-0.0551	0.924	0.446	-0.154	-0.44	-0.611	0.757	0.00934	0.865491	0.378072	0.0484	0.30529	0.88293	0.26	0.425	0.0703	0.0263	0.0279	0.0988	0.00351	0.0111	0.327373
ENSMMUG00000055556	N/A	1	orange	0.503444	0.610969	0.364246	0.340057	0.622141	0.45456	0.640583	0.690229	0.244517	0.775262	0.965	0.833098	0.663078	0.695481	0.629758	0.129666	0.674301	0.365905	-0.227346	-0.185116	0.583799	0.549993	0.459958	0.61532	0.312784	0.826692	0.495097	0.232209	0.0293016	0.410972	0.244669	0.0886623	0.530431	0.60144	0.108143	0.399474	0.88293	0.145106	0.656475	0.0486839	0.00810946	0.0421288	0.115964	0.0975804	0.141198	0.810233
ENSMMUG00000053206	MEX3D	1	orange	0.192	0.446	0.172	0.305	0.33	0.176	0.245	0.346	0.236	0.376	0.521	0.552	0.385	0.374	0.489	0.227	0.423	0.296	0.231	0.233	0.375	0.223	0.274	0.423	0.281	0.595	0.197	-0.0256	0.26	0.206	0.314	0.0025	0.482099	0.258444	0.0451	0.461798	0.88293	0.0818	0.229	0.0266	0.000682	0.000604	0.0281	0.0284	0.00218	0.248864
ENSMMUG00000004282	FSCN1	1	orange	0.00116	0.604	0.386	0.274	0.222	0.542	0.112	0.138	0.128	0.491	0.811	0.559	0.417	0.372	0.606	0.0648	0.504	0.228	0.186	0.0934	0.361	0.191	-0.0439	0.158	0.269	0.699	0.356	-0.131	0.161	-0.0269	0.998	0.0021	0.187281	0.442479	0.368	0.0540566	0.911207	0.707	0.687	0.0295	4.3e-05	0.0157	0.0843	0.142	0.00505	0.841719
ENSMMUG00000009027	BRIP1	1	orange	0.171	0.437	-0.00572	0.091	-0.0377	0.106	0.517	0.608	-0.0703	0.549	0.651	0.415	0.505	0.388	0.543	0.00505	0.28	0.0257	-0.312	-0.272	-0.211	-0.139	0.212	-0.00769	0.321	0.674	-0.346	-0.499	0.0923	-0.102	0.679	0.134	0.994011	0.886658	0.929	0.847633	0.88293	0.0968	0.891	0.0921	0.0303	0.257	0.138	0.311	0.104	0.991441
ENSMMUG00000008759	WEE1	1	orange	-0.295	0.00952	-0.158	0.0429	-0.322	-0.0794	0.0581	-0.0785	-0.384	-0.0895	0.0687	0.0205	-0.106	-0.123	-0.0851	-0.224	-0.0667	-0.14	-0.379	-0.584	-0.0956	-0.221	-0.23	-0.182	-0.273	0.172	-0.187	-0.463	-0.246	-0.459	0.107	0.966	0.522432	0.898236	0.0581	0.773421	0.940798	0.778	0.0382	0.687	0.737	0.942	0.645	0.612	0.743	0.254768
ENSMMUG00000040177	ATAD5	1	orange	-0.197	-0.123	-0.224	-0.195	-0.283	-0.147	-0.077	-0.143	-0.462	-0.112	-0.0423	-0.18	-0.0613	-0.197	-0.162	-0.201	-0.0259	-0.193	-0.447	-0.399	-0.0309	-0.152	-0.28	-0.228	-0.294	-0.0367	-0.44	-0.586	-0.365	-0.373	0.295	0.467	0.32588	0.463166	0.0979	0.5366	0.915056	0.563	0.0109	0.595	0.846	0.382	0.805	0.344	0.454	0.303644
ENSMMUG00000018257	CSRP2	1	orange	-0.351	1.63	0.173	0.415	1.03	0.226	0.994	0.832	0.0843	0.814	1.01	1.2	1.09	1.11	0.562	0.49	1.1	0.567	-0.15	0.33	1.47	0.372	0.941	0.416	-0.286	1.4	0.868	-0.318	1.02	0.15	0.718	0.00117	0.884273	0.710741	0.072	0.83847	0.88293	0.281	0.939	0.223	0.0881	0.056	0.0817	0.0762	0.482	0.582544
ENSMMUG00000011593	RGCC	1	orange	-0.121	0.23	0.00999	0.207	0.257	0.392	0.223	0.362	0.0119	0.245	0.524	0.424	0.246	0.423	0.425	0.139	0.332	0.174	0.0785	0.124	0.732	0.428	0.411	0.253	0.0162	0.478	0.242	0.0388	0.252	0.143	0.633	0.223	0.981571	0.505355	0.2	0.119973	0.88293	0.126	0.972	0.269	0.00565	0.0433	0.277	0.0397	0.0325	0.585164
ENSMMUG00000000798	BAG3	1	orange	0.0694	0.381	0.15	0.433	0.579	0.311	0.191	0.487	-0.0567	0.441	0.764	0.635	0.719	0.795	0.827	0.404	0.277	0.418	0.235	0.315	0.356	0.304	0.783	0.527	0.255	0.794	0.351	-0.168	0.492	0.382	0.863	0.117	0.731307	0.288775	0.0203	0.392416	0.88293	0.124	0.897	0.114	0.00134	0.0166	0.005	0.000794	0.000528	0.171637
ENSMMUG00000018872	SEMA3G	1	orange	0.92	1.1	0.554	0.173	0.732	0.788	0.524	1.19	0.822	1.24	1.4	1.39	0.868	1.32	1.28	0.953	1.04	0.615	-0.384	0.718	1.08	0.113	0.608	0.608	0.672	0.864	0.345	0.142	0.713	0.372	0.0148	0.00074	0.278862	0.818696	0.0477	0.107301	0.88293	0.00179	0.04	0.00028	2.04e-05	3.52e-05	0.0255	6.89e-05	0.000161	0.0153088
ENSMMUG00000008899	CLSTN3	1	orange	0.444	0.679	0.504	0.15	0.555	0.538	0.254	0.596	0.503	0.833	0.965	0.821	0.643	0.878	0.799	0.512	0.739	0.391	0.241	0.623	0.501	0.131	0.378	0.376	0.484	0.683	0.276	-0.0815	0.317	0.5	0.0505	0.00039	0.0820376	0.701649	0.00818	0.0507744	0.88293	0.0116	0.0276	1.86e-05	4.08e-07	4.12e-05	0.00283	4.34e-06	6.17e-05	0.0272224
ENSMMUG00000041594	PRSS56	1	orange	0.816	0.922	0.214	0.445	0.817	0.875	0.474	0.949	0.92	1.58	1.46	1.21	1.25	1.57	1.56	0.848	0.781	0.285	-0.429	0.55	1.02	-0.45	0.638	0.831	1.15	1.17	0.723	-0.32	0.957	0.873	0.161	0.0601	0.830457	0.627804	0.129	0.21453	0.88293	0.15	0.12	0.00114	0.00282	0.0292	0.0198	0.00126	0.00134	0.263433
ENSMMUG00000032338	N/A	1	orange	0.309196	1.07383	0.60359	0.301617	0.71607	0.838112	0.108171	0.691943	0.572298	0.990234	1.15091	1.01419	0.57475	1.11583	1.04017	0.779117	0.650605	0.540937	-0.389662	0.695337	0.754932	0.322437	0.806211	0.528066	0.82924	0.513437	0.479467	0.354651	0.194875	0.66458	0.529792	0.00174955	0.253822	0.661212	0.0642617	0.0972754	0.95843	0.156631	0.210046	0.00960681	0.00147422	0.0109881	0.205473	0.00246116	0.00603088	0.0748031
ENSMMUG00000013009	MEIS3	1	orange	0.476	0.532	0.171	0.366	0.71	0.661	-0.0293	0.765	0.257	0.739	0.979	0.67	0.568	0.96	0.802	0.699	0.595	0.0315	-0.075	0.708	0.618	-0.0929	0.941	0.362	0.167	0.733	0.0174	0.0639	0.44	0.334	0.197	0.0854	0.767647	0.500142	0.0267	0.126025	0.986842	0.0416	0.567	0.0277	0.00134	0.0675	0.122	0.00194	0.0149	0.0562701
ENSMMUG00000019242	ABCA3	1	orange	0.529	0.448	0.279	0.319	0.371	0.59	0.104	0.673	0.275	0.482	0.657	0.573	0.462	0.62	0.552	0.464	0.465	0.341	0.0138	0.517	0.526	0.13	0.486	0.312	0.268	0.353	0.0877	-0.0569	0.271	0.171	0.0012	0.00221	0.203773	0.249428	0.0217	0.00292208	0.896269	6.12e-05	0.147	0.00217	9.96e-06	0.000255	0.00589	2.94e-05	0.000379	0.00995128
ENSMMUG00000052537	N/A	1	orange	0.864184	0.685533	0.215862	0.0862469	0.58335	0.547462	0.339113	0.74723	0.0546735	0.652652	1.05669	0.651587	0.394948	0.712008	0.545048	0.564908	0.704151	0.0318158	-0.253254	0.289994	0.568715	0.0697614	0.517776	0.318946	0.275857	0.425832	-0.0223584	-0.499008	0.179964	-0.131518	0.00219932	0.00748363	0.635917	0.886658	0.0383228	0.150823	0.88293	0.0179991	0.910596	0.0249172	3.06149e-05	0.0346236	0.242079	0.0124695	0.0776315	0.0686736
ENSMMUG00000021207	ZDHHC15	1	orange	0.197	0.337	-0.000744	0.00869	0.422	0.374	0.0273	0.419	0.0832	0.432	0.647	0.521	0.142	0.512	0.428	0.222	0.352	0.0945	-0.218	0.126	0.216	-0.0932	0.24	0.0759	0.348	0.36	-0.0898	-0.275	0.0297	-0.0665	0.522	0.152	0.999252	0.98728	0.086	0.255901	0.982833	0.178	0.828	0.101	0.00536	0.0518	0.686	0.0477	0.114	0.460906
ENSMMUG00000046067	N/A	1	orange	0.686571	0.737619	0.46723	0.392436	0.907671	0.919229	0.502784	0.973189	0.560353	0.974882	1.04846	1.04922	0.899613	1.09277	1.10094	0.645223	0.63523	0.12296	0.096459	0.930429	0.915393	0.563048	0.785367	0.690987	0.701039	1.01749	0.574937	0.287643	0.648461	0.636535	0.0129719	0.00227273	0.197644	0.360501	0.000537301	0.00432712	0.88293	0.000413027	0.0586225	8.89309e-05	1.25078e-05	2.91005e-05	0.000668013	5.14772e-06	8.24986e-06	0.0354083
ENSMMUG00000049878	N/A	1	orange	0.350662	-0.013917	0.00380495	-0.169216	0.388016	0.498604	0.283128	0.821092	0.386228	0.687688	0.72608	0.660166	0.410075	0.543103	0.52814	0.633375	0.292246	-0.041399	-0.293912	0.634465	0.623226	0.225577	0.551172	0.348368	0.256596	0.38094	0.363391	-0.0517685	0.184722	0.286907	0.387249	0.976891	0.996396	0.806996	0.295924	0.281406	0.88293	0.0302658	0.360886	0.0506061	0.0292311	0.0832165	0.322141	0.165693	0.176417	0.0612684
ENSMMUG00000005040	CCDC183	1	orange	0.307	0.312	0.048	0.289	0.226	0.205	0.138	0.664	-0.0016	0.266	0.594	0.412	0.307	0.274	0.276	0.489	0.343	-0.111	-0.0342	0.455	0.351	0.0786	0.592	0.279	0.0583	0.292	0.201	0.0788	-0.0694	-0.0808	0.376	0.289	0.938031	0.554872	0.512	0.656508	0.918416	0.0473	0.998	0.47	0.0399	0.243	0.403	0.507	0.487	0.131962
ENSMMUG00000014835	ANKMY1	1	orange	0.454	0.0159	-0.113	-0.0986	0.222	0.123	-0.143	0.674	-0.0496	0.248	0.505	0.552	0.563	0.418	0.521	0.595	0.196	0.115	-0.154	0.385	0.498	-0.0374	0.712	0.0555	-0.0749	0.0965	0.395	-0.428	0.17	0.175	0.16	0.969	0.841985	0.873006	0.524	0.817029	0.917708	0.0454	0.923	0.511	0.0957	0.0989	0.0787	0.245	0.109	0.0999523
ENSMMUG00000044474	TNFRSF12A	1	orange	0.534	0.738	0.448	0.539	0.829	0.402	0.338	0.568	0.52	0.629	0.859	0.827	0.403	0.81	0.945	0.634	0.886	0.225	0.54	0.475	0.753	0.326	0.862	0.401	0.308	0.805	0.432	-0.224	0.0918	0.392	0.0744	0.00351	0.240651	0.251722	0.00226	0.304089	0.88293	0.0978	0.101	0.0305	0.00115	0.00344	0.225	0.00283	0.000379	0.0421552
ENSMMUG00000007643	SEMA6C	1	orange	0.31	0.235	0.174	0.139	0.169	0.051	-0.0508	-0.0303	-0.107	0.099	0.32	0.601	-0.00562	0.106	0.504	-0.363	0.147	-0.549	-0.301	-0.0421	0.0801	-0.21	0.214	-0.181	-0.38	0.0937	0.246	-0.699	0.0729	-0.216	0.284	0.365	0.673023	0.769413	0.578	0.917635	0.967749	0.955	0.787	0.79	0.238	0.0259	0.989	0.822	0.0609	0.236615
ENSMMUG00000009710	AP1S3	1	orange	0.549	0.646	0.204	0.0145	0.529	0.469	0.402	0.401	0.294	0.471	1.08	1.03	0.195	0.581	0.541	0.375	-0.00333	0.0888	-0.219	-0.0398	0.409	-0.0634	0.559	0.489	0.267	0.249	0.711	-0.172	0.56	0.231	0.243	0.101	0.784112	0.987927	0.235	0.429359	0.88293	0.521	0.618	0.344	0.00641	0.0166	0.757	0.254	0.291	0.462375
ENSMMUG00000017922	PTGIR	1	orange	0.838	0.872	0.527	0.457	0.696	0.505	0.396	0.621	0.58	0.934	0.688	0.748	0.654	0.92	0.857	0.827	0.814	0.615	0.348	0.874	0.473	0.0561	0.696	0.567	0.724	0.528	0.652	0.255	0.722	0.562	0.00146	0.000233	0.13892	0.28877	0.00702	0.158233	0.88293	0.0431	0.0441	0.000152	0.00812	0.00545	0.019	0.000165	0.000671	0.00241708
ENSMMUG00000013717	DNM1	1	orange	0.551	0.515	0.4	0.22	0.47	0.24	0.281	0.626	0.31	0.726	0.546	0.485	0.492	0.902	0.761	0.456	0.502	0.29	0.159	0.585	0.0966	-0.0137	0.654	0.44	0.59	0.416	0.3	0.353	0.647	0.624	0.00435	0.00294	0.118989	0.479171	0.0118	0.370211	0.88293	0.00184	0.16	5.22e-05	0.00343	0.0163	0.0129	3.4e-07	2.19e-05	0.0294829
ENSMMUG00000004890	ZMYND15	1	orange	0.568	0.351	0.259	0.345	0.521	0.499	0.104	0.622	0.661	0.854	0.747	0.437	0.632	0.835	0.7	0.677	0.611	0.496	0.437	0.749	0.218	0.0466	0.704	0.568	0.579	0.523	0.357	0.456	0.544	0.579	0.0326	0.156	0.502261	0.398289	0.0396	0.142327	0.933474	0.0321	0.012	0.000337	0.00191	0.143	0.0171	0.000415	0.00534	0.00913212
ENSMMUG00000047925	PRR29	1	orange	0.467	0.415	0.33	0.378	0.577	0.345	0.0352	0.512	0.44	0.603	0.554	0.534	0.499	0.703	0.76	0.538	0.36	0.196	0.185	0.614	0.312	0.238	0.563	0.33	0.516	0.469	0.531	0.296	0.383	0.398	0.0414	0.0388	0.26998	0.284029	0.00619	0.242357	0.972612	0.0416	0.0671	0.00451	0.00859	0.021	0.0309	0.000496	0.000192	0.0297496
ENSMMUG00000016050	CGREF1	1	orange	0.38	0.597	0.327	0.312	0.585	0.537	0.0548	0.575	0.29	0.69	0.751	0.608	0.66	0.854	0.752	0.678	0.669	0.503	0.164	0.534	0.402	0.0061	0.599	0.212	0.189	0.457	0.477	0.099	0.118	0.175	0.147	0.00517	0.321921	0.411852	0.0115	0.0847625	0.963846	0.0337	0.319	0.00245	0.000624	0.0148	0.00625	7.33e-05	0.000862	0.0111102
ENSMMUG00000020260	LRRC29	1	orange	0.548	0.394	0.253	0.0791	0.355	0.548	-0.0781	0.671	0.141	0.552	0.72	0.391	0.52	0.827	0.509	0.653	0.682	0.347	-0.0246	0.424	0.24	-0.44	0.551	-0.315	-0.616	0.109	-0.251	-0.0404	-0.0227	-0.0806	0.141	0.247	0.646395	0.91563	0.35	0.232972	0.964568	0.106	0.791	0.144	0.0341	0.356	0.184	0.016	0.204	0.0921152
ENSMMUG00000020212	SCNN1A	1	orange	0.646	0.469	0.165	0.0987	0.346	0.5	-0.0826	0.731	0.307	0.498	0.428	0.357	0.558	0.748	0.7	0.628	0.355	0.382	0.12	0.667	0.575	-0.0365	0.555	0.189	0.286	0.127	-0.122	0.476	0.391	0.398	0.000718	0.00658	0.576274	0.787136	0.073	0.0383528	0.929246	0.000239	0.17	0.0089	0.026	0.103	0.00379	1.65e-05	9.11e-05	0.00424129
ENSMMUG00000054095	N/A	1	orange	1.70425	1.18911	1.24172	0.482649	1.35728	1.33696	0.811488	1.26165	0.729373	1.36164	1.64494	1.4709	0.878025	1.47331	1.22589	1.13562	1.30553	0.854102	0.240475	1.20771	1.4883	0.456785	0.652426	0.71251	0.837009	1.08869	0.351253	0.189701	0.94496	0.483098	0.000180321	0.00459551	0.0508278	0.543821	0.00236905	0.0182013	0.88293	0.0132089	0.189344	0.00235322	9.12105e-05	0.00119939	0.0882577	0.000735918	0.00788452	0.0392084
ENSMMUG00000000602	RGS11	1	orange	1.02	1.16	0.721	0.095	0.759	0.785	0.352	0.548	0.104	0.548	1.08	0.724	0.267	0.912	0.759	0.644	0.76	0.121	-0.143	0.664	0.878	0.396	0.251	-0.0575	0.0086	0.458	-0.138	-0.158	0.261	-0.00426	0.0135	0.00128	0.187254	0.917152	0.065	0.152499	0.88293	0.329	0.884	0.248	0.00575	0.128	0.652	0.0332	0.0918	0.180949
ENSMMUG00000056807	N/A	1	orange	1.15952	1.2961	0.347778	-0.0362049	0.913903	0.770192	0.241248	0.873813	0.0922506	0.535461	0.910875	0.961868	0.0569512	0.566657	0.786613	1.10449	1.05751	0.570519	-0.02956	0.711681	1.16855	0.332013	0.507289	0.207916	0.128194	0.767192	0.256884	-0.176466	0.544989	0.353906	0.000723061	3.16505e-05	0.516024	0.96429	0.00655757	0.0925834	0.894106	0.0254127	0.8768	0.170975	0.00671731	0.00671948	0.927387	0.166012	0.0285797	0.00660374
ENSMMUG00000050639	TMEM255B	1	orange	0.843	0.866	0.476	0.167	0.904	0.843	0.356	0.966	0.57	0.852	1.01	0.938	0.444	0.891	0.751	0.887	0.903	0.525	0.0652	0.654	0.81	0.315	0.669	0.502	0.408	0.625	0.373	0.0358	0.328	0.339	0.0218	0.00687	0.347107	0.818696	0.00859	0.0658631	0.88293	0.0132	0.177	0.0182	0.00281	0.0105	0.318	0.013	0.0464	0.02985
ENSMMUG00000051400	N/A	1	orange	0.553986	0.414295	0.196069	0.0533616	0.697615	0.599172	0.174281	0.931791	0.327456	0.611486	0.811807	0.50706	0.198573	0.512797	0.331878	0.692532	0.657223	0.0287863	-0.168654	0.738501	0.629481	0.100199	0.433506	0.234876	0.18262	0.201917	0.218537	-0.179253	-0.0695641	0.0507305	0.155827	0.235101	0.746753	0.947191	0.0442409	0.2033	0.914773	0.0151991	0.481354	0.111199	0.0178413	0.230084	0.700316	0.228047	0.491408	0.0434114
ENSMMUG00000005307	TRIM17	1	orange	0.582	0.578	0.332	0.123	0.617	0.679	0.237	0.582	0.21	0.464	0.703	0.627	0.24	0.625	0.655	0.718	0.774	0.391	0.0866	0.81	0.603	0.1	0.392	0.31	0.224	0.529	0.248	-0.177	0.198	0.329	0.00813	0.00281	0.263512	0.76494	0.00332	0.0078114	0.88293	0.0154	0.456	0.0381	0.000432	0.0042	0.378	0.00248	0.00163	0.00294996
ENSMMUG00000054579	ZFR2	1	orange	0.901	0.72	0.22	0.082	0.448	0.645	0.134	0.807	0.255	0.476	0.873	0.761	0.316	0.456	0.547	0.798	0.844	0.324	0.258	0.991	0.793	0.259	0.548	0.204	0.15	0.433	0.039	-0.803	-0.0609	-0.0472	0.00217	0.00681	0.646051	0.897283	0.147	0.0972754	0.923129	0.0126	0.519	0.148	0.00158	0.0139	0.398	0.194	0.092	0.0147439
ENSMMUG00000062832	N/A	1	orange	0.956969	1.62487	0.944623	0.422643	1.45579	1.20942	0.355924	0.871364	0.540385	1.08655	1.31076	1.19732	0.509088	1.19362	1.36402	1.51948	1.61062	1.02052	-0.286352	1.37737	1.34313	-0.267801	0.680715	0.821304	0.847933	0.966853	0.378273	0.0204095	0.577601	0.360979	0.018516	4.00487e-06	0.0808075	0.522211	0.000115561	0.00889058	0.88293	0.0604013	0.256721	0.00462216	0.000260319	0.00216153	0.28838	0.00136915	0.000193977	0.000675593
ENSMMUG00000048710	HIC1	1	orange	0.568	0.99	0.677	0.249	0.672	0.65	0.304	0.494	0.3	0.668	0.823	0.587	0.307	0.67	0.603	0.821	0.994	0.831	-0.0986	0.778	0.742	0.206	0.308	0.444	0.432	0.647	0.123	0.00508	0.125	-0.0576	0.0123	1.18e-06	0.0279805	0.496357	0.00181	0.0159761	0.88293	0.058	0.262	0.00176	5.21e-05	0.0111	0.247	0.00156	0.00594	0.00126918
ENSMMUG00000013679	ACOT11	1	orange	0.685	0.764	0.582	0.122	0.725	0.656	0.195	0.46	0.687	0.654	0.814	0.766	0.437	0.68	0.655	0.708	0.814	0.67	0.226	0.846	0.8	0.181	0.477	0.462	0.462	0.627	0.357	0.295	0.38	0.41	0.000459	2.48e-05	0.0350065	0.730419	0.000164	0.00505629	0.88293	0.0391	0.000327	0.00055	9.4e-06	3.52e-05	0.0331	0.000258	0.00047	0.00218108
ENSMMUG00000010716	ADAMTS7	1	orange	0.471	0.563	0.323	0.0485	0.421	0.599	0.297	0.438	0.592	0.447	0.578	0.539	0.264	0.52	0.427	0.42	0.588	0.358	-0.258	0.572	0.646	0.00146	0.302	0.239	0.23	0.274	0.0649	0.149	0.188	0.103	0.0339	0.00262	0.261178	0.915694	0.0446	0.019649	0.88293	0.085	0.00531	0.0389	0.00388	0.0148	0.302	0.0137	0.0567	0.0649127
ENSMMUG00000015804	PLEKHN1	1	orange	0.753	0.719	0.248	0.319	0.801	0.567	0.0544	0.608	0.364	0.696	0.789	0.771	0.621	0.828	0.903	0.731	1.09	0.624	0.225	0.893	0.685	0.31	0.539	0.406	0.419	0.794	0.39	0.131	0.0856	0.307	0.0037	0.0019	0.533671	0.451085	0.00138	0.0956468	0.966436	0.0425	0.239	0.00618	0.0011	0.00293	0.0227	0.000613	0.000197	0.0125934
ENSMMUG00000003633	SLC4A11	1	orange	0.488	0.383	0.202	0.348	0.55	0.42	0.151	0.548	0.179	0.638	0.715	0.764	0.308	0.764	0.656	0.53	0.627	0.291	-0.0686	0.578	0.415	0.118	0.206	0.251	0.221	0.505	0.175	-0.303	0.00874	0.0671	0.0858	0.134	0.63328	0.411235	0.0358	0.24447	0.90383	0.087	0.635	0.0162	0.00446	0.00403	0.35	0.00224	0.0138	0.0353928
ENSMMUG00000016143	SPN	1	orange	0.718	0.606	0.364	0.162	0.484	0.312	0.23	0.481	0.15	0.555	0.672	0.591	0.394	0.572	0.529	0.609	0.74	0.601	0.201	0.611	0.419	0.326	0.452	0.528	0.433	0.672	0.266	-0.0113	0.318	0.143	0.000109	0.00043	0.13892	0.583308	0.00629	0.19109	0.88293	0.0192	0.507	0.00287	0.000198	0.00158	0.0381	0.00208	0.00381	0.00573986
ENSMMUG00000007533	PPFIA3	1	orange	0.441	0.384	0.173	0.281	0.366	0.144	-0.0281	0.379	0.22	0.438	0.379	0.333	0.141	0.396	0.437	0.506	0.582	0.197	0.209	0.573	0.234	0.143	0.44	0.484	0.372	0.298	0.155	0.0303	0.152	0.28	0.0379	0.041	0.584599	0.386476	0.0747	0.65199	0.978337	0.137	0.389	0.0366	0.0663	0.164	0.619	0.0748	0.0402	0.0232117
ENSMMUG00000021934	COPZ2	1	orange	0.467	0.804	0.354	0.0368	0.484	-0.417	0.49	0.961	0.368	0.869	0.259	0.343	0.214	0.374	0.927	0.645	1.04	0.149	-0.149	0.864	1.06	-0.516	0.276	0.658	-0.138	0.0623	0.0484	-0.0977	0.0583	0.578	0.433	0.0767	0.652918	0.975189	0.374	0.629104	0.88293	0.0983	0.584	0.0942	0.679	0.612	0.78	0.616	0.0715	0.256457
ENSMMUG00000020462	CD300E	1	orange	0.666	0.713	0.201	0.438	0.384	0.455	0.333	0.672	0.28	0.351	0.284	0.433	0.477	0.711	0.625	0.314	1.29	0.559	-0.343	0.82	0.831	0.07	0.593	0.397	0.571	0.437	0.452	0.614	0.872	-0.113	0.19	0.102	0.81344	0.576762	0.477	0.499166	0.889467	0.271	0.677	0.564	0.615	0.475	0.416	0.19	0.262	0.662268
ENSMMUG00000028891	NRBP2	1	orange	0.477	0.404	0.0697	-0.155	-0.415	0.248	0.224	0.69	0.0593	0.253	0.491	0.501	0.394	0.774	0.616	0.291	0.457	-0.228	-0.346	0.443	0.677	0.155	0.0984	0.159	0.088	-0.123	0.123	0.185	0.478	0.00386	0.237	0.256	0.92546	0.837017	0.338	0.659787	0.896269	0.109	0.925	0.593	0.19	0.239	0.373	0.0357	0.116	0.540481
ENSMMUG00000004847	XYLB	1	orange	0.671	0.842	0.42	0.0395	0.109	0.557	-0.295	0.602	0.238	0.615	0.3	0.491	0.46	0.469	0.558	0.424	0.86	0.157	0.242	0.432	0.346	0.258	0.26	-0.109	0.284	0.521	0.627	-0.138	0.501	0.111	0.0852	0.0106	0.430965	0.963333	0.827	0.263102	0.88293	0.206	0.655	0.126	0.485	0.273	0.304	0.314	0.193	0.329656
ENSMMUG00000002150	RAMP2	1	orange	0.394	0.925	0.784	0.464	0.664	0.707	0.402	0.957	0.506	1.03	0.847	0.678	0.682	1.02	0.968	0.482	0.614	0.518	0.0202	0.534	0.309	0.162	0.618	0.628	0.463	0.56	0.311	0.484	0.653	0.434	0.279	0.000859	0.069398	0.35416	0.0323	0.0860199	0.88293	0.00405	0.169	0.000423	0.0048	0.0503	0.0418	0.000456	0.00115	0.179145
ENSMMUG00000004205	PLBD2	1	orange	0.407	0.453	0.37	0.221	0.357	0.176	0.247	0.384	0.492	0.547	0.491	0.554	0.487	0.583	0.438	0.233	0.357	0.33	0.0393	0.315	0.139	0.139	0.405	0.29	0.225	0.304	0.283	0.105	0.36	0.267	0.0012	7.65e-05	0.0350654	0.278609	0.00333	0.305012	0.88293	0.00412	6.08e-05	2.45e-06	2.59e-05	2.89e-06	5.91e-05	4.26e-07	0.000252	0.118423
ENSMMUG00000018245	EPHA2	1	orange	0.505	0.522	0.436	0.233	0.529	0.352	0.365	0.535	0.651	0.988	0.812	0.634	0.89	0.819	0.908	0.43	0.693	0.217	-0.143	-0.0074	0.168	0.214	0.408	0.406	0.724	0.6	0.629	0.306	0.611	0.489	0.18	0.106	0.365074	0.708372	0.132	0.476155	0.88293	0.227	0.0824	0.00226	0.0145	0.101	0.01	0.017	0.00637	0.232679
ENSMMUG00000020052	NRP2	1	orange	0.414	0.455	-0.00136	0.0641	0.133	0.21	0.229	0.479	0.489	0.892	0.589	0.429	0.734	0.581	0.738	0.259	-0.0963	-0.51	-0.705	-0.079	-0.466	-0.109	-0.225	0.0356	0.393	-0.0479	-0.121	0.0735	0.344	0.114	0.205	0.102	0.998467	0.919466	0.718	0.647082	0.88293	0.206	0.146	0.00127	0.0449	0.22	0.0152	0.0671	0.012	0.481684
ENSMMUG00000021334	EPHB1	1	orange	0.615	0.308	-0.154	-0.178	0.162	-0.295	-0.0734	0.2	-0.134	0.928	0.699	0.367	0.76	0.89	0.953	0.236	-0.118	-0.418	0.017	-0.201	-0.314	-0.304	-0.0675	-0.204	-0.173	-0.538	-0.429	-0.37	0.179	-0.176	0.148	0.455	0.838432	0.82797	0.746	0.650377	0.96985	0.769	0.834	0.0171	0.0764	0.472	0.0713	0.0258	0.0138	0.650009
ENSMMUG00000004706	IGSF9	1	orange	0.298	0.288	0.304	0.173	0.439	0.189	0.15	0.318	0.206	0.398	0.519	0.327	0.284	0.599	0.446	0.296	0.485	-0.281	-0.00925	0.276	-0.25	0.154	0.0153	-0.177	0.0389	0.339	-0.148	-0.0106	0.232	0.24	0.356	0.302	0.44857	0.73475	0.12	0.664038	0.90791	0.413	0.584	0.204	0.0626	0.339	0.413	0.0386	0.156	0.396697
ENSMMUG00000013272	GFRA3	1	orange	0.648	0.701	0.112	0.437	0.743	0.246	0.39	0.983	1.14	0.939	0.769	0.436	0.849	1.14	0.923	0.38	0.313	0.21	-0.595	0.235	-0.0607	-0.134	0.362	0.846	0.493	-0.255	0.158	0.595	-0.0542	0.169	0.171	0.0792	0.898217	0.540324	0.0804	0.729255	0.88293	0.0403	0.00722	0.0291	0.0748	0.427	0.0641	0.00566	0.0343	0.448323
ENSMMUG00000063153	CDR2L	1	orange	0.552	0.731	0.678	0.741	0.232	0.354	0.381	1.25	0.683	0.872	0.773	0.409	1.04	1.2	0.851	0.15	0.72	0.285	-0.369	-0.286	-0.209	0.0392	0.171	0.396	0.0464	-0.212	0.0948	0.299	-0.239	-0.125	0.308	0.0934	0.281418	0.307675	0.693	0.623977	0.88293	0.0105	0.205	0.072	0.106	0.508	0.0314	0.00709	0.0888	0.814955
ENSMMUG00000039864	CCL15	1	orange	0.737	0.807	0.688	1.15	0.883	0.58	0.614	1.07	0.894	0.793	0.435	0.594	0.963	0.832	1.15	0.436	0.579	0.262	-0.162	0.78	-0.218	-0.31	0.568	0.5	0.805	0.5	0.808	0.622	0.568	0.429	0.221	0.109	0.357632	0.229833	0.0982	0.448097	0.88293	0.0894	0.134	0.181	0.474	0.376	0.0965	0.176	0.0332	0.471146
ENSMMUG00000023555	GABRG3	1	orange	0.248	1.02	0.423	0.0366	0.665	0.114	-0.0642	0.466	0.278	0.662	0.584	0.317	0.797	0.775	0.628	0.271	0.351	0.267	0.188	0.557	-0.305	0.239	0.394	0.239	-0.00252	0.067	0.307	0.753	0.539	-0.454	0.761	0.0493	0.644574	0.978559	0.279	0.921351	0.984828	0.597	0.748	0.318	0.355	0.702	0.224	0.265	0.39	0.745663
ENSMMUG00000006758	CYP27A1	1	orange	0.615	0.739	0.463	0.515	0.717	0.411	0.417	0.62	0.474	0.974	0.751	0.556	0.591	0.704	0.741	0.627	0.766	0.48	0.251	0.648	0.107	0.214	0.653	0.579	0.754	0.63	0.484	0.254	0.472	0.329	0.00504	0.000173	0.112652	0.229833	0.000699	0.157334	0.88293	0.00855	0.0429	1.11e-06	0.000238	0.0148	0.00775	0.000692	0.000344	0.0100344
ENSMMUG00000018592	ABCA6	1	orange	0.454	0.32	0.208	-0.0552	0.355	0.0926	0.142	0.616	0.331	0.892	0.366	0.481	0.609	0.615	0.683	0.581	0.348	-0.0739	-0.771	0.111	-0.468	-0.69	0.254	0.438	0.71	0.0631	0.0592	0.0648	0.0992	0.0992	0.221	0.345	0.707673	0.940747	0.333	0.882381	0.928512	0.135	0.432	0.00517	0.31	0.224	0.0925	0.09	0.0499	0.106152
ENSMMUG00000003138	P2RY6	1	orange	0.42	0.796	0.216	0.219	0.486	0.411	0.338	0.702	0.78	1.08	0.534	0.528	0.746	0.898	0.827	0.551	0.658	0.305	0.0884	0.503	-0.378	0.316	0.327	0.67	0.884	0.279	0.413	0.458	0.338	0.209	0.262	0.00694	0.695692	0.717022	0.157	0.37542	0.88293	0.0719	0.0244	0.000435	0.118	0.173	0.0313	0.00499	0.012	0.157308
ENSMMUG00000047262	Metazoa_SRP	1	orange	0.781718	0.712577	0.172305	0.0775232	0.524138	-0.076175	0.453019	0.770984	0.628571	0.982598	0.785953	0.809887	0.133459	0.318786	0.571414	0.638867	0.710366	0.368171	-0.291878	0.501947	-0.391296	-0.351527	0.291011	0.435483	0.419792	0.584155	0.230104	0.0730945	0.0329864	0.552557	0.047937	0.0407599	0.802039	0.926191	0.191064	0.921607	0.88293	0.0888386	0.148737	0.00801726	0.0374306	0.049564	0.830744	0.571127	0.194717	0.156589
ENSMMUG00000022070	SIGLEC1	1	orange	1.07	0.605	0.124	0.282	0.663	-0.0409	0.249	0.598	0.4	1.22	0.453	0.618	0.658	0.814	0.652	0.477	0.119	0.0328	0.0144	0.748	-0.237	-0.0711	0.233	0.0334	0.773	-0.0179	0.0582	0.129	0.338	0.114	0.000362	0.0301	0.825109	0.583308	0.0251	0.947557	0.88293	0.106	0.269	1.03e-05	0.157	0.0665	0.0401	0.00649	0.0388	0.168681
ENSMMUG00000004084	GCH1	1	orange	0.531	0.446	0.284	0.168	0.645	0.0547	0.351	0.654	-0.02	0.986	0.296	0.419	0.108	0.312	0.381	0.692	-0.00182	-0.00145	-0.705	0.559	-0.222	-0.153	0.167	0.0436	0.495	0.0453	-0.0715	-0.211	-0.197	-0.174	0.127	0.15	0.567095	0.783989	0.0409	0.931914	0.88293	0.0898	0.973	0.000994	0.412	0.285	0.836	0.488	0.347	0.0374767
ENSMMUG00000028734	LIN7B	1	orange	0.5	0.558	0.367	0.298	0.638	0.49	0.181	0.429	0.106	0.383	0.486	0.41	0.0444	0.246	0.346	0.55	0.626	0.177	-0.0142	0.529	0.309	0.0576	0.23	-0.0359	0.00117	0.198	0.212	-0.246	0.00903	-0.122	0.0105	0.000972	0.146284	0.326504	0.000587	0.0429887	0.88293	0.0546	0.704	0.0557	0.0083	0.0513	0.89	0.303	0.0996	0.00880089
ENSMMUG00000056751	MACROD1	1	orange	0.352	0.576	0.208	0.329	0.487	0.556	0.00608	0.325	-0.044	0.329	0.439	0.306	0.0633	0.149	0.217	0.49	0.588	0.311	-0.223	0.418	0.42	-0.0101	0.0127	-0.0439	-0.108	0.127	0.108	-0.268	-0.232	-0.257	0.109	0.0013	0.49093	0.305023	0.0134	0.025566	0.994682	0.217	0.897	0.139	0.0285	0.203	0.848	0.63	0.411	0.0312833
ENSMMUG00000008652	CCDC85B	1	orange	0.353	0.821	0.471	0.338	0.633	0.483	0.225	0.383	0.296	0.499	0.57	0.525	0.15	0.424	0.417	0.533	0.769	0.39	-0.0619	0.511	0.444	0.146	0.185	0.157	0.0935	0.361	0.341	-0.158	-0.0661	-0.11	0.0906	3.89e-06	0.0777074	0.284029	0.000737	0.0525446	0.88293	0.107	0.195	0.00966	0.0021	0.00882	0.573	0.0387	0.0398	0.0124194
ENSMMUG00000063185	N/A	1	orange	0.212032	0.669341	0.414615	0.208115	0.443454	0.41452	0.160157	0.312053	0.106708	0.244197	0.499595	0.455667	-0.108477	-0.0172607	0.0835462	0.348396	0.609379	0.253056	-0.203275	0.39944	0.31243	0.0505544	0.0998314	0.068176	-0.0205397	0.163579	0.0532662	-0.352429	-0.0589115	-0.140697	0.440377	0.0007937	0.164301	0.587681	0.0477679	0.1702	0.889467	0.303433	0.753855	0.367138	0.0246489	0.0721209	0.752853	0.971312	0.832704	0.183793
ENSMMUG00000041713	ZDHHC12	1	orange	0.302	0.627	0.396	0.216	0.359	0.37	0.171	0.168	0.273	0.422	0.345	0.244	0.0358	0.154	0.11	0.378	0.512	0.263	-0.0171	0.316	0.229	0.00959	0.118	0.0322	0.0126	0.0667	0.189	-0.0679	-0.0964	-5.06e-05	0.0626	6.68e-06	0.0577688	0.369115	0.0159	0.0590686	0.88293	0.441	0.114	0.00456	0.0232	0.174	0.888	0.464	0.624	0.0256449
ENSMMUG00000013242	CHPF	1	orange	0.257	0.596	0.299	0.332	0.435	0.373	0.0867	0.0849	-0.0169	0.231	0.419	0.35	0.084	0.214	0.126	0.219	0.55	0.342	0.0188	0.323	0.195	0.178	0.135	0.0435	0.0413	0.337	0.0581	-0.276	-0.0841	-0.233	0.127	2.04e-05	0.14442	0.229833	0.00356	0.0590686	0.904086	0.743	0.952	0.182	0.00497	0.0368	0.706	0.259	0.563	0.234088
ENSMMUG00000003986	N/A	1	orange	0.24717	0.631782	0.300403	0.273929	0.387306	0.538073	0.194592	0.158091	-0.0123176	0.279031	0.336627	0.250107	-0.151518	0.174632	0.0255052	0.337413	0.760603	0.200912	-0.0317987	0.303463	0.120652	-0.0473754	0.215752	0.0582144	-0.026506	0.292594	0.234499	-0.415695	-0.249097	-0.285404	0.305548	0.000631984	0.297154	0.41023	0.0634754	0.0414749	0.88293	0.632507	0.973882	0.244247	0.117461	0.334102	0.608786	0.569201	0.95211	0.162993
ENSMMUG00000063695	N/A	1	orange	0.156057	0.577803	0.490566	0.512282	0.609627	0.535136	0.214102	0.167412	0.119175	0.442979	0.471713	0.478543	-0.144021	0.305276	0.274661	0.390563	0.743335	0.325492	-0.217278	0.421086	0.157449	0.0470718	-0.00532741	0.114735	0.0654724	0.258542	0.206014	-0.0829849	-0.320692	-0.0497222	0.597037	0.00350599	0.0989218	0.229833	0.00416439	0.0587819	0.88293	0.637055	0.717258	0.0577369	0.0331002	0.0488926	0.66528	0.263965	0.322949	0.154657
ENSMMUG00000051385	N/A	1	orange	0.532269	0.782129	0.404261	0.301198	0.796185	0.687727	0.316662	0.476433	0.33574	0.501217	0.522368	0.530792	0.10645	0.385881	0.362312	0.657382	0.929977	0.583639	0.240661	0.541134	0.498491	0.448224	0.277287	0.367718	0.207355	0.62215	0.498311	0.0250181	0.205208	0.195721	0.0176458	6.13453e-05	0.161549	0.389974	0.000164036	0.00755102	0.88293	0.0659032	0.190557	0.0245518	0.0145288	0.0215197	0.744388	0.115176	0.143689	0.0103927
ENSMMUG00000051675	NUDT2	1	orange	0.208	0.427	0.218	0.256	0.352	0.377	0.105	0.245	0.157	0.319	0.207	0.168	-0.108	0.0381	0.136	0.408	0.635	0.362	-0.124	0.313	0.0741	0.171	0.0697	0.0504	-0.0262	0.14	0.121	-0.212	-0.0574	0.00029	0.307	0.00682	0.380037	0.354854	0.0437	0.104269	0.896269	0.299	0.498	0.0915	0.27	0.461	0.675	0.913	0.594	0.0377538
ENSMMUG00000062416	PNMT	1	orange	0.703	0.996	0.681	0.537	0.827	0.958	0.088	0.642	0.233	0.799	0.755	0.662	0.152	0.664	0.528	0.98	0.938	0.875	-0.0731	0.795	0.74	-0.112	0.258	0.0777	0.376	0.523	0.452	-0.383	0.102	0.249	0.0312	0.000322	0.103333	0.287145	0.00612	0.00889058	0.957871	0.0905	0.591	0.01	0.0135	0.0554	0.743	0.0473	0.136	0.00418916
ENSMMUG00000065097	N/A	1	orange	0.305228	0.621226	0.103206	0.230671	0.391942	0.463205	0.237608	0.419744	-0.0658231	0.431996	0.438536	0.487684	0.0284877	0.321303	0.248419	0.360388	0.606803	0.366218	-0.201909	0.337113	0.495265	-0.336009	0.348605	-0.181454	-0.287289	0.148083	0.0939548	-0.713343	-0.160544	0.0941563	0.366857	0.0161922	0.850457	0.642889	0.195054	0.228873	0.88293	0.269473	0.891361	0.177018	0.13826	0.142345	0.956101	0.395322	0.534745	0.351815
ENSMMUG00000031168	SAC3D1	1	orange	0.0237	0.439	0.431	0.194	0.25	0.248	0.108	0.133	0.0667	0.319	0.25	0.229	-0.112	0.143	0.177	0.411	0.614	0.282	0.0537	0.354	0.274	0.127	0.198	0.216	0.104	0.257	0.108	-0.423	-0.0237	0.0727	0.936	0.00655	0.0808075	0.516154	0.19	0.321216	0.896269	0.644	0.811	0.101	0.184	0.303	0.673	0.594	0.46	0.0573194
ENSMMUG00000017233	EME1	1	orange	-0.0747	0.391	-0.0195	-0.00332	-0.103	0.134	-0.0518	0.125	-0.254	-0.0338	0.077	-0.0482	-0.222	-0.156	-0.0212	0.223	0.394	-0.126	-0.374	0.145	0.0658	-0.0911	-0.201	-0.218	-0.237	-0.1	-0.258	-0.668	-0.296	-0.16	0.812	0.0415	0.967201	0.994118	0.698	0.68611	0.961533	0.719	0.344	0.922	0.776	0.889	0.418	0.635	0.961	0.384055
ENSMMUG00000060378	FXYD1	1	orange	0.0157	0.713	0.145	0.448	0.719	0.312	0.0276	0.0271	-0.169	-0.0272	0.324	0.0976	-0.127	0.229	-0.0187	0.374	0.436	-0.114	-0.364	0.166	0.169	-0.0059	0.0492	0.0213	0.0497	-0.0491	-0.0533	-0.899	-0.244	-0.215	0.976	0.00721	0.780441	0.338043	0.0122	0.466671	0.986274	0.968	0.704	0.958	0.315	0.831	0.785	0.61	0.977	0.300131
ENSMMUG00000028715	TMEM238	1	orange	0.0196	0.787	0.507	0.522	0.622	0.824	0.238	0.461	0.647	0.283	0.581	0.752	0.0427	0.803	0.38	0.531	0.453	0.583	-0.16	0.635	0.34	0.274	0.314	0.263	-0.0233	0.518	0.591	-0.0389	0.163	0.206	0.975	0.0131	0.296795	0.34752	0.0773	0.0673168	0.894564	0.335	0.0987	0.536	0.11	0.0506	0.948	0.0269	0.408	0.195403
ENSMMUG00000010673	LRRC75B	1	orange	0.503	0.59	0.363	0.374	0.414	0.736	0.414	0.33	0.645	0.395	0.559	0.567	0.275	0.314	0.316	0.29	0.686	0.523	0.0466	0.468	0.228	0.0548	0.0743	0.202	0.00588	0.0974	0.413	-0.186	0.0673	0.226	0.0422	0.00508	0.259704	0.319563	0.0808	0.0078114	0.88293	0.296	0.00678	0.127	0.0152	0.0237	0.343	0.288	0.273	0.30244
ENSMMUG00000004294	C1QTNF4	1	orange	0.167	0.424	0.566	0.378	0.295	0.367	0.155	0.0133	0.153	-0.204	0.485	0.0111	-0.516	-0.118	-0.168	0.438	0.35	-0.0526	-0.396	-0.334	-0.116	-0.359	-0.387	-0.189	-1.07	-0.331	0.186	-1.72	-1.08	-0.299	0.801	0.34	0.351047	0.611971	0.573	0.570303	0.943319	0.991	0.828	0.758	0.305	0.99	0.442	0.895	0.834	0.38566
ENSMMUG00000020359	SPTBN2	1	orange	0.723	0.848	0.486	0.2	0.79	0.451	0.305	0.488	0.364	0.526	0.615	0.616	0.256	0.431	0.232	0.546	0.547	-0.00488	0.0107	0.525	0.38	-0.177	0.309	0.113	-0.125	0.0787	-0.0767	-0.659	-0.492	-0.493	0.052	0.00756	0.326446	0.76494	0.0226	0.365183	0.88293	0.303	0.418	0.19	0.0929	0.134	0.601	0.348	0.668	0.191455
ENSMMUG00000002933	NR1D1	1	orange	0.316	0.433	0.231	0.224	0.297	0.372	0.127	0.341	0.16	0.352	0.481	0.374	0.232	0.34	0.271	0.257	0.58	0.107	-0.0745	0.348	0.263	-0.0147	0.298	0.0344	0.0152	0.222	0.0934	-0.427	-0.225	-0.214	0.116	0.00931	0.377904	0.45596	0.117	0.126991	0.892722	0.14	0.515	0.0723	0.00717	0.0704	0.303	0.0967	0.213	0.253512
ENSMMUG00000060925	N/A	1	orange	0.244371	0.38748	0.322381	0.242073	0.284864	0.322965	0.173329	0.300848	0.20155	0.300903	0.629006	0.339318	-0.0697	0.0750806	0.154861	0.213281	0.533062	0.252001	-0.0540416	0.31782	0.264552	0.00978517	0.317336	0.126908	-0.175147	-0.00373298	0.211354	-0.28586	-0.193561	-0.27174	0.423648	0.104693	0.367447	0.572809	0.303654	0.361559	0.891965	0.393608	0.551083	0.310461	0.010323	0.269231	0.869899	0.878175	0.691975	0.54182
ENSMMUG00000061605	LRRC46	1	orange	0.838	1.09	0.78	0.542	0.986	1.07	0.681	0.562	0.499	0.46	0.827	0.778	0.486	0.872	0.391	0.738	0.666	0.48	0.267	0.659	0.478	0.159	0.49	0.485	0.302	0.292	0.539	0.168	0.0543	0.152	0.00311	1.84e-05	0.044528	0.252008	0.000335	0.00167947	0.825197	0.106	0.121	0.147	0.0021	0.00743	0.13	0.00112	0.261	0.0143007
ENSMMUG00000047473	TRBV10-1	1	orange	0.324	0.654	0.346	0.324	0.598	0.528	0.474	0.399	0.228	0.476	0.661	0.482	0.28	0.289	0.155	0.501	0.47	0.17	0.252	0.494	0.559	0.186	0.153	0.117	-0.0338	0.26	0.124	0.0785	-0.176	0.0804	0.321	0.0098	0.386787	0.477083	0.0295	0.158233	0.88293	0.288	0.544	0.121	0.0166	0.14	0.43	0.449	0.73	0.0982247
ENSMMUG00000001270	N/A	1	orange	0.343926	0.902468	0.329381	-0.0101496	0.836458	0.539083	0.754143	0.497797	0.3683	0.628981	0.518933	0.475387	0.370374	0.139153	0.006206	0.506557	0.727877	0.0328867	0.00279309	0.24305	0.134128	0.249441	-0.21469	0.213584	0.017017	0.0330991	-0.0111475	-0.515469	-0.124616	-0.243236	0.506441	0.0139071	0.611	0.991245	0.0352766	0.345743	0.88293	0.379489	0.498419	0.166147	0.235649	0.350811	0.488716	0.862065	0.993594	0.280243
ENSMMUG00000006392	AIFM2	1	orange	0.636	0.636	0.529	0.442	0.583	0.544	0.445	0.529	0.429	0.536	0.652	0.447	0.334	0.466	0.548	0.562	0.807	0.451	0.0434	0.709	0.272	0.0107	0.372	0.401	0.389	0.36	0.278	0.157	0.444	0.153	0.00175	0.000453	0.0577688	0.229833	0.00321	0.0332812	0.88293	0.0209	0.0531	0.00782	0.00053	0.0457	0.15	0.0275	0.00661	0.0123141
ENSMMUG00000010113	SRD5A3	1	orange	0.524	0.642	0.441	0.463	0.589	0.465	0.307	0.459	0.161	0.443	0.501	0.466	0.153	0.405	0.333	0.572	0.695	0.194	0.133	0.453	0.347	-0.00226	0.245	0.115	0.222	0.168	0.0492	-0.0511	0.219	-0.0752	0.00785	0.000209	0.0895601	0.229833	0.00176	0.0624713	0.88293	0.0397	0.536	0.025	0.00706	0.0246	0.562	0.048	0.126	0.00982428
ENSMMUG00000060163	TMEM14A	1	orange	0.368	0.589	0.364	0.218	0.358	0.517	0.376	0.433	0.208	0.469	0.543	0.457	0.213	0.368	0.321	0.383	0.53	0.256	-0.139	0.305	0.401	0.177	0.2	0.231	0.0996	0.279	0.17	0.112	0.26	0.029	0.0203	1.93e-05	0.0808075	0.366992	0.017	0.0045172	0.825197	0.00937	0.255	0.00122	8.8e-05	0.00288	0.243	0.0173	0.0467	0.0206235
ENSMMUG00000023591	ZGRF1	1	orange	0.12	0.289	0.0287	-0.128	0.133	0.0327	0.126	0.239	-0.295	0.152	0.231	-0.118	-0.152	-0.259	-0.129	-0.0664	0.255	-0.192	-0.639	-0.21	-0.0156	-0.493	-0.194	-0.307	-0.123	-0.0168	-0.383	-0.682	-0.377	-0.367	0.67	0.153	0.948689	0.745972	0.602	0.937314	0.896269	0.417	0.263	0.577	0.306	0.702	0.608	0.358	0.697	0.817925
ENSMMUG00000001134	CDKN2B	1	orange	0.532	0.982	0.647	0.523	0.572	0.795	0.426	0.39	0.562	0.334	0.882	0.404	0.406	0.872	0.587	0.616	0.607	0.276	-0.682	0.478	0.561	-0.344	0.422	0.0376	0.206	0.601	0.254	0.0819	0.326	-0.0449	0.0842	0.000134	0.0940075	0.268307	0.045	0.0245417	0.88293	0.315	0.0779	0.332	0.00107	0.246	0.236	0.00137	0.0551	0.049636
ENSMMUG00000007856	AUNIP	1	orange	0.203	0.864	0.351	0.361	0.298	0.262	0.275	0.163	0.175	0.219	0.554	-0.286	0.0683	0.173	0.199	-0.0979	0.874	0.372	-0.704	-0.119	0.114	-0.166	-0.144	0.124	-0.0173	0.625	-0.17	-0.234	-0.42	0.0329	0.68	0.00685	0.520417	0.546399	0.475	0.639166	0.88293	0.798	0.749	0.659	0.136	0.584	0.912	0.784	0.73	0.864291
ENSMMUG00000005448	CD276	1	orange	0.336	0.711	0.322	0.222	0.344	-0.081	-0.0446	0.16	-0.184	0.198	0.24	0.228	-9.02e-05	0.221	-0.158	-0.0644	0.456	0.0878	-0.777	0.0419	-0.0023	-0.0986	-0.328	-0.154	-0.429	0.308	-0.11	-0.689	-0.315	-0.166	0.325	0.00688	0.44963	0.668407	0.281	0.886157	0.975068	0.748	0.676	0.617	0.469	0.57	1	0.623	0.747	0.881641
ENSMMUG00000020679	MYOZ3	1	orange	1.04	1.26	1.11	0.249	0.813	1.08	0.606	0.687	0.726	0.294	1.07	0.762	0.23	0.654	0.504	0.57	0.733	0.0445	-0.055	0.552	0.561	0.0604	0.716	0.351	0.076	0.96	0.539	1.03	-0.04	-0.145	0.137	0.0316	0.188795	0.856286	0.241	0.21059	0.88293	0.472	0.365	0.758	0.102	0.338	0.84	0.464	0.603	0.622709
ENSMMUG00000016019	PBK	1	orange	0.425	0.943	0.637	0.028	0.294	0.162	0.397	0.3	-0.341	0.444	0.325	0.144	-0.0394	0.151	0.257	0.121	0.313	0.112	-0.449	-0.201	0.355	0.0368	0.387	0.294	0.0121	0.313	-0.0995	0.133	-0.215	-0.615	0.384	0.00916	0.244211	0.976714	0.549	0.828385	0.88293	0.651	0.571	0.365	0.495	0.821	0.959	0.849	0.686	0.826977
ENSMMUG00000007841	DDIAS	1	orange	0.367	0.679	0.381	0.26	0.259	0.38	0.169	-0.0273	-0.313	0.205	0.324	-0.00468	-0.118	-0.113	-0.098	0.0357	0.52	-0.129	-0.378	-0.229	-0.144	-0.348	-0.153	-0.159	-0.11	-0.116	-0.326	-0.206	-0.173	-0.466	0.244	0.00611	0.318687	0.579072	0.407	0.319945	0.896269	0.965	0.399	0.572	0.277	0.994	0.788	0.833	0.845	0.929843
ENSMMUG00000007394	NEIL3	1	orange	0.253	1.08	0.342	-0.365	0.537	0.71	0.0352	0.0323	-1.03	0.33	0.137	0.0805	-0.371	0.00496	-0.559	-0.334	0.419	-0.131	-0.752	-0.402	-0.656	-0.471	-0.138	-0.606	0.054	0.228	-0.17	-0.0191	-0.196	-0.657	0.692	0.00681	0.633923	0.688973	0.273	0.236917	0.987927	0.978	0.187	0.579	0.828	0.918	0.587	0.997	0.408	0.565506
ENSMMUG00000023557	SCUBE3	1	orange	1.56	1.62	0.893	0.618	1.38	1.73	0.661	1.34	1.01	1.39	1.64	1.65	0.831	1.41	1.44	0.752	1.04	-0.00794	-0.51	0.876	1.17	0.0701	0.621	0.811	1.09	1.33	-0.192	0.0951	-0.107	0.0974	0.0139	0.00382	0.309419	0.571832	0.0242	0.0224797	0.88293	0.0711	0.173	0.0318	0.00682	0.0105	0.282	0.031	0.0251	0.236615
ENSMMUG00000063974	N/A	1	orange	1.29986	1.24859	0.708461	0.562468	0.852032	1.37218	0.580956	1.17528	0.573109	0.798851	1.15174	1.30324	0.923252	0.840348	0.631921	0.37005	0.694749	0.410256	-0.261575	-0.209607	0.368636	-0.11846	-0.267317	0.383512	0.499183	0.620455	0.0193856	-0.0223095	-0.250615	-0.303658	0.0274849	0.015748	0.393208	0.570339	0.156752	0.0565067	0.88293	0.0849877	0.457423	0.223514	0.0449153	0.0332509	0.155722	0.23084	0.406639	0.619237
ENSMMUG00000013458	HOXA7	1	orange	0.536	0.946	0.599	0.517	0.987	0.667	0.786	0.646	1.07	0.894	0.816	1.21	0.796	0.822	0.853	0.694	0.594	0.269	0.148	0.42	0.27	-0.125	0.391	0.413	0.776	0.743	0.108	0.499	-0.254	-0.194	0.355	0.0363	0.396708	0.539334	0.0392	0.331719	0.88293	0.341	0.0394	0.0885	0.102	0.0177	0.165	0.144	0.117	0.212097
ENSMMUG00000064464	TMEM53	1	orange	0.537	0.553	0.351	0.331	0.643	0.558	0.292	0.463	0.362	0.604	0.545	0.595	0.38	0.426	0.412	0.451	0.524	0.32	0.158	0.532	0.117	0.137	0.332	0.294	0.418	0.345	0.137	-0.0207	0.314	0.299	0.000779	0.000118	0.102578	0.229833	5.27e-05	0.00375546	0.88293	0.00823	0.0356	3.85e-05	0.000208	9.39e-05	0.0252	0.00697	0.0107	0.00846705
ENSMMUG00000042112	THEM6	1	orange	0.786	0.856	0.633	0.346	0.809	0.802	0.314	0.59	0.248	0.524	0.713	0.607	0.57	0.519	0.776	0.484	0.577	0.277	-0.684	0.558	0.115	-0.111	0.399	-0.0919	0.377	0.275	0.277	-0.367	-0.212	0.0867	0.0165	0.00257	0.135976	0.514462	0.009	0.0469305	0.88293	0.14	0.576	0.139	0.0246	0.0969	0.107	0.167	0.0164	0.212548
ENSMMUG00000009614	STAC	1	orange	0.448	0.556	0.456	0.0535	0.703	0.296	0.526	0.497	0.501	0.612	1.11	1.04	0.629	0.414	0.683	-0.0287	0.643	0.203	-0.494	0.301	-0.0612	-0.546	0.242	-0.0987	0.208	0.609	0.0195	-0.395	-0.239	0.0375	0.44	0.241	0.529467	0.962023	0.151	0.71269	0.88293	0.473	0.404	0.262	0.0142	0.0414	0.267	0.549	0.223	0.970369
ENSMMUG00000020796	N/A	1	orange	0.968796	1.2404	0.447855	0.626148	0.999405	0.955597	0.876581	1.0559	1.15899	1.11487	1.74925	1.09783	0.743207	1.19622	1.26433	0.467265	1.08001	1.0918	0.561556	0.769486	0.936588	0.466091	0.564587	0.129409	0.99519	0.809855	0.399618	-0.0202291	0.268789	0.981058	0.131636	0.0215237	0.652537	0.538084	0.0981392	0.242357	0.88293	0.158077	0.073676	0.0794576	0.00146611	0.102873	0.317692	0.0614963	0.0392943	0.523433
ENSMMUG00000054798	N/A	1	orange	0.973118	0.407309	0.756876	0.664869	0.312973	1.05025	0.633422	0.74668	0.509511	0.646506	1.28189	0.784182	1.49527	1.44398	1.45724	-0.0321139	0.549272	0.534515	0.312547	0.308719	0.93498	-0.201214	0.0778909	-0.221358	0.603527	0.207943	-0.0675482	0.0232995	0.253528	0.607907	0.12038	0.533028	0.357632	0.486208	0.681472	0.177824	0.88293	0.349815	0.533655	0.357326	0.0256443	0.266821	0.0107844	0.0131645	0.0110122	0.973488
ENSMMUG00000010331	MMP17	1	orange	0.653	1.16	0.819	0.705	0.498	0.951	0.499	0.189	0.409	0.327	1.14	0.545	0.734	0.466	1.1	0.269	0.897	0.348	-0.103	0.0814	0.29	-0.966	0.432	-0.155	0.26	-0.155	0.0266	-0.826	-0.352	-0.17	0.302	0.0188	0.272171	0.427074	0.435	0.18721	0.88293	0.863	0.611	0.673	0.0334	0.445	0.267	0.571	0.0545	0.696426
ENSMMUG00000002861	TMEM45A	1	orange	0.46	1.18	0.657	0.584	0.808	0.708	0.672	0.677	0.261	0.33	0.782	0.251	0.451	0.868	0.825	-0.458	0.618	0.0451	0.316	0.129	-0.084	-0.788	-0.197	-0.284	0.264	0.22	0.0793	-0.716	0.19	0.072	0.499	0.0154	0.392316	0.51494	0.147	0.357653	0.88293	0.363	0.766	0.667	0.166	0.762	0.542	0.169	0.186	0.468776
ENSMMUG00000050698	RETNLB	1	orange	0.585	1.02	0.0239	0.391	1.17	1	0.164	0.443	0.194	0.684	0.378	0.623	0.894	1.06	0.786	0.0902	0.647	0.465	0.213	0.294	0.454	-0.0904	0.478	0.173	0.469	-0.113	0.535	-0.0227	0.473	0.653	0.408	0.0553	0.986465	0.720708	0.0353	0.187079	0.95843	0.638	0.844	0.322	0.585	0.396	0.174	0.0967	0.26	0.903495
ENSMMUG00000063713	METRN	1	orange	0.256	1.02	0.73	0.662	0.874	0.806	0.0623	0.543	0.277	0.682	0.807	0.574	-0.102	0.643	0.742	0.704	0.353	-0.0987	0.0626	0.615	0.56	-0.185	-0.461	0.184	-0.00906	0.489	-0.111	-0.584	0.242	-0.0942	0.759	0.0414	0.340358	0.46079	0.116	0.280167	0.9841	0.509	0.758	0.287	0.159	0.413	0.923	0.368	0.262	0.184074
ENSMMUG00000023569	IL10	1	orange	0.145	0.435	0.263	0.16	0.478	0.278	-0.106	-0.0699	-0.0286	0.346	0.254	0.0426	0.0906	0.402	0.455	0.492	0.178	0.0267	-0.0593	0.135	0.386	-0.163	-0.0869	0.168	0.00862	0.243	-0.0412	-1.05	0.19	-0.283	0.754	0.162	0.601619	0.799932	0.153	0.564382	0.947176	0.913	0.963	0.375	0.499	0.941	0.867	0.328	0.233	0.200821
ENSMMUG00000023376	KDM4D	1	orange	0.924	0.895	0.569	0.611	0.5	0.382	0.24	-0.0774	0.452	0.612	0.522	0.469	0.441	-0.315	0.637	0.673	0.386	0.438	0.303	0.502	0.481	-0.342	-0.4	-0.223	0.468	0.186	0.533	-0.742	0.385	0.467	0.0424	0.0255	0.360919	0.380179	0.303	0.564857	0.911207	0.936	0.422	0.218	0.273	0.406	0.433	0.684	0.222	0.173101
ENSMMUG00000015402	LPAR3	1	orange	0.917	1.3	0.854	0.233	0.839	0.603	0.918	0.565	0.378	1.04	1.04	1.03	0.617	0.66	0.82	0.712	0.916	0.201	0.297	0.469	0.769	0.07	0.545	0.363	0.0897	0.342	0.56	-0.229	0.537	0.456	0.122	0.00798	0.264364	0.844522	0.148	0.478176	0.88293	0.502	0.667	0.0743	0.0649	0.097	0.393	0.362	0.209	0.177025
ENSMMUG00000018688	XG	1	orange	0.08	0.105	-0.238	-0.201	-0.0191	-0.0864	0.125	-0.0636	-0.185	0.0686	0.16	0.0251	-0.215	-0.315	-0.249	-0.0314	-0.106	-0.444	-0.332	-0.164	0.0236	-0.0759	-0.0544	-0.258	-0.178	-0.295	-0.191	-0.691	-0.279	-0.146	0.834	0.72	0.558605	0.663616	0.957	0.854559	0.914773	0.896	0.611	0.861	0.593	0.957	0.543	0.36	0.49	0.933158
ENSMMUG00000006133	N/A	1	orange	0.216289	1.10345	0.335104	0.493178	0.647919	0.224898	0.738015	0.0731166	0.228849	1.0242	0.803297	0.798637	0.41017	-0.125888	0.284654	-0.00458345	0.538794	-0.283398	-0.940351	0.315786	0.0574218	-0.050961	0.318287	-0.123078	0.133579	0.0726065	0.0311101	-0.201483	0.34896	-0.157826	0.793156	0.0207855	0.713773	0.598921	0.26217	0.8198	0.88293	0.951502	0.79158	0.0656433	0.147212	0.201842	0.578311	0.910678	0.745919	0.994324
ENSMMUG00000022676	N/A	1	orange	0.133297	0.0611908	-0.0441446	-0.156472	0.21721	-0.0503225	-0.030136	0.117143	-0.4322	0.210736	0.127274	-0.0539639	0.103251	-0.165341	0.15884	-0.208089	-0.490287	-0.473581	-0.538324	-0.0626956	0.0385624	-0.00430345	-0.684929	-0.360258	-0.348499	-0.499638	-0.348796	-0.835571	-0.215959	-0.0467542	0.757523	0.870991	0.945342	0.793526	0.545136	0.933758	0.985845	0.829585	0.272852	0.599897	0.747432	0.91661	0.831529	0.756946	0.746205	0.60048
ENSMMUG00000012889	PCYT2	1	orange	0.331	0.461	0.231	0.206	0.352	0.304	0.0764	0.104	-0.0888	0.122	0.252	0.183	-0.135	0.0407	0.0332	0.547	0.71	0.331	0.0808	0.497	0.354	0.142	0.133	0.0526	0.0408	0.239	0.122	-0.352	-0.188	-0.23	0.00557	2.74e-05	0.145029	0.281109	0.00218	0.0432657	0.894564	0.555	0.573	0.397	0.0375	0.185	0.348	0.857	0.873	0.000299774
ENSMMUG00000001003	RCC1L	1	orange	0.251	0.373	0.216	0.189	0.263	0.282	0.0236	0.121	-0.0329	0.14	0.223	0.1	-0.098	-0.0291	-0.0201	0.458	0.589	0.335	0.0344	0.476	0.362	0.153	0.127	0.0662	-0.00322	0.174	0.0966	-0.27	-0.226	-0.224	0.0615	0.00123	0.204381	0.343949	0.036	0.0925834	0.969217	0.521	0.875	0.36	0.0943	0.556	0.573	0.908	0.935	0.00235703
ENSMMUG00000020648	ACADS	1	orange	0.32	0.427	0.243	0.202	0.39	0.293	0.11	0.15	-0.0617	0.178	0.215	0.122	-0.259	-0.0172	-0.026	0.521	0.752	0.304	0.0806	0.531	0.293	0.0543	0.0789	0.0421	-0.0372	0.206	0.0472	-0.282	-0.274	-0.242	0.0185	0.000353	0.164128	0.331246	0.00227	0.0910751	0.88293	0.414	0.753	0.238	0.12	0.472	0.0845	0.951	0.916	0.000991142
ENSMMUG00000001219	MRPL4	1	orange	0.233	0.478	0.27	0.28	0.347	0.254	0.00265	0.0972	-0.0497	0.0979	0.168	0.0988	-0.196	-0.00573	-0.0265	0.493	0.71	0.296	-0.0204	0.434	0.27	0.11	0.0665	-0.0339	-0.000751	0.171	0.0859	-0.323	-0.24	-0.281	0.115	9.92e-05	0.133927	0.229833	0.00857	0.161146	0.996341	0.654	0.815	0.582	0.251	0.592	0.242	0.985	0.918	0.0018881
ENSMMUG00000010723	NR2C2AP	1	orange	0.296	0.446	0.178	0.199	0.285	0.281	0.0967	0.162	-0.105	0.093	0.24	0.133	-0.189	-0.0536	0.0515	0.469	0.701	0.351	0.0745	0.377	0.322	0.0432	0.0448	0.175	-0.00634	0.269	0.163	-0.338	-0.207	-0.118	0.0584	0.000659	0.395709	0.396693	0.0526	0.153229	0.894564	0.441	0.621	0.639	0.115	0.492	0.318	0.849	0.841	0.00533053
ENSMMUG00000009106	MIF	1	orange	0.206	0.504	0.256	0.255	0.441	0.357	0.117	0.209	-0.04	0.169	0.255	0.194	-0.182	0.0369	0.0367	0.595	0.702	0.36	-0.0444	0.431	0.423	0.2	0.175	0.101	0.0024	0.216	0.123	-0.293	-0.154	-0.227	0.206	0.000256	0.199337	0.284029	0.00229	0.0620168	0.88293	0.283	0.864	0.34	0.103	0.277	0.299	0.899	0.889	0.00113605
ENSMMUG00000017873	SLC27A5	1	orange	0.146	0.409	0.214	0.298	0.392	0.248	0.11	0.138	-0.21	0.0134	0.176	0.138	-0.304	-0.0941	-0.151	0.472	0.614	0.299	0.0473	0.372	0.325	0.13	0.113	-0.0296	-0.0515	0.172	-0.00883	-0.39	-0.232	-0.334	0.54	0.0156	0.424905	0.314985	0.033	0.341622	0.898472	0.641	0.391	0.968	0.395	0.588	0.184	0.774	0.587	0.0269082
ENSMMUG00000006697	AKR7A2	1	orange	0.164	0.436	0.268	0.246	0.348	0.278	0.108	0.1	-0.0175	0.191	0.265	0.158	-0.0731	-0.029	0.0271	0.469	0.592	0.396	0.105	0.446	0.275	0.127	0.196	0.11	0.00117	0.207	0.233	-0.125	-0.142	-0.141	0.275	0.000282	0.12691	0.254499	0.00667	0.111063	0.88293	0.628	0.939	0.203	0.0497	0.329	0.702	0.912	0.912	0.00263967
ENSMMUG00000038453	NABP2	1	orange	0.222	0.399	0.258	0.248	0.295	0.26	0.104	0.0214	-0.031	0.12	0.206	0.0861	-0.121	-0.047	-0.00787	0.428	0.581	0.313	0.176	0.473	0.309	0.166	0.125	0.046	0.0851	0.251	0.198	-0.116	-0.0662	-0.112	0.0444	3.71e-05	0.0773182	0.229833	0.00378	0.0540566	0.88293	0.915	0.855	0.338	0.0557	0.534	0.357	0.806	0.971	0.000849313
ENSMMUG00000002964	HSPBP1	1	orange	0.255	0.46	0.265	0.239	0.301	0.242	0.0975	0.0309	-0.0301	0.099	0.153	0.069	-0.218	-0.0662	-0.0696	0.496	0.654	0.259	0.123	0.455	0.21	0.152	0.0663	0.057	-0.0355	0.241	0.126	-0.447	-0.203	-0.258	0.0745	0.000163	0.140635	0.273921	0.023	0.177866	0.887087	0.903	0.891	0.573	0.298	0.722	0.177	0.78	0.752	0.0017715
ENSMMUG00000014717	HGH1	1	orange	0.141	0.378	0.165	0.201	0.306	0.198	0.00515	-0.0967	-0.142	-0.0307	0.00798	0.0211	-0.29	-0.101	-0.174	0.341	0.583	0.241	-0.00403	0.407	0.106	0.0389	-0.0125	-0.0126	-0.145	0.0354	0.0622	-0.443	-0.39	-0.409	0.423	0.00414	0.435855	0.386476	0.033	0.327642	0.994027	0.687	0.463	0.895	0.972	0.933	0.0867	0.668	0.362	0.0438653
ENSMMUG00000029832	NT5C	1	orange	0.0904	0.266	0.101	0.191	0.232	0.179	-0.021	-0.186	-0.357	-0.17	-0.133	-0.0878	-0.566	-0.258	-0.299	0.405	0.474	0.11	-0.0346	0.332	0.0963	0.00395	-0.161	-0.253	-0.305	-0.0452	-0.102	-0.585	-0.589	-0.528	0.68	0.0869	0.711287	0.469056	0.174	0.4405	0.978473	0.425	0.0525	0.4	0.486	0.707	0.00114	0.198	0.108	0.0334984
ENSMMUG00000018367	TMEM161A	1	orange	0.422	0.539	0.319	0.267	0.487	0.461	0.141	0.24	0.136	0.179	0.31	0.242	-0.0918	0.145	0.0949	0.612	0.677	0.261	0.0126	0.547	0.33	0.135	0.0709	0.0834	-0.0153	0.198	0.182	-0.317	-0.178	-0.144	0.00462	5.06e-05	0.105809	0.270946	0.000696	0.00833219	0.88293	0.208	0.481	0.297	0.0366	0.161	0.67	0.474	0.669	0.000508251
ENSMMUG00000003646	ACY1	1	orange	0.352	0.481	0.264	0.21	0.41	0.427	0.0282	0.209	0.0601	0.207	0.287	0.207	-0.072	0.0745	0.121	0.637	0.638	0.353	-0.0161	0.497	0.362	0.113	0.15	0.0649	0.0273	0.136	0.0745	-0.337	-0.179	-0.196	0.0361	0.000831	0.22141	0.410133	0.00844	0.0338628	0.970947	0.336	0.807	0.263	0.0842	0.288	0.767	0.793	0.603	0.000824841
ENSMMUG00000032251	FBXO44	1	orange	0.498	0.5	0.222	0.265	0.589	0.379	0.144	0.27	-0.0264	0.172	0.169	0.182	-0.127	0.142	0.0398	0.714	0.707	0.314	0.0256	0.705	0.346	0.106	0.181	0.083	0.143	0.189	0.0786	-0.259	-0.14	-0.22	0.00414	0.00109	0.360919	0.332206	0.000435	0.0925834	0.88293	0.229	0.93	0.412	0.376	0.403	0.602	0.573	0.901	0.000487367
ENSMMUG00000009988	TMEM59L	1	orange	0.217	0.395	0.159	0.186	0.346	0.307	0.00156	0.187	-0.0446	0.137	0.273	0.209	-0.118	0.119	0.103	0.6	0.606	0.281	0.0111	0.488	0.371	0.0823	0.256	0.0149	-0.0664	0.149	0.102	-0.271	-0.142	-0.111	0.193	0.00364	0.472836	0.441756	0.018	0.120518	0.997285	0.362	0.856	0.464	0.0793	0.244	0.567	0.598	0.641	0.000940549
ENSMMUG00000022072	NUDT1	1	orange	0.316	0.48	0.259	0.23	0.404	0.299	0.0926	0.153	-0.0136	0.125	0.182	0.151	-0.0736	0.0987	0.0659	0.474	0.61	0.3	0.0431	0.516	0.196	0.109	0.169	-0.026	0.00887	0.137	0.177	-0.16	-0.00588	-0.0304	0.012	1.73e-05	0.113618	0.253098	0.000719	0.0566615	0.88293	0.364	0.95	0.4	0.158	0.314	0.679	0.587	0.734	0.000976344
ENSMMUG00000028765	SARS2	1	orange	0.324	0.386	0.183	0.262	0.303	0.223	0.0218	0.0624	-0.232	0.102	0.172	0.0952	-0.169	0.0962	-0.0377	0.424	0.594	0.228	0.0857	0.476	0.2	0.0762	0.037	-0.0892	-0.0865	0.167	0.0423	-0.409	-0.261	-0.186	0.0118	0.00068	0.28639	0.229833	0.0133	0.180204	0.970675	0.767	0.108	0.525	0.201	0.572	0.262	0.61	0.864	0.0038809
ENSMMUG00000010079	BCAT2	1	orange	0.34	0.331	0.133	0.193	0.379	0.381	0.0682	0.214	-0.108	0.0553	0.215	0.139	-0.169	0.0113	0.0489	0.494	0.595	0.22	0.0699	0.436	0.314	0.129	0.018	-0.0539	-0.294	0.0942	0.0235	-0.455	-0.323	-0.32	0.021	0.0106	0.538663	0.39263	0.00607	0.0330465	0.915056	0.253	0.584	0.79	0.151	0.445	0.35	0.97	0.843	0.00259385
ENSMMUG00000002423	POLD2	1	orange	0.267	0.456	0.17	0.212	0.289	0.265	0.0505	0.125	-0.184	0.0753	0.161	0.0533	-0.206	-0.115	-0.0876	0.398	0.609	0.284	0.069	0.397	0.219	0.0752	0.000968	-0.107	-0.161	0.0223	-0.0762	-0.443	-0.368	-0.457	0.0761	0.000418	0.398629	0.341667	0.0391	0.161723	0.941033	0.555	0.291	0.704	0.301	0.801	0.23	0.592	0.689	0.0150679
ENSMMUG00000021056	MRNIP	1	orange	0.202	0.321	0.14	0.142	0.234	0.21	0.112	0.064	-0.163	-0.0701	0.113	0.0432	-0.288	-0.133	0.00815	0.344	0.591	0.163	0.106	0.414	0.242	0.069	0.134	-0.0763	-0.197	0.173	0.0224	-0.569	-0.366	-0.229	0.34	0.0566	0.624808	0.653389	0.226	0.414724	0.896269	0.849	0.513	0.793	0.601	0.885	0.2	0.642	0.985	0.0930731
ENSMMUG00000057454	TMEM160	1	orange	0.228	0.438	0.24	0.242	0.316	0.273	0.0176	0.014	-0.109	0.124	0.121	0.13	-0.229	0.125	0.0559	0.445	0.637	0.262	-0.0158	0.365	0.325	0.0593	0.0477	0.0643	-0.0602	0.0247	0.176	-0.398	-0.269	-0.195	0.199	0.00199	0.266543	0.333191	0.0433	0.197945	0.982938	0.968	0.635	0.543	0.509	0.536	0.248	0.597	0.839	0.0138207
ENSMMUG00000018996	YDJC	1	orange	0.0315	0.197	0.0688	0.102	0.168	0.17	-0.0902	-0.113	-0.174	-0.0436	0.0814	-0.00373	-0.415	-0.161	-0.171	0.291	0.373	0.016	-0.182	0.208	0.15	-0.0107	-0.102	-0.178	-0.248	-0.11	-0.0687	-0.732	-0.475	-0.378	0.918	0.302	0.847347	0.773067	0.435	0.542913	0.918181	0.728	0.504	0.885	0.741	0.993	0.0639	0.574	0.531	0.194217
ENSMMUG00000045105	PLAAT4	1	orange	0.408	0.687	0.304	0.201	0.721	0.37	0.179	0.295	-0.122	0.329	0.25	0.285	-0.271	-0.0511	-0.0551	0.89	0.827	0.563	0.124	0.822	0.541	0.227	0.326	0.243	0.372	0.408	0.274	-0.373	-0.212	-0.221	0.0446	0.000144	0.253176	0.524206	0.000186	0.152499	0.88293	0.244	0.651	0.128	0.237	0.214	0.242	0.894	0.873	0.000363773
ENSMMUG00000013257	N/A	1	orange	0.139584	0.558337	0.187773	0.256275	0.643608	0.276553	0.11832	0.0644884	-0.20885	0.107501	0.120402	0.152499	-0.360439	-0.0149755	-0.0622529	0.772539	0.729264	0.422882	0.0894079	0.689424	0.391664	0.185305	0.229533	0.138119	0.239126	0.282534	0.212367	-0.390676	-0.179716	-0.217637	0.560545	0.0023006	0.526235	0.40137	0.00094822	0.295256	0.896269	0.851764	0.363931	0.691051	0.609054	0.55082	0.0811555	0.970962	0.850743	0.00153277
ENSMMUG00000000556	HAPLN3	1	orange	0.0884	0.429	0.288	0.243	0.392	0.294	0.18	0.165	-0.0107	0.297	0.221	0.281	-0.0582	0.0753	0.0137	0.472	0.598	0.311	0.169	0.534	0.406	0.108	0.189	0.0802	0.215	0.189	0.246	-0.328	-0.0128	-0.111	0.735	0.00966	0.247427	0.409558	0.0308	0.240724	0.88293	0.558	0.974	0.144	0.263	0.199	0.849	0.825	0.972	0.024452
ENSMMUG00000010919	CIAO2B	1	orange	0.127	0.377	0.213	0.319	0.372	0.302	0.15	0.107	-0.0285	0.0972	0.191	0.192	-0.171	0.0233	0.0376	0.473	0.598	0.328	0.12	0.423	0.271	0.158	0.168	0.111	0.11	0.192	0.253	-0.243	0.0172	0.045	0.39	0.000931	0.205212	0.229833	0.00241	0.0624713	0.88293	0.574	0.889	0.551	0.15	0.195	0.264	0.928	0.864	0.00158762
ENSMMUG00000021968	METTL26	1	orange	0.124	0.497	0.183	0.281	0.406	0.251	-0.0166	0.00558	-0.1	0.0465	0.109	0.0387	-0.354	-0.0847	-0.106	0.551	0.627	0.327	-0.04	0.501	0.25	0.0847	0.0503	-0.0317	-0.0308	0.185	0.177	-0.431	-0.284	-0.195	0.587	0.0015	0.478565	0.31056	0.0177	0.300312	0.985898	0.991	0.701	0.864	0.604	0.894	0.0919	0.786	0.703	0.00690541
ENSMMUG00000013540	RANGRF	1	orange	-0.124	0.314	0.0912	0.176	0.19	0.203	-0.0447	-0.0638	-0.346	-0.169	0.0137	-0.103	-0.434	-0.213	-0.201	0.429	0.509	0.219	0.0157	0.341	0.154	-0.139	-0.0511	-0.137	-0.128	0.0645	0.0575	-0.662	-0.355	-0.403	0.582	0.0415	0.747803	0.522473	0.296	0.388423	0.959293	0.836	0.086	0.424	0.956	0.668	0.026	0.336	0.364	0.0254122
ENSMMUG00000012070	IFT43	1	orange	0.25	0.553	0.248	0.371	0.585	0.472	0.273	0.0777	-0.0649	0.125	0.305	0.245	-0.223	-0.01	0.0198	0.568	0.72	0.289	0.204	0.636	0.598	0.16	0.235	-0.0604	0.000852	0.142	0.209	-0.211	-0.0208	-0.00537	0.281	0.00199	0.38596	0.257855	0.00262	0.069542	0.88293	0.831	0.844	0.648	0.141	0.328	0.401	0.982	0.962	0.0134253
ENSMMUG00000003046	GAMT	1	orange	0.452	0.585	0.3	0.204	0.517	0.452	0.0864	0.278	-0.0083	0.265	0.422	0.283	-0.0242	0.097	0.13	0.778	0.966	0.413	0.194	0.632	0.523	0.233	0.333	0.3	0.197	0.382	0.211	-0.361	0.0439	-0.0332	0.0356	0.00127	0.284208	0.552343	0.00909	0.0925834	0.929246	0.315	0.983	0.262	0.0391	0.254	0.949	0.789	0.679	0.00103623
ENSMMUG00000021328	IDH3B	1	orange	0.19	0.359	0.167	0.213	0.323	0.197	0.00441	0.13	-0.114	0.111	0.202	0.162	-0.13	0.0322	-0.013	0.507	0.617	0.255	0.123	0.486	0.216	0.0246	0.148	0.102	0.0356	0.227	0.121	-0.38	-0.126	-0.121	0.16	0.00177	0.337198	0.284212	0.00773	0.237791	0.99341	0.461	0.465	0.483	0.129	0.281	0.39	0.896	0.959	0.00098604
ENSMMUG00000019657	ABHD14B	1	orange	0.278	0.395	0.229	0.161	0.349	0.281	0.083	0.225	0.122	0.289	0.285	0.238	0.0544	0.13	0.101	0.501	0.628	0.388	0.167	0.502	0.337	0.162	0.25	0.158	0.123	0.295	0.215	-0.175	-0.0399	-0.0452	0.0252	0.000358	0.151712	0.392372	0.00276	0.0712497	0.889467	0.129	0.406	0.0206	0.0197	0.0775	0.75	0.422	0.54	0.000772315
ENSMMUG00000020851	GSTM2	1	orange	0.235	0.378	0.204	0.221	0.332	0.218	0.0647	0.103	0.0592	0.24	0.237	0.182	-0.0874	0.0711	0.0337	0.501	0.626	0.33	0.109	0.447	0.312	0.0896	0.209	0.133	0.0911	0.233	0.283	-0.157	-0.0537	0.00628	0.112	0.00285	0.28145	0.307675	0.0135	0.239728	0.915056	0.627	0.768	0.118	0.104	0.273	0.643	0.766	0.891	0.00240081
ENSMMUG00000002273	N/A	1	orange	0.171898	0.266022	0.148468	0.151278	0.228693	0.137433	0.0323778	0.092149	0.0598004	0.130165	0.199593	0.190767	-0.0846867	-0.010111	-0.0138887	0.427033	0.621175	0.180248	0.126625	0.352928	0.222599	0.136256	0.214349	0.0869088	-0.0410529	0.143341	0.193354	-0.228146	0.00244181	-0.0106868	0.219627	0.0217733	0.405574	0.452188	0.0679228	0.437834	0.959356	0.636716	0.744096	0.392681	0.131793	0.197192	0.623254	0.97023	0.956655	0.00409406
ENSMMUG00000019264	ETHE1	1	orange	0.314	0.626	0.364	0.419	0.505	0.394	0.196	0.242	0.204	0.283	0.38	0.352	0.0104	0.185	0.184	0.621	0.73	0.45	0.184	0.594	0.35	0.168	0.243	0.241	0.152	0.312	0.263	-0.121	0.0285	0.0653	0.0291	1.18e-06	0.0535016	0.178315	0.000186	0.0197497	0.88293	0.166	0.202	0.0512	0.00473	0.0148	0.966	0.284	0.271	0.000278613
ENSMMUG00000023189	NDUFS8	1	orange	0.251	0.482	0.295	0.333	0.4	0.25	0.105	0.137	0.0221	0.211	0.199	0.201	-0.164	0.115	0.0603	0.491	0.657	0.35	0.184	0.429	0.225	0.0281	0.182	0.142	0.0112	0.23	0.206	-0.273	-0.0994	-0.118	0.117	0.000351	0.135976	0.229833	0.00555	0.208693	0.889467	0.531	0.93	0.21	0.211	0.258	0.383	0.607	0.807	0.00476056
ENSMMUG00000010653	MFSD12	1	orange	0.254	0.401	0.191	0.25	0.279	0.157	0.0338	0.141	0.108	0.204	0.208	0.22	0.0116	0.147	0.0884	0.428	0.581	0.225	0.103	0.459	0.119	0.0572	0.193	0.157	0.12	0.204	0.231	-0.263	0.00524	-0.016	0.0754	0.00114	0.307478	0.256911	0.0357	0.407692	0.960557	0.468	0.54	0.185	0.147	0.164	0.962	0.423	0.66	0.00651558
ENSMMUG00000020121	HYAL1	1	orange	0.319	0.363	0.0902	0.309	0.296	0.243	0.0366	0.187	0.0998	0.0884	0.213	0.236	0.0045	-0.0766	0.222	0.573	0.664	0.22	0.0705	0.433	0.315	0.0934	0.136	-0.0569	0.0981	-0.0029	0.278	-0.452	0.071	-0.132	0.174	0.0669	0.814057	0.354854	0.185	0.416837	0.971669	0.565	0.753	0.774	0.364	0.374	0.989	0.851	0.422	0.0161525
ENSMMUG00000030824	COMMD1	1	orange	0.239	0.485	0.374	0.268	0.341	0.219	0.137	0.161	-0.0713	0.282	0.311	0.256	-0.0619	0.147	0.151	0.421	0.667	0.356	0.196	0.36	0.292	0.159	0.14	0.13	0.0661	0.194	0.241	-0.278	0.00985	-0.141	0.117	0.000127	0.0528338	0.251722	0.0131	0.249075	0.88293	0.418	0.736	0.0565	0.0275	0.113	0.773	0.438	0.406	0.00891687
ENSMMUG00000060840	MRPS2	1	orange	0.194	0.441	0.297	0.28	0.34	0.211	0.0925	0.0356	-0.00503	0.189	0.213	0.231	-0.114	0.0499	0.0683	0.382	0.609	0.3	0.136	0.303	0.138	0.12	0.0994	0.0866	0.033	0.22	0.223	-0.321	-0.099	-0.103	0.152	8.92e-05	0.0808075	0.229833	0.00454	0.201828	0.88293	0.876	0.982	0.172	0.0992	0.0998	0.483	0.828	0.724	0.00653031
ENSMMUG00000052399	GFER	1	orange	0.202	0.448	0.315	0.33	0.328	0.28	0.15	0.161	0.00615	0.215	0.297	0.287	0.0516	0.166	0.161	0.432	0.598	0.321	0.227	0.456	0.357	0.128	0.155	0.0946	0.111	0.287	0.303	-0.229	0.0314	-0.119	0.153	0.000112	0.0760456	0.229833	0.009	0.0979071	0.88293	0.36	0.979	0.127	0.0204	0.0412	0.794	0.305	0.31	0.00348064
ENSMMUG00000000895	ARMC5	1	orange	0.265	0.466	0.353	0.356	0.401	0.244	0.0689	0.0959	-0.03	0.169	0.272	0.235	0.0609	0.174	0.121	0.374	0.594	0.406	0.185	0.429	0.225	0.202	0.0335	0.0633	0.068	0.238	0.172	-0.222	-0.0439	-0.155	0.0456	4.63e-05	0.0420213	0.229833	0.00107	0.147549	0.905759	0.627	0.885	0.241	0.0322	0.102	0.74	0.261	0.474	0.00937605
ENSMMUG00000013404	SEC14L2	1	orange	0.1	0.397	0.315	0.241	0.34	0.222	0.141	0.0537	-0.12	0.0411	0.1	0.218	-0.144	-0.0225	-0.0293	0.422	0.616	0.317	0.208	0.364	0.35	0.214	0.0549	0.0905	-0.0534	0.114	0.172	-0.339	-0.0967	-0.218	0.616	0.00402	0.120332	0.317496	0.023	0.28557	0.88293	0.847	0.564	0.861	0.584	0.23	0.473	0.944	0.919	0.0176988
ENSMMUG00000005486	PTPRCAP	1	orange	0.0531	0.569	0.319	0.313	0.453	0.31	0.0744	-0.0765	-0.213	0.00856	0.0813	0.128	-0.354	0.00964	-0.0742	0.488	0.732	0.427	0.0197	0.405	0.371	0.163	-0.0796	-0.04	-0.159	0.102	0.0551	-0.563	-0.411	-0.511	0.846	0.00155	0.219379	0.299183	0.015	0.222686	0.931392	0.812	0.334	0.979	0.741	0.615	0.0767	0.982	0.81	0.0315694
ENSMMUG00000060781	GPR18	1	orange	-0.199	0.123	-0.00249	0.0466	0.0682	0.0157	0.0197	-0.372	-0.509	-0.234	-0.178	-0.169	-0.455	-0.373	-0.349	0.0989	0.223	-0.0281	-0.143	0.0347	-0.0233	-0.18	-0.319	-0.277	-0.302	-0.129	-0.218	-0.684	-0.514	-0.594	0.332	0.515	0.995387	0.899572	0.755	0.965355	0.982083	0.0873	0.0068	0.258	0.372	0.461	0.0168	0.0588	0.0731	0.690188
ENSMMUG00000049314	DUSP2	1	orange	-0.141	0.0855	-0.06	0.113	-0.0137	-0.0253	-0.158	-0.334	-0.375	-0.164	-0.14	-0.0193	-0.529	-0.171	-0.292	0.161	0.202	-0.0908	-0.148	0.0981	0.0976	0.0368	-0.245	-0.295	-0.19	-0.0239	-0.0807	-0.871	-0.546	-0.378	0.479	0.623	0.83829	0.682684	0.95	0.935058	0.88293	0.103	0.04	0.404	0.445	0.945	0.00257	0.433	0.112	0.452256
ENSMMUG00000016164	TMED3	1	orange	0.133	0.473	0.282	0.25	0.426	0.279	0.0961	0.15	-0.0291	0.182	0.338	0.3	-0.0648	0.146	0.0915	0.43	0.588	0.382	0.00415	0.392	0.289	0.141	0.187	0.106	0.0675	0.329	0.212	-0.271	-0.087	-0.142	0.397	0.000156	0.119631	0.254848	0.00126	0.116931	0.887262	0.424	0.892	0.243	0.0134	0.0419	0.736	0.426	0.643	0.00667969
ENSMMUG00000006540	SNAPC2	1	orange	0.114	0.438	0.3	0.204	0.346	0.246	0.0234	0.0838	0.0672	0.12	0.259	0.222	-0.0492	0.159	0.103	0.418	0.619	0.321	-0.0931	0.374	0.306	0.0299	0.0924	0.184	0.061	0.38	0.14	-0.268	-0.157	-0.207	0.548	0.000971	0.128526	0.389974	0.0175	0.220571	0.973208	0.738	0.765	0.529	0.0926	0.209	0.84	0.424	0.642	0.0143363
ENSMMUG00000056979	LAG3	1	orange	0.404	0.874	0.426	0.273	0.565	0.418	0.0536	0.273	-0.0201	0.315	0.47	0.42	0.0534	0.401	0.31	0.508	0.984	0.669	0.0219	0.594	0.455	0.106	0.187	0.0724	0.108	0.569	0.26	-0.211	-0.0435	-0.0815	0.119	3.88e-05	0.176263	0.483391	0.0139	0.186752	0.96497	0.421	0.964	0.249	0.05	0.126	0.895	0.142	0.287	0.0631979
ENSMMUG00000029392	KIR3DL3	1	orange	0.379	0.754	0.617	0.184	0.704	0.535	0.028	-0.086	-0.0905	0.0596	0.578	0.427	-0.431	-0.00513	-0.0276	0.833	1.21	0.942	-0.0633	0.792	0.621	0.304	-0.0687	-0.0336	0.139	0.452	0.214	-0.688	-0.185	-0.746	0.364	0.0193	0.19194	0.787136	0.0445	0.266914	0.987743	0.901	0.881	0.92	0.118	0.334	0.366	0.995	0.971	0.0563151
ENSMMUG00000006855	N/A	1	orange	0.152726	0.424605	0.282884	0.255743	0.329156	0.351409	0.039626	0.108297	-0.0157342	0.314669	0.348266	0.228309	-0.0817043	0.0802279	0.027006	0.412305	0.589225	0.331885	0.0171317	0.409949	0.25652	0.0823275	0.150847	0.10516	0.120222	0.274478	0.223879	-0.120484	-0.0842185	-0.0782039	0.636417	0.0593862	0.415374	0.522211	0.197906	0.288439	0.972534	0.797504	0.971872	0.25884	0.171386	0.467461	0.837388	0.8632	0.957609	0.143851
ENSMMUG00000052518	SIVA1	1	orange	0.133	0.506	0.321	0.298	0.376	0.288	0.0528	0.127	0.0282	0.219	0.222	0.199	-0.212	0.0433	0.0387	0.479	0.685	0.324	-0.0657	0.426	0.408	0.125	0.159	0.127	0.085	0.347	0.277	-0.303	-0.147	-0.0865	0.479	0.00022	0.113618	0.244374	0.0114	0.157334	0.943319	0.59	0.913	0.203	0.165	0.282	0.268	0.883	0.889	0.00682472
ENSMMUG00000016337	HINT2	1	orange	0.0353	0.531	0.273	0.247	0.33	0.268	-0.00897	0.0989	-0.184	0.157	0.239	0.0742	-0.204	0.0358	-0.0176	0.49	0.711	0.309	-0.0507	0.383	0.353	-0.128	0.122	0.00325	-0.013	0.184	0.174	-0.135	-0.21	-0.276	0.9	0.000669	0.249166	0.369115	0.0585	0.258687	0.991624	0.737	0.428	0.476	0.199	0.776	0.372	0.92	0.961	0.0167031
ENSMMUG00000052153	AVPI1	1	orange	0.32	0.599	0.459	0.246	0.563	0.444	0.0883	0.304	-0.202	0.358	0.438	0.483	0.207	0.211	0.248	0.669	0.734	0.435	0.0633	0.45	0.499	0.0308	0.139	0.284	0.0522	0.288	0.293	-0.345	-0.0768	0.000568	0.15	0.00086	0.09069	0.453566	0.00397	0.0925834	0.925003	0.259	0.455	0.103	0.0285	0.0256	0.419	0.44	0.327	0.00332484
ENSMMUG00000014846	LRRC20	1	orange	0.308	0.51	0.297	0.241	0.371	0.295	0.141	0.212	-0.17	0.213	0.289	0.181	0.0104	0.137	-0.0344	0.433	0.663	0.382	0.0299	0.396	0.357	0.0318	0.128	0.106	0.0434	0.244	0.065	-0.33	-0.144	-0.14	0.0924	0.000712	0.188289	0.367933	0.0257	0.192491	0.88293	0.366	0.459	0.28	0.0996	0.402	0.974	0.588	0.916	0.0125734
ENSMMUG00000003558	CLYBL	1	orange	0.0644	0.376	0.101	0.0477	0.229	0.252	0.0163	0.159	-0.332	0.0402	0.221	0.138	-0.0485	-0.0365	-0.0867	0.356	0.511	0.152	-0.0784	0.226	0.263	-0.112	-0.0116	-0.163	-0.271	0.163	-0.247	-0.664	-0.269	-0.422	0.787	0.01	0.708275	0.88849	0.179	0.249447	0.985073	0.509	0.0899	0.874	0.193	0.519	0.858	0.909	0.745	0.0558997
ENSMMUG00000053581	PIFO	1	orange	0.165	0.579	0.264	0.291	0.287	0.4	0.249	0.268	0.126	0.383	0.377	0.36	0.154	0.0421	0.195	0.629	0.731	0.321	0.342	0.575	0.259	0.335	0.0749	0.41	0.204	0.453	0.334	-0.261	-0.121	-0.0628	0.547	0.00239	0.383758	0.3927	0.206	0.160916	0.88293	0.364	0.68	0.0981	0.0842	0.151	0.6	0.923	0.506	0.00997735
ENSMMUG00000062258	TRBV28	1	orange	-0.0105	0.675	0.298	0.172	0.406	0.517	0.292	0.173	0.0389	0.304	0.171	0.316	0.0534	0.0964	0.114	0.482	0.57	0.345	0.0955	0.476	0.26	0.00191	0.138	0.264	0.0718	0.41	0.282	-0.167	-0.105	-0.046	0.982	0.00614	0.460739	0.736621	0.157	0.159204	0.88293	0.707	0.937	0.354	0.602	0.359	0.91	0.855	0.807	0.117025
ENSMMUG00000017795	IL2RG	1	orange	0.118	0.481	0.204	0.183	0.414	0.291	0.102	0.0915	-0.123	0.103	0.221	0.201	-0.179	0.0113	0.0105	0.453	0.63	0.373	0.16	0.459	0.358	0.102	0.15	0.104	0.0265	0.286	0.0947	-0.303	-0.177	-0.165	0.402	4.64e-05	0.222147	0.338766	0.000681	0.0677955	0.88293	0.624	0.395	0.514	0.0911	0.163	0.178	0.966	0.966	0.00244236
ENSMMUG00000055756	N/A	1	orange	0.144635	0.483364	0.187457	0.195626	0.44542	0.307016	0.164391	0.130132	-0.196117	0.111594	0.257692	0.212343	-0.252426	0.0181751	0.00852858	0.529648	0.766328	0.394395	0.136555	0.527257	0.34259	0.165512	0.127973	0.0747018	-0.04009	0.305046	0.107527	-0.477718	-0.258773	-0.266061	0.498909	0.0040282	0.477264	0.492907	0.0110211	0.197578	0.88293	0.632693	0.347838	0.646046	0.181064	0.329557	0.204846	0.962077	0.982534	0.0123535
ENSMMUG00000064781	CD7	1	orange	0.316	0.68	0.295	0.219	0.561	0.372	0.168	0.223	-0.0683	0.22	0.434	0.335	-0.228	0.1	0.0551	0.738	0.969	0.55	0.236	0.689	0.465	0.28	0.323	0.254	0.124	0.464	0.213	-0.449	-0.184	-0.23	0.169	0.000632	0.317539	0.522211	0.00666	0.185366	0.88293	0.454	0.828	0.398	0.0499	0.176	0.365	0.789	0.884	0.00380289
ENSMMUG00000063452	N/A	1	orange	0.130411	0.54735	0.232962	0.211072	0.503932	0.387775	0.129321	0.0862566	-0.0867256	0.167177	0.279403	0.227317	-0.269799	0.0403406	-0.0149762	0.669592	0.900455	0.405947	0.106282	0.599195	0.488019	0.237206	0.218972	0.202366	0.0580209	0.302154	0.242562	-0.461876	-0.228504	-0.25164	0.568744	0.00124274	0.369109	0.470176	0.00476512	0.108345	0.88735	0.778607	0.739286	0.468407	0.154097	0.308669	0.192427	0.91112	0.966918	0.00242968
ENSMMUG00000019321	N/A	1	orange	0.24453	0.431037	0.280279	0.257954	0.352486	0.359736	0.0910516	0.110232	-0.104353	0.157523	0.251274	0.233641	-0.143952	0.0877059	0.055473	0.465331	0.72168	0.342328	0.143981	0.434908	0.356734	0.153346	0.134813	0.109529	0.0949071	0.304404	0.197686	-0.371833	-0.194795	-0.188802	0.0956278	0.000539604	0.124498	0.253098	0.00825074	0.0383528	0.894106	0.598145	0.574433	0.334514	0.078426	0.142121	0.405787	0.69065	0.807505	0.00404791
ENSMMUG00000058459	N/A	1	orange	0.255813	0.596602	0.277987	0.231702	0.561345	0.441312	0.195953	0.268901	-0.0187878	0.314194	0.429115	0.460884	-0.129878	0.135259	0.143225	0.705718	0.892153	0.39881	-0.00497153	0.633579	0.53527	0.165681	0.276053	0.237735	0.113672	0.431242	0.265281	-0.436651	-0.12898	-0.111898	0.198328	0.0003865	0.264149	0.417211	0.001587	0.0587819	0.88293	0.255912	0.951791	0.118781	0.020864	0.0168978	0.589687	0.627846	0.572972	0.00146112
ENSMMUG00000059019	N/A	1	orange	0.251413	0.53531	0.228876	0.19009	0.494394	0.428198	0.205096	0.323036	-0.0501865	0.291318	0.431634	0.451853	-0.0906999	0.109796	0.116186	0.643228	0.856055	0.398562	0.106301	0.617894	0.477655	0.226903	0.278279	0.253016	0.113116	0.480059	0.197235	-0.406854	-0.10609	-0.0943043	0.180118	0.000768525	0.341912	0.489941	0.00323618	0.0525446	0.88293	0.129387	0.850498	0.130346	0.0143853	0.0133484	0.703366	0.694024	0.643249	0.00209583
ENSMMUG00000018473	SIRPG	1	orange	0.0831	0.497	0.267	0.223	0.447	0.311	0.202	0.165	-0.0356	0.226	0.347	0.343	-0.0508	0.071	0.0987	0.424	0.754	0.361	0.0795	0.465	0.338	0.22	0.193	0.192	0.0397	0.435	0.211	-0.287	-0.0984	-0.163	0.718	0.00175	0.258091	0.409694	0.00771	0.175257	0.88293	0.509	0.897	0.258	0.0529	0.0769	0.85	0.824	0.706	0.0361454
ENSMMUG00000055371	TRAC	1	orange	0.0807	0.375	0.2	0.123	0.394	0.248	0.196	0.168	-0.0959	0.224	0.306	0.295	-0.135	0.0104	0.013	0.489	0.717	0.37	0.101	0.467	0.329	0.228	0.217	0.217	0.0713	0.422	0.216	-0.358	-0.169	-0.272	0.737	0.0295	0.446558	0.693659	0.0263	0.314956	0.88293	0.521	0.692	0.298	0.115	0.167	0.55	0.979	0.972	0.0232645
ENSMMUG00000050742	SKAP1	1	orange	0.366	0.57	0.263	0.188	0.455	0.362	0.222	0.292	-0.0714	0.285	0.486	0.428	0.0505	0.206	0.2	0.588	0.871	0.506	0.403	0.569	0.593	0.359	0.405	0.254	0.188	0.569	0.272	-0.281	0.0293	-0.0797	0.024	0.000112	0.215054	0.451955	0.00291	0.0760206	0.88293	0.135	0.749	0.101	0.00186	0.00938	0.833	0.307	0.295	0.00193174
ENSMMUG00000040694	LCK	1	orange	0.235	0.525	0.201	0.162	0.442	0.3	0.138	0.302	-0.14	0.269	0.461	0.434	-0.0886	0.199	0.189	0.637	0.867	0.41	0.203	0.583	0.551	0.235	0.365	0.28	0.163	0.585	0.275	-0.459	-0.0516	-0.163	0.193	0.000902	0.399599	0.549592	0.00689	0.177108	0.88293	0.152	0.492	0.159	0.00726	0.0161	0.693	0.373	0.368	0.00189433
ENSMMUG00000022160	DBP	1	orange	0.116	0.323	0.0911	0.166	0.183	0.225	-0.00137	0.11	-0.121	0.181	0.285	0.218	-0.0575	-0.0107	-0.00723	0.451	0.587	0.217	0.0652	0.404	0.367	0.148	0.176	0.111	-0.0211	0.249	0.0855	-0.445	-0.254	-0.234	0.572	0.0295	0.737111	0.529583	0.291	0.308014	0.997478	0.67	0.584	0.345	0.0883	0.257	0.821	0.976	0.985	0.0155496
ENSMMUG00000004488	PYHIN1	1	orange	-0.00425	0.255	0.0334	0.0427	0.161	0.132	0.138	0.149	-0.208	0.184	0.311	0.227	-0.0861	-0.0918	-0.0423	0.344	0.582	0.191	0.0494	0.284	0.37	0.0946	0.153	0.12	0.00372	0.354	0.0677	-0.505	-0.246	-0.32	0.987	0.102	0.918029	0.897995	0.36	0.578463	0.88293	0.53	0.266	0.345	0.0683	0.241	0.7	0.736	0.884	0.0759733
ENSMMUG00000056457	RITA1	1	orange	0.208	0.474	0.126	0.234	0.226	0.318	0.183	0.195	0.119	0.273	0.396	0.288	0.0375	0.236	0.275	0.378	0.596	0.383	0.176	0.333	0.331	0.188	0.31	0.187	0.156	0.36	0.205	-0.153	0.0321	-0.00296	0.092	7.24e-06	0.446729	0.229833	0.0479	0.0256069	0.88293	0.184	0.409	0.0194	0.000221	0.018	0.838	0.058	0.0193	0.00449786
ENSMMUG00000006944	GATA3	1	orange	0.328	0.454	0.248	0.249	0.436	0.29	0.186	0.249	-0.0718	0.202	0.443	0.431	0.0997	0.144	0.22	0.445	0.675	0.401	0.282	0.496	0.288	0.318	0.267	0.132	-0.0373	0.515	0.124	-0.4	-0.0871	-0.165	0.0625	0.00307	0.28094	0.343949	0.00739	0.191975	0.88293	0.257	0.773	0.309	0.00846	0.0148	0.67	0.561	0.282	0.0225001
ENSMMUG00000046540	MARCHF9	1	orange	0.033	0.258	0.0378	0.179	0.146	0.165	-0.0102	0.11	-0.181	0.0496	0.23	0.169	-0.14	0.0862	0.0539	0.266	0.454	0.148	0.0139	0.324	0.281	0.112	0.117	-0.111	-0.187	0.171	0.0818	-0.598	-0.163	-0.156	0.884	0.0589	0.894623	0.446497	0.366	0.421979	0.988505	0.63	0.324	0.819	0.132	0.346	0.463	0.721	0.83	0.123345
ENSMMUG00000050375	TRAV17	1	orange	0.208	0.333	0.102	0.167	0.345	0.44	0.235	0.363	0.141	0.391	0.186	0.335	-0.095	0.0596	-0.0864	0.305	0.713	0.429	0.0286	0.247	0.521	0.115	0.189	0.118	-0.0561	0.32	0.136	-0.387	-0.16	-0.216	0.614	0.289	0.865083	0.776537	0.31	0.302313	0.88293	0.404	0.764	0.275	0.622	0.396	0.856	0.926	0.882	0.434033
ENSMMUG00000016596	OLFM2	1	orange	0.209	0.455	0.04	-0.0213	0.431	0.192	0.0405	0.0309	0.0764	0.115	-0.0106	0.213	-0.135	-0.0137	-0.185	0.698	1.1	0.595	0.0511	0.406	0.537	0.332	0.167	-0.000579	-0.101	0.0176	0.379	-0.732	-0.245	-0.794	0.574	0.0913	0.948048	0.974818	0.145	0.673085	0.977085	0.96	0.872	0.782	0.981	0.586	0.756	0.983	0.682	0.0331057
ENSMMUG00000002496	CTSF	1	orange	0.269	0.333	0.223	0.237	0.349	0.33	0.146	0.289	-0.0786	0.201	0.307	0.279	-0.117	0.166	0.0731	0.465	0.611	0.261	0.105	0.451	0.392	0.135	0.132	0.0979	0.0971	0.291	0.122	-0.292	-0.176	-0.0924	0.0947	0.0146	0.277221	0.317496	0.017	0.0925834	0.88293	0.118	0.724	0.241	0.0427	0.102	0.573	0.405	0.765	0.00572507
ENSMMUG00000043332	N/A	1	orange	0.219878	0.330782	0.110948	0.148976	0.352903	0.236973	0.0960626	0.17618	-0.16479	0.10825	0.231745	0.203316	-0.221057	0.0153269	0.000226515	0.509143	0.637432	0.155954	0.045282	0.499752	0.344907	0.113724	0.141617	0.0788314	-0.0186618	0.262769	0.0570701	-0.485333	-0.23036	-0.289377	0.18009	0.0213136	0.645169	0.543707	0.0173358	0.242357	0.894565	0.393608	0.344546	0.589189	0.154586	0.264933	0.177383	0.962257	0.999147	0.00573943
ENSMMUG00000007723	APBB1	1	orange	0.203	0.309	0.106	0.185	0.265	0.225	0.158	0.135	-0.175	0.0941	0.243	0.196	-0.14	-0.000736	-0.0493	0.43	0.586	0.191	0.0636	0.371	0.293	0.114	0.065	0.000442	-0.0823	0.225	0.0416	-0.576	-0.32	-0.361	0.243	0.0349	0.673256	0.456849	0.0892	0.285423	0.88293	0.562	0.347	0.659	0.145	0.301	0.469	0.998	0.854	0.0194274
ENSMMUG00000022520	KLC2	1	orange	0.131	0.129	0.092	0.133	0.2	0.149	0.0261	0.0657	-0.265	-0.0577	0.0834	0.0974	-0.234	-0.0112	-0.0635	0.364	0.371	0.107	-0.059	0.342	0.184	-0.0247	0.0111	-0.0846	-0.222	0.0928	-0.108	-0.63	-0.333	-0.409	0.417	0.356	0.677294	0.554167	0.155	0.439995	0.967749	0.777	0.0842	0.772	0.616	0.596	0.13	0.97	0.777	0.021978
ENSMMUG00000013054	FKBP10	1	orange	0.305	0.357	0.2	0.059	0.358	0.227	0.0519	0.211	-0.0892	0.0936	0.29	0.21	-0.156	-0.132	-0.0957	0.498	0.691	0.191	-0.0677	0.435	0.345	0.146	0.12	-0.016	-0.125	0.258	-0.0823	-0.697	-0.313	-0.231	0.147	0.0425	0.476893	0.883876	0.0607	0.40174	0.95843	0.44	0.763	0.728	0.145	0.381	0.562	0.672	0.767	0.0154273
ENSMMUG00000022309	N/A	1	orange	0.380021	0.29082	0.0695741	0.0624862	0.281867	0.327673	0.0707481	0.166081	-0.171797	0.0568218	0.148247	0.163198	-0.38883	-0.243309	-0.373434	0.542593	0.657869	0.0877187	-0.10724	0.594863	0.386971	0.0399329	0.223203	-0.051129	-0.20674	0.0863458	-0.0321037	-0.777545	-0.497034	-0.27994	0.146218	0.212561	0.87968	0.903099	0.274647	0.320802	0.952759	0.667012	0.621672	0.879848	0.60286	0.62122	0.198271	0.478202	0.219291	0.0416064
ENSMMUG00000054197	Metazoa_SRP	1	orange	0.643254	0.520454	0.40909	0.363514	0.720117	0.381181	0.478911	0.376921	0.0970761	0.000895624	0.517469	0.561091	0.158342	0.258117	0.0703706	0.695238	0.96668	0.685514	0.22772	0.784418	0.675049	0.360238	0.171659	0.193346	-0.075127	0.566804	0.0739455	-0.711698	-0.476426	-0.0325501	0.0161339	0.0293507	0.244786	0.377187	0.00404816	0.284186	0.88293	0.277287	0.809279	0.998222	0.047433	0.050133	0.670597	0.473975	0.883396	0.0214077
ENSMMUG00000019265	ZNF575	1	orange	0.216	0.193	0.143	0.112	0.417	0.432	0.314	0.146	-0.0446	0.0827	0.279	0.368	-0.106	0.0221	0.116	0.507	0.642	0.168	0.11	0.557	0.467	0.204	0.134	-0.0255	0.0386	0.366	0.102	-0.238	-0.0827	-0.127	0.379	0.365	0.669891	0.774367	0.0415	0.112505	0.88293	0.663	0.897	0.785	0.2	0.124	0.732	0.961	0.722	0.0329072
ENSMMUG00000011402	N/A	1	orange	0.333714	0.297784	0.0703802	0.0944989	0.261708	0.226755	0.0954271	0.168454	0.105095	0.227956	0.288494	0.311595	0.0778366	0.0647879	-0.00923109	0.350565	0.624085	0.149126	0.130231	0.503499	0.449525	0.230074	0.282595	0.133248	-0.0128217	0.365386	0.218068	-0.275085	-0.0702165	0.0862642	0.14536	0.135143	0.860132	0.818482	0.239611	0.446133	0.921714	0.601358	0.735003	0.35882	0.190569	0.207068	0.812475	0.871536	0.984875	0.16242
ENSMMUG00000053014	PRKAR1B	1	orange	0.227	0.35	-0.0242	0.128	0.203	0.26	0.0821	0.212	0.0674	0.178	0.37	0.29	-0.0458	-0.0117	-0.057	0.362	0.663	0.218	0.104	0.443	0.32	0.104	0.269	0.239	0.076	0.386	0.216	-0.282	-0.116	-0.059	0.32	0.0566	0.955919	0.723122	0.354	0.344243	0.93079	0.455	0.829	0.47	0.0659	0.217	0.892	0.979	0.874	0.129473
ENSMMUG00000013051	P3H4	1	orange	0.398	0.357	0.197	0.0215	0.259	0.348	0.139	0.296	0.0406	0.159	0.371	0.332	-0.0108	0.0398	0.0785	0.435	0.727	0.386	0.232	0.551	0.376	0.415	0.337	0.137	0.0829	0.37	0.133	-0.293	0.0958	0.0754	0.0422	0.0382	0.471209	0.960006	0.19	0.162631	0.88293	0.227	0.897	0.499	0.0473	0.125	0.975	0.916	0.803	0.0495015
ENSMMUG00000048108	PBX4	1	orange	0.289	0.188	0.00937	-0.0206	0.153	0.166	0.0775	0.171	-0.18	0.00393	0.179	0.175	-0.167	-0.0588	-0.0492	0.243	0.61	0.0422	0.105	0.291	0.139	0.209	0.169	-0.0203	-0.224	0.0934	-0.035	-0.648	-0.316	-0.0424	0.0904	0.232	0.979023	0.955707	0.392	0.471649	0.914773	0.454	0.391	0.989	0.299	0.381	0.428	0.847	0.863	0.194563
ENSMMUG00000008416	RILPL1	1	orange	0.105	0.331	-0.0199	0.0784	0.338	0.11	0.076	0.0622	0.0231	-0.0646	0.228	0.325	0.196	0.0726	0.121	0.306	0.568	0.305	0.238	0.324	0.037	0.36	0.0773	0.169	-0.0174	0.262	-0.106	-0.609	-0.106	-0.164	0.68	0.0566	0.962175	0.835892	0.0719	0.720919	0.932544	0.856	0.944	0.819	0.253	0.134	0.403	0.836	0.671	0.173883
ENSMMUG00000056305	Metazoa_SRP	1	orange	0.476643	0.53268	0.215878	-0.0365272	0.211449	0.0495721	0.145007	-0.130038	-0.327749	-0.321541	0.329724	0.238062	-0.0163459	0.0301747	-0.169937	0.511469	0.466034	0.252578	0.131003	0.286492	0.132421	0.391381	-0.244129	-0.00348437	-0.348718	0.295477	-0.111607	-0.865059	-0.136821	-0.898416	0.0865394	0.0253329	0.597214	0.951248	0.487005	0.923723	0.905759	0.778193	0.332256	0.32324	0.236773	0.488575	0.972704	0.957065	0.678112	0.102423
ENSMMUG00000038308	CCDC124	1	orange	0.0948	0.402	0.254	0.209	0.264	0.267	0.0134	0.0578	-0.0304	0.136	0.219	0.171	-0.07	0.0146	0.0722	0.437	0.632	0.428	0.236	0.413	0.343	0.102	0.215	0.201	0.129	0.288	0.182	-0.023	-0.0178	0.00885	0.557	0.000487	0.134255	0.299896	0.035	0.111588	0.983988	0.791	0.884	0.375	0.0998	0.263	0.703	0.957	0.714	0.00310852
ENSMMUG00000004457	SLC25A10	1	orange	0.139	0.449	0.235	0.2	0.218	0.231	0.0231	0.0483	-0.102	0.131	0.135	0.131	-0.16	-0.00232	-0.0727	0.491	0.757	0.453	0.196	0.445	0.286	0.0737	0.205	0.0766	0.189	0.29	0.249	-0.174	0.017	-0.0284	0.312	4.33e-05	0.140458	0.29347	0.0674	0.147911	0.967749	0.82	0.523	0.361	0.301	0.379	0.273	0.993	0.694	0.000849023
ENSMMUG00000018676	MRPL51	1	orange	0.0943	0.369	0.124	0.161	0.227	0.152	0.0672	0.0175	-0.165	0.0356	0.15	0.0766	-0.263	-0.0702	-0.0905	0.439	0.614	0.389	0.212	0.33	0.244	0.113	0.154	0.0924	0.0637	0.3	0.219	-0.189	-0.0269	-0.0525	0.531	0.000965	0.498112	0.40137	0.0608	0.367842	0.904086	0.943	0.252	0.847	0.261	0.647	0.0467	0.734	0.607	0.00257034
ENSMMUG00000042251	GADD45GIP1	1	orange	0.0866	0.406	0.131	0.199	0.192	0.196	-0.084	0.000504	-0.127	0.00654	0.127	0.166	-0.325	-0.136	-0.137	0.483	0.628	0.369	0.135	0.326	0.246	0.132	0.131	0.153	-0.00354	0.229	0.224	-0.286	-0.0733	-0.081	0.73	0.0119	0.646944	0.496266	0.329	0.442145	0.921044	0.999	0.622	0.983	0.546	0.473	0.136	0.628	0.608	0.0208284
ENSMMUG00000010207	EMG1	1	orange	0.141	0.35	0.145	0.228	0.208	0.2	0.0971	-0.0173	-0.0666	0.131	0.0881	0.0588	-0.227	-0.156	-0.049	0.421	0.587	0.311	0.176	0.342	0.192	0.103	0.127	0.102	0.0785	0.159	0.224	-0.202	-0.0797	-0.103	0.317	0.00153	0.407879	0.255069	0.0932	0.225257	0.88293	0.946	0.71	0.375	0.542	0.743	0.109	0.331	0.814	0.00333384
ENSMMUG00000028914	CLPP	1	orange	0.107	0.293	0.206	0.196	0.203	0.255	0.00521	0.00329	-0.0485	0.0664	0.119	0.112	-0.286	-0.0636	-0.0771	0.414	0.622	0.27	0.126	0.361	0.173	0.144	0.107	0.0444	0.0134	0.167	0.192	-0.291	-0.0323	-0.157	0.533	0.0193	0.270882	0.360501	0.151	0.160916	0.992919	0.993	0.82	0.729	0.442	0.537	0.0694	0.795	0.721	0.00860932
ENSMMUG00000004682	N/A	1	orange	-0.0351325	0.375914	0.213153	0.173379	0.222118	0.26293	-0.0127729	0.0670311	-0.164928	0.108711	0.0549693	0.0648042	-0.308541	-0.0375998	-0.00926776	0.56922	0.716963	0.477636	0.174939	0.532059	0.244343	0.146564	0.117745	0.174795	0.22817	0.218796	0.287396	-0.392688	-0.0914106	-0.114648	0.910681	0.0331092	0.444484	0.597164	0.290538	0.325561	0.988988	0.850505	0.536372	0.683119	0.833479	0.827259	0.197104	0.924662	0.983419	0.0113532
ENSMMUG00000023694	CDK4	1	orange	0.084	0.339	0.174	0.194	0.216	0.159	0.0385	0.011	-0.148	0.0812	0.171	0.0901	-0.189	-0.0461	-0.00279	0.414	0.618	0.275	0.0963	0.314	0.249	0.0824	0.12	0.125	0.0101	0.244	0.153	-0.35	-0.152	-0.186	0.617	0.00424	0.336495	0.341917	0.0979	0.380289	0.950647	0.969	0.351	0.644	0.224	0.608	0.213	0.853	0.992	0.00660374
ENSMMUG00000020100	RANBP1	1	orange	0.107	0.379	0.111	0.182	0.218	0.159	0.0163	0.0526	-0.201	0.0274	0.129	0.0589	-0.25	-0.0836	-0.0912	0.365	0.637	0.285	0.126	0.299	0.19	0.0495	0.0682	0.0158	0.0536	0.297	0.105	-0.3	-0.158	-0.207	0.478	0.000875	0.563924	0.352213	0.0803	0.35551	0.978387	0.808	0.166	0.89	0.356	0.746	0.0709	0.678	0.616	0.0121034
ENSMMUG00000010658	CUTA	1	orange	0.0306	0.368	0.172	0.174	0.279	0.178	0.0498	-0.0149	-0.248	-0.0153	0.0643	0.0514	-0.29	-0.168	-0.144	0.457	0.625	0.359	0.0955	0.409	0.239	0.0837	0.051	-0.00102	-0.0791	0.244	0.112	-0.376	-0.247	-0.266	0.904	0.0143	0.469053	0.505979	0.0851	0.432415	0.947612	0.966	0.19	0.957	0.761	0.833	0.11	0.455	0.518	0.0157367
ENSMMUG00000020972	MRPL37	1	orange	0.132	0.412	0.218	0.24	0.28	0.151	0.0254	-0.0174	-0.0625	0.138	0.157	0.106	-0.112	-0.0267	-0.0356	0.39	0.63	0.368	0.222	0.415	0.24	0.144	0.144	0.154	0.0915	0.265	0.216	-0.237	-0.0468	-0.102	0.305	0.000104	0.152434	0.229833	0.0119	0.336641	0.963846	0.939	0.696	0.305	0.202	0.467	0.433	0.905	0.857	0.00389589
ENSMMUG00000009506	SAE1	1	orange	0.0956	0.334	0.098	0.204	0.172	0.0625	-0.0161	-0.0356	-0.198	0.0366	0.14	0.0333	-0.159	-0.11	-0.0998	0.34	0.582	0.295	0.141	0.294	0.161	0.0432	0.101	0.0975	0.0543	0.293	0.127	-0.264	-0.0789	-0.169	0.474	0.00115	0.566014	0.257855	0.13	0.728192	0.975068	0.857	0.111	0.825	0.25	0.843	0.211	0.48	0.507	0.00937605
ENSMMUG00000023139	SNRPN	1	orange	0.0549	0.372	0.131	0.213	0.27	0.239	0.114	0.0426	-0.0325	0.086	0.168	0.132	-0.14	-0.0141	-0.00107	0.37	0.614	0.319	0.105	0.309	0.306	0.193	0.0769	0.116	0.00899	0.272	0.213	-0.344	-0.0903	-0.0581	0.752	0.00116	0.476893	0.287157	0.0272	0.152499	0.88293	0.85	0.872	0.608	0.214	0.4	0.363	0.958	0.996	0.0114237
ENSMMUG00000012172	N/A	1	orange	0.120753	0.370345	0.184667	0.172373	0.311345	0.176288	0.0915598	0.0293552	-0.0781178	0.0623132	0.122743	0.155135	-0.2051	-0.0865688	0.0403255	0.37261	0.616394	0.342578	0.139916	0.261386	0.229623	0.145953	0.0662672	0.0655152	-0.0393654	0.264534	0.152956	-0.273253	-0.101776	-0.119031	0.495137	0.00394137	0.357743	0.45457	0.0257008	0.377855	0.894565	0.914616	0.709225	0.76021	0.449909	0.386452	0.243519	0.71637	0.874072	0.0241461
ENSMMUG00000023094	TMEM223	1	orange	0.153	0.421	0.269	0.242	0.294	0.177	-0.0182	-0.0147	-0.0327	0.0833	0.076	0.115	-0.156	-0.0541	0.0478	0.359	0.741	0.347	0.00223	0.359	0.142	0.241	0.13	0.129	0.199	0.33	0.296	-0.307	-0.0435	-0.00886	0.391	0.0016	0.174629	0.307675	0.0492	0.404269	0.980113	0.964	0.896	0.686	0.681	0.572	0.428	0.85	0.856	0.0374303
ENSMMUG00000048091	SDHAF1	1	orange	0.00732	0.358	0.29	0.124	0.2	0.284	0.0619	0.104	0.00369	0.1	0.108	0.169	-0.0569	-0.0428	-0.0206	0.52	0.644	0.364	0.121	0.492	0.296	0.0782	0.27	0.132	0.0115	0.157	0.279	-0.221	-0.231	0.0608	0.98	0.0188	0.195061	0.676354	0.273	0.206946	0.940798	0.709	0.99	0.661	0.589	0.435	0.835	0.898	0.952	0.00654616
ENSMMUG00000020451	CDK5	1	orange	0.136	0.301	0.279	0.201	0.123	0.201	0.0665	0.121	-0.102	0.136	0.0879	0.145	-0.2	-0.0667	-0.0395	0.375	0.593	0.27	-0.0226	0.306	0.0875	0.0777	0.124	0.0735	-0.00786	0.129	0.219	-0.139	-0.0857	-0.0644	0.399	0.0141	0.11931	0.346469	0.424	0.27497	0.914773	0.554	0.591	0.407	0.584	0.396	0.235	0.778	0.872	0.0167324
ENSMMUG00000045281	NDUFS3	1	orange	0.218	0.393	0.242	0.267	0.334	0.209	0.0863	0.098	-0.0132	0.0945	0.159	0.144	-0.121	0.0659	0.0376	0.441	0.615	0.287	0.244	0.432	0.233	0.0543	0.19	0.0936	0.103	0.164	0.242	-0.0886	0.0173	0.0514	0.0644	0.000128	0.108161	0.229833	0.00211	0.157334	0.88293	0.558	0.944	0.505	0.182	0.287	0.38	0.724	0.845	0.00103623
ENSMMUG00000048072	N/A	1	orange	0.143879	0.320363	0.162802	0.172874	0.288296	0.14443	-0.00571248	-0.014568	-0.249537	-0.0233689	0.0346123	0.0370868	-0.333271	-0.0343207	-0.077478	0.470262	0.623592	0.264052	0.197883	0.509948	0.130944	0.0799121	0.180807	-0.0105255	0.0386585	0.253092	0.178554	-0.332407	-0.149787	-0.0424767	0.373354	0.0106924	0.408018	0.434262	0.0331947	0.465288	0.992918	0.960125	0.126816	0.917045	0.857307	0.863887	0.0318915	0.900409	0.722517	0.00327395
ENSMMUG00000011651	ERI3	1	orange	0.12	0.292	0.127	0.103	0.268	0.2	-0.00087	-0.0278	-0.115	0.034	0.0462	0.0496	-0.31	-0.0964	-0.155	0.512	0.649	0.312	0.123	0.449	0.28	0.153	0.122	0.0286	-0.028	0.162	0.0996	-0.326	-0.149	-0.111	0.426	0.0115	0.502997	0.633288	0.0306	0.240724	0.997495	0.908	0.49	0.861	0.782	0.792	0.0279	0.621	0.337	0.000943644
ENSMMUG00000002807	NTHL1	1	orange	0.164	0.297	0.0888	0.0893	0.237	0.192	-0.0277	-0.0554	-0.26	-0.0685	0.0239	-0.0437	-0.394	-0.147	-0.2	0.441	0.621	0.335	0.135	0.518	0.266	0.0958	0.03	-0.0184	-0.0919	0.125	0.0282	-0.279	-0.219	-0.204	0.255	0.0102	0.662427	0.692034	0.0614	0.26395	0.965642	0.805	0.0784	0.701	0.897	0.821	0.00481	0.394	0.19	0.00333384
ENSMMUG00000008741	CCDC61	1	orange	0.325	0.268	0.0562	0.0516	0.219	0.205	-0.108	-0.0393	-0.188	-0.0369	0.048	-0.0626	-0.348	-0.181	-0.206	0.561	0.653	0.247	0.149	0.601	0.331	-0.0222	0.0491	0.0301	-0.0696	0.121	0.0111	-0.278	-0.259	-0.0841	0.0186	0.0295	0.814745	0.846583	0.108	0.256101	0.88293	0.874	0.256	0.857	0.785	0.753	0.0216	0.294	0.205	0.000726875
ENSMMUG00000002697	PICK1	1	orange	0.173	0.266	0.127	0.185	0.209	0.197	0.0642	0.0303	0.0271	0.0973	0.0842	0.0305	-0.15	-0.0392	-0.135	0.444	0.717	0.32	0.209	0.478	0.257	0.0814	0.29	0.314	0.00211	0.259	0.137	-0.13	-0.089	0.0401	0.297	0.0455	0.56552	0.425573	0.167	0.324495	0.923671	0.913	0.911	0.613	0.627	0.898	0.424	0.889	0.504	0.00740141
ENSMMUG00000015611	PSMC3	1	orange	0.238	0.411	0.157	0.202	0.215	0.114	-0.0121	0.0419	-0.159	0.0875	0.125	0.0681	-0.123	-0.036	0.00726	0.4	0.66	0.425	0.291	0.427	0.244	0.0845	0.165	0.0787	0.108	0.195	0.124	-0.129	-0.091	-0.0654	0.0626	0.000233	0.359549	0.298446	0.0757	0.513103	0.984859	0.848	0.272	0.584	0.357	0.689	0.421	0.879	0.978	0.00502357
ENSMMUG00000020275	HIRIP3	1	orange	0.181	0.35	0.167	0.187	0.207	0.138	-0.0131	-0.00311	-0.193	0.0751	0.118	-0.00212	-0.181	-0.0812	-0.073	0.399	0.591	0.302	0.239	0.327	0.163	0.0489	0.0855	-0.0124	-0.0367	0.148	0.0344	-0.267	-0.127	-0.215	0.147	0.000669	0.28145	0.299896	0.0678	0.388423	0.980649	0.992	0.152	0.622	0.349	0.993	0.176	0.652	0.672	0.00265088
ENSMMUG00000012884	ALYREF	1	orange	0.186	0.411	0.127	0.194	0.221	0.122	-0.0416	0.0715	-0.148	0.0197	0.167	0.0219	-0.085	0.0444	-0.0144	0.42	0.64	0.382	0.161	0.418	0.165	0.0418	0.117	0.0504	0.048	0.291	0.145	-0.204	-0.0837	-0.189	0.102	2.74e-05	0.398391	0.257855	0.0335	0.413521	0.934013	0.67	0.239	0.907	0.135	0.898	0.544	0.818	0.944	0.00104604
ENSMMUG00000004070	RRP15	1	orange	0.22	0.304	0.0889	0.102	0.145	0.192	0.00138	0.00827	-0.277	0.0134	0.138	0.102	-0.19	-0.254	-0.184	0.51	0.728	0.413	0.275	0.329	0.27	0.213	0.0785	0.0019	0.0261	0.201	0.239	-0.297	-0.271	-0.146	0.187	0.0277	0.727331	0.707758	0.39	0.362774	0.997403	0.984	0.133	0.959	0.41	0.626	0.326	0.167	0.353	0.00383533
ENSMMUG00000051576	EBNA1BP2	1	orange	0.121	0.291	0.028	0.0785	0.126	0.136	-0.00985	-0.0616	-0.271	0.00257	0.0603	-0.0313	-0.212	-0.177	-0.149	0.435	0.616	0.281	0.069	0.298	0.233	0.0641	0.174	0.111	0.0168	0.236	0.0937	-0.207	-0.154	-0.213	0.392	0.0078	0.907263	0.718532	0.337	0.420242	0.987008	0.764	0.047	0.99	0.69	0.87	0.13	0.24	0.334	0.00230528
ENSMMUG00000014303	TOMM40	1	orange	0.278	0.459	0.245	0.247	0.31	0.237	0.0941	0.0854	-0.00299	0.146	0.227	0.128	-0.094	0.037	0.0249	0.425	0.666	0.345	0.182	0.401	0.211	0.0728	0.12	0.0935	0.09	0.134	0.107	-0.204	-0.133	-0.0913	0.0201	1.71e-05	0.113618	0.229833	0.00576	0.120201	0.88293	0.638	0.987	0.276	0.0556	0.372	0.546	0.867	0.908	0.00172946
ENSMMUG00000049578	CFAP410	1	orange	0.185	0.375	0.167	0.225	0.278	0.17	0.00247	0.00801	-0.0997	0.0123	0.112	0.0972	-0.165	-0.038	-0.0342	0.433	0.589	0.258	0.124	0.44	0.183	0.046	0.0239	-0.0181	-0.0144	0.0923	0.072	-0.38	-0.193	-0.205	0.209	0.00182	0.370106	0.28757	0.033	0.356494	0.996527	0.981	0.578	0.957	0.463	0.585	0.31	0.882	0.887	0.00573228
ENSMMUG00000018258	PTGES2	1	orange	0.315	0.552	0.277	0.31	0.457	0.296	0.112	0.191	0.117	0.313	0.285	0.15	0.0119	0.11	0.0545	0.598	0.83	0.471	0.253	0.571	0.197	0.228	0.215	0.112	0.116	0.288	0.189	-0.134	-0.068	-0.0895	0.0332	1.73e-05	0.140458	0.229833	0.000877	0.112369	0.88293	0.312	0.534	0.0316	0.0464	0.398	0.963	0.606	0.821	0.000509021
ENSMMUG00000015215	LHPP	1	orange	0.26	0.477	0.274	0.278	0.343	0.284	0.104	-0.0233	0.0396	0.202	0.234	0.144	0.00666	0.0291	-0.014	0.447	0.658	0.407	0.275	0.439	0.311	0.132	0.164	0.125	0.0313	0.122	0.143	-0.15	-0.113	-0.148	0.0717	0.000102	0.126931	0.229833	0.00949	0.112505	0.88293	0.932	0.859	0.186	0.096	0.403	0.978	0.914	0.96	0.00420974
ENSMMUG00000018663	EEFSEC	1	orange	0.255	0.447	0.225	0.214	0.338	0.204	-0.00758	-0.0278	-0.0152	0.168	0.16	0.12	-0.0477	0.00407	-0.0945	0.452	0.731	0.408	0.196	0.484	0.262	0.13	0.127	0.113	0.00909	0.255	0.223	-0.256	-0.156	-0.0928	0.0597	0.000116	0.187305	0.295012	0.00644	0.235755	0.990381	0.91	0.946	0.254	0.247	0.468	0.812	0.99	0.618	0.00259385
ENSMMUG00000017562	PES1	1	orange	0.237	0.359	0.118	0.174	0.204	0.122	0.0132	-0.0118	-0.119	0.0237	0.0958	0.0747	-0.115	-0.0849	-0.104	0.347	0.596	0.345	0.194	0.425	0.188	0.068	0.0692	0.0432	0.0385	0.208	0.0871	-0.328	-0.211	-0.216	0.0394	0.000384	0.460707	0.312695	0.062	0.429489	0.979691	0.959	0.377	0.891	0.447	0.616	0.398	0.615	0.484	0.006997
ENSMMUG00000010150	PELP1	1	orange	0.24	0.27	0.104	0.187	0.214	0.122	0.05	0.00522	-0.163	0.0705	0.1	0.0811	-0.122	-0.0648	-0.0792	0.374	0.582	0.284	0.142	0.377	0.156	0.187	0.0443	0.0138	-0.049	0.231	0.0838	-0.393	-0.196	-0.22	0.0451	0.0105	0.552576	0.300559	0.0601	0.45005	0.923129	0.986	0.221	0.65	0.444	0.597	0.387	0.737	0.637	0.00562532
ENSMMUG00000011002	PYM1	1	orange	0.201	0.276	0.0483	0.127	0.172	0.101	-0.0553	-0.0529	-0.195	-0.0254	-0.0117	-0.105	-0.308	-0.298	-0.313	0.46	0.624	0.241	0.155	0.337	0.0934	0.00115	-0.0721	-0.0614	-0.0923	0.0484	-0.0583	-0.458	-0.416	-0.312	0.171	0.0259	0.846993	0.563934	0.222	0.613892	0.929246	0.822	0.222	0.905	0.953	0.559	0.0376	0.0441	0.0295	0.00376339
ENSMMUG00000014453	ZNF133	1	orange	0.31	0.494	0.314	0.293	0.381	0.334	0.289	0.189	0.11	0.312	0.217	0.284	0.0963	0.127	0.133	0.398	0.714	0.423	0.262	0.434	0.286	0.11	0.112	0.297	0.12	0.326	0.324	-0.106	-0.0187	0.0381	0.0336	7.16e-05	0.0912817	0.229833	0.00465	0.0602475	0.88293	0.309	0.554	0.0278	0.131	0.0677	0.617	0.514	0.476	0.0119729
ENSMMUG00000051878	N/A	1	orange	0.00417644	0.310727	0.160353	0.269811	0.116698	0.0591135	-0.0496482	-0.0534272	-0.0766594	-0.00821524	0.0603742	-0.0391989	-0.32642	-0.0556055	-0.228767	0.392634	0.738306	0.283509	0.109651	0.274385	0.15933	-0.0721638	0.00764164	-0.0175529	0.113421	0.00103323	0.208645	-0.181535	-0.297543	-0.408984	0.988519	0.0568554	0.55188	0.333191	0.582208	0.853385	0.956922	0.871384	0.778329	0.97801	0.79326	0.893846	0.121523	0.870608	0.316881	0.0572568
ENSMMUG00000006598	N/A	1	orange	0.048627	0.359361	0.178727	0.214065	0.274702	0.161658	0.152653	0.101576	0.0359438	0.117849	0.200465	0.224432	-0.01155	0.0572713	0.128876	0.363022	0.581941	0.384912	0.291135	0.37309	0.28426	0.2614	0.222133	0.246351	0.0835024	0.315606	0.320665	-0.107775	0.0725349	-0.00492145	0.80241	0.00600417	0.368434	0.329567	0.045831	0.403788	0.88293	0.63576	0.867301	0.51012	0.183496	0.172046	0.96162	0.826239	0.488799	0.027483
ENSMMUG00000010029	RPL3	1	orange	0.0222	0.384	0.184	0.213	0.289	0.18	0.119	0.109	-0.0167	0.13	0.228	0.224	-0.0978	0.053	0.0866	0.44	0.629	0.378	0.235	0.395	0.353	0.229	0.247	0.254	0.119	0.374	0.338	-0.18	0.0307	-0.0191	0.918	0.00383	0.360919	0.337534	0.0383	0.356494	0.88293	0.612	0.944	0.468	0.132	0.18	0.593	0.844	0.683	0.00843283
ENSMMUG00000019680	IRF2BP1	1	orange	0.0834	0.352	0.107	0.177	0.27	0.135	-0.00255	0.00148	-0.0252	0.0694	0.154	0.154	-0.0819	0.0835	0.031	0.383	0.595	0.328	0.132	0.387	0.26	0.164	0.138	0.202	0.124	0.316	0.282	-0.189	-0.0936	-0.0664	0.607	0.00179	0.577384	0.3632	0.0271	0.444396	0.996341	0.997	0.903	0.686	0.255	0.309	0.64	0.673	0.89	0.00875642
ENSMMUG00000017217	EIF3G	1	orange	0.13	0.439	0.151	0.229	0.303	0.195	0.112	0.0874	-0.0339	0.112	0.19	0.182	-0.0911	0.054	0.0537	0.406	0.611	0.42	0.317	0.445	0.314	0.188	0.212	0.184	0.0752	0.304	0.247	-0.166	0.00644	-0.0685	0.448	0.00147	0.487983	0.319021	0.0347	0.329288	0.88293	0.708	0.881	0.559	0.233	0.308	0.636	0.846	0.826	0.0226279
ENSMMUG00000013348	NOP53	1	orange	0.175	0.407	0.151	0.227	0.295	0.171	0.0999	0.0993	-0.0931	0.108	0.207	0.19	-0.0776	0.0318	0.0621	0.43	0.639	0.398	0.371	0.47	0.324	0.236	0.24	0.184	0.0659	0.339	0.231	-0.288	-0.0563	-0.121	0.258	0.00197	0.461312	0.303647	0.0313	0.373461	0.88293	0.646	0.603	0.557	0.17	0.26	0.679	0.908	0.783	0.0092953
ENSMMUG00000022725	FBL	1	orange	0.0992	0.386	0.132	0.198	0.267	0.152	0.083	0.0977	-0.0874	0.0595	0.168	0.17	-0.105	-0.00859	-0.00311	0.472	0.602	0.363	0.214	0.416	0.298	0.182	0.216	0.183	0.0567	0.333	0.239	-0.273	-0.0502	-0.0796	0.589	0.00403	0.551009	0.383894	0.0641	0.461033	0.897463	0.67	0.662	0.777	0.296	0.34	0.583	0.979	0.992	0.00618623
ENSMMUG00000056760	ZNF74	1	orange	0.0155	0.283	0.0854	0.168	0.178	0.0596	0.0948	-0.0163	-0.233	-0.098	0.0733	0.0764	-0.0877	-0.0459	-0.0305	0.366	0.585	0.278	0.15	0.324	0.213	0.262	0.152	-0.0333	-0.00407	0.337	0.175	-0.497	-0.117	-0.0857	0.947	0.0333	0.72744	0.473401	0.254	0.819252	0.894564	0.958	0.195	0.619	0.684	0.715	0.68	0.869	0.911	0.0330456
ENSMMUG00000012612	N/A	1	orange	0.14088	0.342515	0.120469	0.186978	0.259299	0.199527	0.102149	0.0652844	-0.0921456	0.0887013	0.19596	0.0834424	-0.0913763	0.05042	0.0331106	0.434361	0.597411	0.278529	0.0875642	0.322844	0.255912	0.0186586	0.17237	0.0712765	0.021076	0.296554	0.177983	-0.250226	-0.0771862	-0.0718351	0.312737	0.00209371	0.513617	0.332949	0.0306234	0.221871	0.88293	0.748503	0.574433	0.579664	0.130072	0.6169	0.578264	0.824614	0.880344	0.00249194
ENSMMUG00000058758	N/A	1	orange	0.0851966	0.333834	0.111635	0.147553	0.186702	0.185016	0.0404285	0.076126	-0.0884667	0.0805966	0.156831	0.150208	-0.0956325	-0.0202027	-0.0217576	0.426394	0.590094	0.33071	0.116283	0.373247	0.287503	0.0554301	0.162806	0.0384741	-0.0183363	0.293259	0.164672	-0.20917	-0.11637	-0.0886582	0.607606	0.00440627	0.571312	0.473401	0.158035	0.289309	0.946175	0.718501	0.613309	0.642254	0.263851	0.341534	0.578919	0.938748	0.928847	0.004538
ENSMMUG00000000523	TBCB	1	orange	0.121	0.376	0.207	0.197	0.325	0.215	0.0901	0.0688	-0.0489	0.157	0.227	0.145	-0.0588	0.0146	0.0407	0.451	0.61	0.382	0.169	0.424	0.426	0.138	0.193	0.145	0.106	0.366	0.274	-0.195	-0.0556	-0.00576	0.426	0.00119	0.229968	0.327792	0.00905	0.207601	0.889369	0.744	0.801	0.291	0.089	0.356	0.752	0.957	0.854	0.00304794
ENSMMUG00000011446	MGMT	1	orange	0.0186	0.345	0.117	0.189	0.262	0.161	-0.0825	0.0466	-0.169	0.13	0.217	0.148	-0.129	-0.0615	-0.0211	0.532	0.684	0.335	0.134	0.458	0.369	0.0285	0.338	0.113	-0.1	0.357	0.198	-0.333	-0.0731	-0.0997	0.946	0.0286	0.673306	0.500843	0.139	0.522519	0.917809	0.885	0.464	0.557	0.236	0.512	0.597	0.852	0.952	0.00750531
ENSMMUG00000004751	ALDH4A1	1	orange	0.191	0.259	0.128	0.193	0.23	0.244	0.0019	0.0142	-0.0994	0.0187	0.133	0.146	-0.134	0.0662	-0.027	0.464	0.691	0.21	0.0698	0.48	0.32	0.113	0.187	0.0181	-0.0253	0.4	0.19	-0.341	-0.0229	0.0267	0.241	0.0518	0.561623	0.394105	0.118	0.204829	0.996557	0.963	0.627	0.937	0.408	0.422	0.483	0.793	0.921	0.00622736
ENSMMUG00000016719	CHCHD6	1	orange	0.0825	0.307	0.199	0.127	0.272	0.282	0.00988	-0.00402	-0.203	0.0587	0.276	0.262	-0.0267	0.12	0.0264	0.674	0.689	0.553	0.311	0.576	0.4	0.295	0.238	0.34	0.117	0.433	0.382	-0.125	-0.0735	-0.101	0.752	0.076	0.460951	0.702279	0.158	0.259735	0.991349	0.993	0.404	0.83	0.147	0.239	0.935	0.683	0.942	0.00218487
ENSMMUG00000051573	SIX5	1	orange	0.04	0.248	0.124	0.243	0.176	-0.0287	0.104	-0.257	-0.381	-0.0797	0.0296	0.0492	-0.306	-0.25	-0.24	0.542	0.784	0.524	0.183	0.72	0.491	0.267	0.231	0.23	0.0469	0.267	0.483	-0.249	-0.241	-0.382	0.914	0.283	0.75404	0.522211	0.515	0.951428	0.92285	0.46	0.184	0.819	0.93	0.898	0.297	0.439	0.451	0.0460875
ENSMMUG00000008364	ZNF771	1	orange	0.253	0.327	0.222	0.226	0.315	0.292	0.0584	-0.0366	0.0567	0.104	0.355	0.376	-0.0973	0.195	0.111	0.663	0.746	0.458	0.289	0.515	0.357	0.459	0.392	0.232	-0.0561	0.21	0.24	-0.428	0.0717	0.0962	0.268	0.0818	0.442011	0.487856	0.126	0.286467	0.953568	0.929	0.863	0.712	0.0818	0.0994	0.746	0.484	0.729	0.00434628
ENSMMUG00000002456	MAPK8IP1	1	orange	0.131	0.293	0.138	0.128	0.273	0.235	-0.0196	-0.046	-0.151	0.143	0.169	0.257	-0.0489	0.0351	-0.0474	0.459	0.611	0.37	0.247	0.459	0.203	0.212	0.14	0.14	-0.00853	0.284	0.0487	-0.555	-0.103	-0.0487	0.51	0.046	0.572946	0.638753	0.0901	0.27725	0.979691	0.878	0.478	0.47	0.328	0.169	0.852	0.91	0.868	0.0112452
ENSMMUG00000057819	ZG16	1	orange	0.234	0.84	0.489	0.363	0.443	0.503	0.163	0.1	0.022	0.411	0.684	0.318	0.0765	0.391	-0.198	0.856	0.876	0.66	0.56	0.608	0.774	0.441	0.358	0.29	0.359	0.409	0.394	-0.0164	0.252	0.157	0.493	0.000506	0.175781	0.40467	0.111	0.165218	0.896269	0.843	0.965	0.18	0.00943	0.347	0.867	0.239	0.641	0.00460073
ENSMMUG00000000092	GLMP	1	orange	0.108	0.29	0.107	0.199	0.186	0.11	-0.00485	-0.0384	0.0382	0.0239	0.215	-0.134	0.0285	0.153	-0.0558	0.686	0.446	0.228	0.114	0.369	0.239	0.0342	0.18	-0.135	0.0189	0.00643	0.196	-0.154	-0.0157	-0.0108	0.707	0.15	0.769749	0.573928	0.436	0.756045	0.996114	0.928	0.914	0.947	0.346	0.657	0.938	0.635	0.886	0.00440555
ENSMMUG00000062553	N/A	1	orange	-0.0838677	0.325023	0.130116	0.410394	0.275056	0.302897	0.269445	0.0892566	0.0241602	0.078256	-0.0803919	0.25269	0.0501135	-0.0955245	0.084716	0.484568	0.934533	0.554917	0.221218	0.460519	0.350261	0.322256	0.291024	0.271628	0.00861155	0.312324	-0.00706041	-0.329476	-0.118471	0.188942	0.813246	0.152973	0.745793	0.282738	0.280471	0.356322	0.88293	0.834048	0.954917	0.824682	0.799984	0.396381	0.899692	0.831613	0.837211	0.0766139
ENSMMUG00000059386	N/A	1	orange	0.140834	0.284213	0.0961818	0.193761	0.28846	0.284956	0.0479996	-0.221166	-0.318146	-0.0084635	-0.0464469	-0.047579	-0.179791	-0.214289	-0.1481	0.538103	0.604185	0.288835	0.428986	0.31275	0.166645	0.0666082	0.208856	-0.0193783	-0.0396358	0.291419	0.115286	-0.258733	0.105069	-0.319612	0.573791	0.12767	0.777312	0.549592	0.154678	0.28557	0.961533	0.448432	0.186676	0.97932	0.864376	0.882914	0.494315	0.430427	0.61217	0.0202851
ENSMMUG00000044916	SERP2	1	orange	0.169	0.207	0.0927	0.515	0.0255	0.0989	0.267	0.0132	-0.606	-0.209	-0.0146	-0.0976	-0.117	-0.511	-0.0421	0.544	0.889	0.471	0.471	0.478	0.508	0.329	-0.0899	-0.157	-0.315	0.15	-0.0157	-0.877	-0.227	-0.568	0.749	0.61	0.899905	0.366606	0.961	0.88736	0.886624	0.99	0.21	0.693	0.98	0.872	0.85	0.305	0.956	0.171802
ENSMMUG00000012283	N/A	1	orange	-0.0793506	0.135854	-0.00414974	0.145512	0.169038	0.15446	0.0667939	-0.0329411	-0.289355	-0.0728202	0.000201155	-0.0305385	-0.179836	-0.28493	-0.172936	0.383005	0.605985	0.19596	0.178227	0.15134	0.308585	0.138417	0.0716093	-0.0570992	-0.218153	0.256786	0.0663218	-0.345376	-0.120872	-0.301887	0.726615	0.409305	0.99162	0.588146	0.335657	0.502956	0.929246	0.915832	0.137276	0.752981	0.999102	0.910388	0.389421	0.13611	0.422966	0.0571473
ENSMMUG00000003381	CDK3	1	orange	-0.0927	-0.0464	-0.072	0.0378	-0.0519	-0.0548	-0.157	-0.342	-0.44	-0.428	-0.278	-0.248	-0.478	-0.396	-0.468	0.0776	0.283	-0.0767	0.0345	0.138	-0.192	0.0816	-0.247	-0.0746	-0.253	-0.0682	-0.108	-0.729	-0.349	-0.25	0.697	0.82	0.816618	0.917152	0.816	0.860766	0.88293	0.13	0.0254	0.0218	0.13	0.249	0.0134	0.0361	0.0122	0.748727
ENSMMUG00000009951	MARCKSL1	1	orange	-0.194	0.151	0.0247	0.116	0.0658	-0.00367	-0.0229	-0.408	-0.458	-0.222	-0.135	-0.11	-0.424	-0.462	-0.425	0.322	0.555	0.127	0.0918	0.133	0.201	0.13	-0.162	-0.0524	-0.185	0.146	-0.0238	-0.761	-0.483	-0.494	0.313	0.371	0.942109	0.686397	0.748	0.991084	0.977085	0.0391	0.0109	0.253	0.485	0.63	0.0192	0.00746	0.0151	0.106699
ENSMMUG00000055586	DEPP1	1	orange	-0.459	-0.0735	-0.154	0.0415	-0.209	-0.264	-0.272	-0.735	-0.717	-0.541	-0.594	-0.55	-0.972	-0.887	-0.818	0.104	0.247	-0.173	0.00279	-0.0188	-0.184	-0.0941	-0.476	-0.343	-0.422	-0.31	-0.27	-0.949	-0.893	-0.868	0.0777	0.789	0.687531	0.934026	0.431	0.430357	0.88293	0.00737	0.00546	0.0328	0.0152	0.0398	0.000138	0.000194	0.000781	0.752097
ENSMMUG00000060096	Metazoa_SRP	1	orange	-0.0040499	0.581833	0.434231	0.0863579	0.330068	0.302319	-0.389889	0.222017	0.0106704	-0.135905	-0.0988133	0.243382	-0.209272	0.247118	0.264438	0.246669	1.36888	0.451081	0.572898	0.281687	0.442727	0.457432	0.456798	-0.428759	-0.0880127	0.702562	-0.280251	-0.566214	-0.314614	-0.134603	0.99588	0.143388	0.481274	0.925159	0.49963	0.638838	0.88293	0.756565	0.988181	0.833823	0.869462	0.684563	0.749649	0.724959	0.679052	0.683033
ENSMMUG00000032026	PHYHD1	1	orange	0.157	0.208	0.0829	0.118	0.0783	0.155	0.025	0.0334	-0.32	-0.0918	0.137	0.0932	-0.207	0.119	0.114	0.219	0.621	0.179	0.176	0.31	0.318	0.184	0.0438	0.0729	-0.148	0.196	0.0684	-0.0407	-0.0134	-0.0998	0.394	0.166	0.756091	0.667909	0.687	0.490817	0.972612	0.912	0.0863	0.672	0.436	0.674	0.295	0.611	0.616	0.282481
ENSMMUG00000007006	ZMYND10	1	orange	-0.0101	0.238	0.232	0.0246	0.101	0.083	-0.0867	-0.123	-0.358	-0.219	0.148	0.11	-0.17	0.131	0.0118	0.165	0.757	0.174	0.261	0.225	0.218	0.0541	-0.171	-0.0105	0.0577	0.397	0.19	-0.306	0.0259	-0.157	0.978	0.249	0.44132	0.958806	0.697	0.824837	0.931693	0.732	0.163	0.408	0.545	0.715	0.558	0.7	0.98	0.570299
ENSMMUG00000009398	STX8	1	orange	0.242	0.477	0.221	0.188	0.362	0.352	0.109	0.329	0.098	0.263	0.317	0.187	0.0124	0.175	0.141	0.576	0.634	0.443	0.176	0.4	0.402	0.11	0.37	0.207	0.144	0.42	0.227	-0.0496	0.121	-0.0551	0.0998	0.000105	0.227662	0.381441	0.00617	0.0414787	0.88293	0.0349	0.598	0.0684	0.0193	0.255	0.959	0.309	0.427	0.000544142
ENSMMUG00000023531	ETFB	1	orange	0.191	0.521	0.219	0.188	0.338	0.324	0.0449	0.21	0.0266	0.192	0.231	0.112	-0.0563	0.0313	0.0736	0.459	0.625	0.457	0.187	0.503	0.387	0.122	0.267	0.0738	0.109	0.247	0.156	0.00487	-0.0804	-0.0222	0.191	2.13e-05	0.219379	0.362414	0.0087	0.0557154	0.943319	0.219	0.901	0.2	0.0954	0.518	0.773	0.904	0.719	0.00332362
ENSMMUG00000039735	N/A	1	orange	0.193878	0.57608	0.185898	0.183067	0.313673	0.269189	0.0352369	0.320651	-0.0401496	0.123141	0.281576	0.272852	-0.13905	0.0684124	0.112278	0.696239	0.906452	0.460323	-0.0510393	0.591236	0.638101	0.167274	0.345872	0.206292	0.164681	0.309869	0.212454	-0.125084	-0.0566142	-0.0630489	0.315962	0.000107026	0.440985	0.50374	0.0597143	0.22992	0.966417	0.120866	0.885615	0.568945	0.0996208	0.163624	0.54756	0.823741	0.653354	0.000755336
ENSMMUG00000010180	PINX1	1	orange	0.135	0.433	0.119	0.0267	0.244	0.0662	0.0262	-0.0183	-0.165	-0.0722	0.12	0.0697	-0.161	-0.259	-0.0311	0.543	0.663	0.419	-0.0247	0.398	0.419	-0.0576	0.163	0.0887	-0.0493	0.228	0.163	-0.188	-0.159	-0.269	0.485	0.00165	0.626628	0.937533	0.128	0.811003	0.971965	0.956	0.417	0.747	0.499	0.763	0.428	0.17	0.916	0.00349153
ENSMMUG00000016417	CBX8	1	orange	0.107	0.446	0.163	0.219	0.372	0.352	0.244	0.177	-0.0322	0.191	0.274	0.162	0.0898	0.0692	0.155	0.552	0.602	0.412	0.0538	0.501	0.601	0.256	0.139	0.179	0.0837	0.391	0.25	-0.117	0.207	0.109	0.549	0.000387	0.417497	0.327012	0.00671	0.0505312	0.88293	0.362	0.89	0.232	0.0519	0.356	0.652	0.774	0.394	0.00100279
ENSMMUG00000049575	TRBV7-2	1	orange	0.0462	0.57	0.222	0.226	0.504	0.439	0.236	0.208	-0.072	0.133	0.339	0.251	-0.142	0.0378	-0.0793	0.567	0.628	0.473	0.0702	0.528	0.587	0.299	0.327	0.167	0.0459	0.379	0.189	-0.237	-0.0159	-0.038	0.901	0.00541	0.524877	0.55554	0.0248	0.152047	0.88293	0.552	0.85	0.672	0.153	0.389	0.677	0.936	0.847	0.0281125
ENSMMUG00000002497	ZNF777	1	orange	0.254	0.463	0.194	0.272	0.324	0.31	0.169	0.0978	-0.0573	0.251	0.32	0.177	0.152	0.082	0.128	0.481	0.738	0.529	0.252	0.461	0.439	0.239	0.173	0.171	0.0894	0.336	0.183	-0.248	-0.0677	-0.121	0.0501	4.35e-05	0.244758	0.229833	0.00675	0.048783	0.88293	0.605	0.755	0.0541	0.00894	0.226	0.304	0.676	0.426	0.00118016
ENSMMUG00000013789	PTPN7	1	orange	0.319	0.486	0.257	0.133	0.255	0.239	0.0513	0.0509	-0.0865	0.134	0.258	0.191	-0.0319	0.0576	0.00559	0.575	0.835	0.528	0.183	0.5	0.448	0.0799	0.126	-0.00159	0.0522	0.322	0.083	-0.318	-0.0699	-0.169	0.00848	1.55e-05	0.109514	0.484594	0.0278	0.126326	0.923562	0.801	0.581	0.346	0.0352	0.169	0.866	0.781	0.983	0.000201042
ENSMMUG00000001405	PPP1R1B	1	orange	0.274	0.782	-0.0921	-0.143	0.052	0.423	-0.253	-0.148	-0.412	-0.122	0.382	0.0507	-0.3	-0.661	-0.531	0.868	1.2	0.66	0.224	0.642	0.711	0.345	0.164	-0.677	-0.145	0.437	-0.281	-1.09	-0.605	-0.343	0.53	0.0116	0.894776	0.844372	0.913	0.384954	0.889512	0.818	0.377	0.818	0.31	0.933	0.543	0.129	0.243	0.0309674
ENSMMUG00000010603	ADA	1	orange	0.415	0.695	0.419	0.289	0.567	0.392	0.111	0.32	-0.122	0.259	0.307	0.233	-0.0316	0.157	0.138	0.746	0.951	0.634	0.0757	0.696	0.488	0.068	0.424	0.28	0.239	0.518	0.186	-0.0743	0.1	-0.0736	0.0221	2.52e-05	0.0820376	0.299183	0.000998	0.0900279	0.894564	0.144	0.607	0.197	0.0972	0.267	0.913	0.54	0.579	0.000659992
ENSMMUG00000023669	MAD2L2	1	orange	0.336	0.557	0.261	0.24	0.48	0.294	0.0506	0.178	-0.00701	0.228	0.203	0.221	-0.0845	0.164	0.163	0.638	0.753	0.433	0.158	0.666	0.455	0.114	0.27	0.203	0.246	0.371	0.211	-0.141	0.0345	-0.00549	0.0335	5.19e-05	0.196655	0.315358	0.00105	0.144218	0.945146	0.396	0.979	0.181	0.21	0.217	0.701	0.417	0.405	0.000602318
ENSMMUG00000062086	N/A	1	orange	0.30694	0.701346	0.338679	0.325962	0.537855	0.293263	0.0929655	0.0511754	-0.219783	0.188196	0.166383	0.199229	-0.205343	0.19665	0.0767403	0.700649	0.834602	0.537061	0.0153155	0.614947	0.400426	0.0945253	0.101021	-0.00963235	0.19916	0.296803	0.11772	-0.359775	-0.16369	-0.289577	0.121689	8.61835e-05	0.177576	0.277122	0.00313953	0.237157	0.911207	0.878242	0.30829	0.412073	0.434609	0.38648	0.349498	0.441417	0.800494	0.00193312
ENSMMUG00000014205	TNFRSF18	1	orange	0.341	0.49	0.179	0.291	0.454	0.263	0.00872	-0.0333	-0.463	-0.0279	0.141	0.0335	-0.287	0.0385	0.0311	0.709	0.729	0.306	-0.0114	0.645	0.493	-0.087	0.0247	0.00748	0.047	0.276	-0.0334	-0.422	-0.168	-0.211	0.332	0.0868	0.729418	0.567016	0.146	0.55828	0.994918	0.959	0.236	0.958	0.72	0.951	0.489	0.953	0.96	0.0568758
ENSMMUG00000050257	N/A	1	orange	0.23446	0.586307	0.24712	0.244227	0.345042	0.203396	-0.0736401	-0.144852	-0.239512	0.0954383	0.00101748	0.122557	-0.246982	0.0697952	-0.0100957	0.905464	0.947994	0.703636	0.0197191	0.609794	0.512411	0.193268	0.161268	0.0996454	0.149325	0.376538	0.179943	-0.371558	-0.00245846	-0.131727	0.364186	0.00237967	0.433366	0.496266	0.123247	0.525969	0.945566	0.698705	0.413261	0.763028	0.99759	0.697646	0.398511	0.869104	0.984462	0.00136652
ENSMMUG00000021366	PRDX4	1	orange	0.108	0.316	0.289	0.164	0.379	0.239	0.0214	0.229	-0.262	0.0939	0.197	0.072	-0.102	0.131	0.117	0.465	0.676	0.271	-0.0255	0.42	0.338	0.155	0.0615	0.0826	0.14	0.297	0.0341	-0.247	0.12	-0.157	0.642	0.0482	0.209098	0.576076	0.0254	0.319692	0.979691	0.331	0.225	0.695	0.292	0.782	0.69	0.613	0.653	0.0170592
ENSMMUG00000045769	TTLL10	1	orange	0.616	0.56	0.127	0.272	0.52	0.411	-0.0168	0.156	-0.313	0.0432	0.303	-0.017	-0.421	0.17	0.0913	0.751	0.835	0.658	0.0487	0.578	0.512	0.14	0.425	0.305	0.137	0.511	0.183	-0.463	0.0166	0.0392	0.0858	0.0757	0.843924	0.643628	0.136	0.390973	0.992017	0.792	0.513	0.94	0.431	0.979	0.353	0.774	0.885	0.0741609
ENSMMUG00000008219	SLC29A4	1	orange	0.00428	-0.000505	0.0322	0.028	-0.0439	-0.118	-0.0839	-0.342	-0.51	-0.256	-0.102	-0.421	-0.646	-0.149	-0.204	0.267	0.456	0.143	-0.469	0.452	0.108	0.05	-0.269	-0.245	-0.0935	-0.0633	-0.219	-0.603	-0.323	-0.166	0.992	0.999	0.955024	0.96274	0.902	0.801135	0.94711	0.364	0.11	0.447	0.766	0.2	0.0371	0.74	0.599	0.434209
ENSMMUG00000050368	Metazoa_SRP	1	orange	0.0412714	0.151228	0.252633	0.250545	0.422078	0.294675	-0.250772	0.228794	-0.26195	-0.272591	-0.0228203	-0.169875	-0.621002	-0.607524	-0.432244	0.642375	0.838436	0.243314	-0.388735	0.261248	0.37957	0.0872378	-0.116132	-0.299353	-0.0425514	0.031441	0.0534851	-0.456017	-0.258932	-0.0748089	0.941615	0.703652	0.647846	0.680871	0.250429	0.562374	0.89105	0.684874	0.596383	0.563897	0.966098	0.749049	0.16447	0.169973	0.361049	0.116321
ENSMMUG00000000138	B9D1	1	orange	-0.0173	0.104	-0.153	-0.194	0.147	0.141	-0.371	-0.397	-0.808	-0.279	-0.174	-0.376	-0.663	-0.658	-0.41	0.0405	0.306	-0.0585	-0.322	0.128	-0.0974	-0.286	-0.165	-0.666	-0.184	-0.167	-0.165	-0.84	-0.223	-0.373	0.974	0.771	0.779652	0.739017	0.698	0.790128	0.88293	0.381	0.0305	0.489	0.652	0.35	0.079	0.0729	0.309	0.936509
ENSMMUG00000055370	TRBV10-3	1	orange	0.366	0.597	0.426	0.503	0.554	0.655	0.339	0.481	0.373	0.522	0.344	0.523	-0.101	0.191	0.318	0.908	1.04	0.659	0.263	0.698	0.891	0.58	0.632	0.391	0.234	0.65	0.523	-0.234	0.0165	0.167	0.314	0.0393	0.331798	0.309379	0.0782	0.112369	0.88293	0.244	0.33	0.129	0.314	0.155	0.848	0.712	0.444	0.0087402
ENSMMUG00000048231	N/A	1	orange	0.45899	0.482102	0.323891	0.326104	0.477848	0.47362	0.132975	0.30564	0.162219	0.302498	0.405725	0.277839	-0.133442	0.0984466	0.0472106	0.784102	0.870566	0.48801	0.161331	0.618818	0.568443	0.323929	0.438273	0.293818	0.216238	0.424121	0.329047	-0.149579	-0.252694	0.0715414	0.0462228	0.0142621	0.277419	0.343949	0.0252183	0.0977074	0.896269	0.296014	0.588632	0.218781	0.0658326	0.300749	0.679761	0.801226	0.908614	0.00214479
ENSMMUG00000006069	FNDC11	1	orange	0.021	0.287	0.0978	0.142	0.0784	0.385	-0.066	0.0822	-0.235	-0.0255	0.0241	-0.0109	-0.469	-0.151	-0.248	0.631	0.709	0.354	-0.102	0.621	0.434	0.346	0.211	0.049	-0.183	0.101	0.193	-0.421	-0.166	-0.176	0.954	0.183	0.806729	0.728749	0.785	0.193925	0.953756	0.84	0.426	0.947	0.942	0.979	0.0769	0.677	0.413	0.011643
ENSMMUG00000026455	SNORD60	1	orange	-0.0532	0.246	0.0341	0.114	0.074	0.143	-0.252	0.233	-0.121	-0.0619	0.00574	-0.00909	-0.566	-0.137	-0.126	0.756	0.785	0.214	-0.373	0.685	0.141	0.237	0.246	-0.0249	-0.011	0.37	0.259	-0.495	-0.26	-0.207	0.914	0.432	0.960771	0.852492	0.854	0.783209	0.88293	0.62	0.798	0.898	0.989	0.988	0.134	0.806	0.809	0.0336595
ENSMMUG00000014899	GSTA4	1	orange	0.255	0.307	0.118	0.128	0.165	0.389	0.207	0.165	-0.17	0.125	0.315	0.0616	-0.255	-0.265	-0.238	0.744	0.684	0.196	-0.0655	0.626	0.516	0.0374	0.444	-0.0752	0.0522	0.359	0.342	-0.193	-0.0781	-0.0658	0.368	0.193	0.780055	0.777585	0.569	0.228873	0.88293	0.673	0.624	0.711	0.215	0.875	0.422	0.432	0.483	0.00685231
ENSMMUG00000052248	TRBV5-1	1	orange	0.311	0.537	0.378	0.333	0.476	0.485	0.29	0.336	0.149	0.362	0.433	0.478	0.0249	0.229	0.226	0.78	0.813	0.358	-0.0202	0.537	0.541	0.328	0.414	0.313	0.276	0.453	0.483	-0.165	0.034	0.137	0.325	0.031	0.312351	0.450344	0.0805	0.179479	0.88293	0.368	0.708	0.243	0.121	0.127	0.96	0.564	0.555	0.00727979
ENSMMUG00000060117	N/A	1	orange	0.187942	0.275512	0.0679905	0.15134	0.228199	0.203581	0.02578	0.185982	-0.146687	0.107304	0.0847614	0.0666254	-0.150936	0.0348274	-0.0728929	0.457902	0.622457	0.103369	-0.219814	0.189447	0.307702	0.0449365	0.163264	0.0590463	0.113292	0.211105	0.0718823	-0.313709	-0.0419385	-0.0909491	0.359157	0.0935578	0.832607	0.610026	0.217873	0.409258	0.975116	0.459023	0.540172	0.648522	0.695476	0.80088	0.525182	0.921474	0.806115	0.0171171
ENSMMUG00000013341	ARMH1	1	orange	0.396	0.37	0.12	0.136	0.177	0.459	-0.117	0.341	-0.56	0.12	0.0302	0.063	0.0153	0.0377	-0.096	0.936	1.21	0.312	0.0397	0.848	0.512	0.372	0.72	-0.165	-0.173	0.403	0.285	-0.47	0.172	-0.224	0.35	0.313	0.865206	0.854676	0.696	0.363626	0.948222	0.531	0.245	0.826	0.956	0.919	0.982	0.962	0.889	0.0210193
ENSMMUG00000062461	C15H9orf43	1	orange	0.444	0.112	0.06	0.0541	0.216	0.35	0.0366	0.182	-0.247	0.0178	0.0472	-0.0191	-0.079	-0.133	0.0441	0.631	0.589	0.0227	-0.206	0.525	0.368	0.222	0.464	-0.0188	0.083	0.117	-0.0903	-0.193	-0.129	-0.0753	0.0464	0.638	0.884541	0.905204	0.363	0.220207	0.971669	0.578	0.371	0.961	0.874	0.961	0.817	0.708	0.913	0.00913212
ENSMMUG00000039209	FAM50B	1	orange	0.358	0.521	0.205	0.253	0.292	0.364	0.178	0.343	0.0454	0.341	0.328	0.24	0.111	0.0768	0.309	0.876	0.691	0.525	0.0589	0.736	0.323	0.375	0.497	0.398	0.163	0.152	0.369	0.000616	0.324	-0.0263	0.226	0.0302	0.620834	0.563663	0.308	0.31678	0.893774	0.333	0.92	0.258	0.242	0.484	0.779	0.88	0.35	0.00545773
ENSMMUG00000060390	TRAV10	1	orange	0.466	0.604	0.363	0.358	0.618	0.474	0.587	0.493	0.485	0.26	0.603	0.292	0.221	0.142	0.436	0.775	0.868	0.636	0.339	0.731	0.291	0.57	0.64	0.662	0.282	0.709	0.326	0.129	0.825	0.23	0.288	0.0925	0.534637	0.580484	0.111	0.377029	0.88293	0.345	0.291	0.613	0.126	0.577	0.693	0.847	0.372	0.0798454
ENSMMUG00000004485	LHFPL6	1	orange	-0.174	0.0461	-0.272	-0.442	-0.182	-0.171	-0.272	0.113	-0.741	-0.65	-0.299	-0.363	-0.432	-0.886	-0.583	0.555	0.6	0.27	-0.421	0.11	0.144	-0.109	0.28	0.177	-0.643	0.297	-0.53	-0.43	0.0869	-0.485	0.717	0.917	0.624808	0.449854	0.671	0.773459	0.88293	0.855	0.082	0.106	0.457	0.426	0.33	0.0234	0.17	0.233985
ENSMMUG00000011973	EPX	1	orange	1.03	0.957	0.895	0.772	0.62	0.535	0.874	0.203	0.321	0.763	0.273	0.247	0.519	0.204	-0.121	1.68	2.05	1.64	0.283	0.82	1.35	0.254	0.168	0.286	0.461	0.531	0.563	-1.15	0.00134	0.0832	0.133	0.114	0.307444	0.452188	0.385	0.577838	0.88293	0.866	0.736	0.309	0.748	0.801	0.542	0.872	0.924	0.028434
ENSMMUG00000009527	N/A	1	orange	0.652091	0.51644	0.853858	0.233428	0.349307	0.0964219	0.387678	-0.124649	-0.0223483	-0.0277432	-0.118598	-0.158798	-0.0513945	0.117805	-0.143244	1.60695	1.69883	1.48982	-0.106531	0.438277	1.13805	0.0972502	0.0601254	-0.351567	-0.0652792	0.0559091	0.485855	-0.921523	-0.295673	-0.122695	0.303427	0.373286	0.277079	0.83087	0.596482	0.926953	0.889467	0.903457	0.981092	0.976753	0.880801	0.850948	0.956725	0.916172	0.886233	0.0232619
ENSMMUG00000058931	N/A	1	orange	0.498799	0.378453	0.303126	0.218239	0.345692	0.332216	0.356072	0.149341	0.0762504	0.247384	0.201368	-0.154352	0.131321	-0.0669143	-0.093443	1.16206	1.4861	0.858336	-0.0460902	0.604439	1.14942	0.246769	0.0440302	-0.317446	0.0111547	0.490724	0.0512007	-0.46167	-0.158796	-0.0340725	0.294795	0.374087	0.650101	0.781758	0.470334	0.595701	0.88293	0.845437	0.914105	0.664737	0.701502	0.81358	0.846376	0.938748	0.906435	0.0119985
ENSMMUG00000011980	ADGRG5	1	orange	0.15	0.0618	0.102	0.13	0.104	0.0617	0.131	-0.163	-0.169	0.00706	0.0104	-0.0719	-0.0419	0.0181	-0.14	0.327	0.434	0.245	-0.0787	0.135	0.178	-0.00531	-0.118	-0.207	-0.112	0.0941	0.136	-0.638	-0.243	-0.322	0.519	0.785	0.757024	0.697944	0.646	0.854856	0.889467	0.565	0.475	0.983	0.972	0.797	0.89	0.965	0.606	0.165763
ENSMMUG00000005791	PIK3R6	1	orange	0.128	-0.02	0.114	0.17	0.0598	0.0505	0.194	-0.308	-0.257	-0.164	-0.154	-0.216	-0.118	-0.169	-0.257	0.304	0.49	0.345	0.138	0.103	0.141	-0.00251	-0.217	-0.249	-0.234	-0.0533	0.143	-0.673	-0.237	-0.295	0.692	0.95	0.786301	0.685581	0.848	0.91311	0.88293	0.36	0.401	0.615	0.598	0.496	0.735	0.66	0.42	0.314776
ENSMMUG00000030381	ALOX15	1	orange	0.517	0.26	0.357	0.1	0.0831	0.278	0.371	0.28	0.288	0.542	0.46	0.135	0.438	0.31	0.264	0.955	1.13	1.02	0.063	0.461	1.12	0.384	0.497	0.0319	0.28	0.398	0.469	-0.123	0.251	0.157	0.242	0.543	0.556311	0.904223	0.874	0.647683	0.88293	0.654	0.583	0.236	0.291	0.82	0.361	0.607	0.653	0.0390897
ENSMMUG00000019496	SMPD3	1	orange	0.57	0.295	0.254	-0.0466	0.189	0.246	0.206	0.176	0.341	0.456	0.29	-0.0733	0.324	0.251	0.159	0.797	0.842	0.778	-0.245	0.336	0.656	0.0139	0.00744	-0.168	0.152	-0.00423	0.144	-0.309	0.00964	-0.202	0.085	0.358	0.605438	0.948167	0.622	0.60241	0.894564	0.738	0.379	0.198	0.413	0.888	0.407	0.595	0.756	0.0249735
ENSMMUG00000018304	LGALS12	1	orange	0.411	0.0801	0.145	-0.0872	0.147	0.242	-0.0557	0.105	-0.0206	0.364	0.0655	-0.108	0.0224	0.0362	-0.106	0.747	0.639	0.409	-0.141	0.558	0.384	-0.154	0.058	-0.276	0.131	-0.0364	0.0704	-0.51	0.0125	0.0238	0.205	0.822	0.776517	0.889832	0.689	0.581414	0.969338	0.848	0.97	0.28	0.873	0.815	0.966	0.954	0.84	0.0177955
ENSMMUG00000003214	RAB44	1	orange	0.434	0.0402	0.207	0.0608	0.0736	-0.0945	0.102	-0.0858	0.241	0.271	-0.0279	-0.0604	0.152	0.0776	-0.0981	0.611	0.679	0.565	0.172	0.477	0.233	-0.0871	0.109	0.066	0.371	0.0169	0.351	-0.246	0.198	0.221	0.112	0.901	0.601233	0.909947	0.822	0.836662	0.932734	0.853	0.451	0.381	0.942	0.884	0.67	0.875	0.821	0.0392084
ENSMMUG00000064018	N/A	1	orange	-0.119193	0.170415	-0.362523	-0.225008	0.352756	0.14171	-0.354898	0.257502	-0.18527	-0.0370222	-0.300625	-0.351698	0.0955144	-0.496617	-0.570593	0.635091	1.07295	0.479375	0.15035	0.67899	0.383066	0.065715	-0.109897	-0.335859	0.612365	-0.253585	0.213534	-0.328576	0.130959	0.000563044	0.873188	0.751588	0.645605	0.809922	0.507086	0.866531	0.887787	0.739045	0.802321	0.963389	0.604751	0.600624	0.902102	0.463134	0.379162	0.274193
ENSMMUG00000012373	LTC4S	1	orange	0.546	0.661	0.382	0.375	0.314	0.419	0.0281	0.211	0.337	0.0335	0.241	0.214	0.408	0.681	0.31	1.25	1.07	1.22	-0.111	0.721	1.08	0.104	0.59	0.517	0.659	0.651	0.632	-0.479	0.152	0.218	0.325	0.153	0.619051	0.657262	0.594	0.561281	0.991065	0.807	0.617	0.97	0.696	0.768	0.525	0.246	0.676	0.0176734
ENSMMUG00000049309	RAB33A	1	orange	-0.342	0.431	-0.191	-0.194	0.00446	0.399	-0.591	0.132	0.289	0.0244	-0.239	-0.213	-0.0854	-0.00756	-0.561	1.4	1.59	1.17	-0.723	0.227	0.414	0.446	-0.442	0.293	0.279	0.824	0.358	-0.857	-0.485	0.162	0.642	0.402	0.851505	0.861539	0.996	0.595701	0.88293	0.89	0.684	0.977	0.717	0.793	0.927	0.995	0.485	0.0148496
ENSMMUG00000001348	ERBB2	1	orange	-0.657	-0.509	-0.0762	-0.238	-0.254	-0.404	-0.812	-0.269	-0.57	-0.47	-0.873	-1.07	-0.386	-0.616	-1.49	0.0154	-0.0234	-0.00314	-0.793	-0.505	0.0421	-0.328	-0.467	-0.213	-0.683	-0.736	-0.405	-0.853	-0.821	-0.68	0.204	0.24	0.926958	0.757699	0.615	0.514129	0.88293	0.689	0.292	0.35	0.0676	0.0535	0.495	0.258	0.00861	0.98124
ENSMMUG00000065192	N/A	1	orange	0.491926	-0.363919	0.10701	0.346858	-0.32387	0.715157	0.120652	0.00841608	-0.540941	-0.358716	0.258257	-0.504906	-1.01418	0.055107	-0.244757	0.323156	0.553307	0.119758	0.0820811	-0.071144	-0.0900416	0.103127	-0.0194799	-0.170386	-0.144556	-0.00467396	-0.316361	-1.6239	-0.381071	0.0904171	0.378757	0.515914	0.914086	0.684762	0.634557	0.259482	0.961008	0.994787	0.456574	0.621131	0.661455	0.496734	0.166947	0.957959	0.780293	0.537375
ENSMMUG00000024665	N/A	1	orange	0.0203214	-0.348259	-0.0742132	0.134947	-0.300554	-0.14913	0.0463488	-0.00809627	-0.486884	-0.379904	-0.0762139	-0.276177	-0.552486	0.0346101	-0.0193379	0.128799	0.139002	-0.172018	-0.227864	0.200249	-0.366987	0.00833842	-0.175981	-0.090595	-0.0122052	0.0543924	-0.175979	-0.834674	-0.0266668	-0.0846199	0.962799	0.204658	0.886897	0.789248	0.326036	0.738802	0.971455	0.991165	0.137602	0.236171	0.833665	0.435479	0.0832505	0.950923	0.972458	0.730743
ENSMMUG00000016098	REM2	1	orange	-0.384	-0.258	-0.309	-0.18	-0.981	-0.527	-0.689	-0.442	-0.594	-0.937	-0.421	-1.29	-0.728	0.0682	-0.226	-0.12	-0.936	0.432	-0.985	0.27	-0.161	0.00827	-0.542	-0.477	-0.0393	-0.333	-0.56	-1.14	-0.226	-0.619	0.516	0.595	0.663635	0.83892	0.0706	0.415241	0.88293	0.512	0.317	0.0791	0.413	0.0457	0.2	0.937	0.751	0.855143
ENSMMUG00000049268	CD3D	1	orange	0.0913	0.551	0.258	0.22	0.509	0.343	0.152	0.302	-0.0293	0.297	0.417	0.418	-0.112	0.182	0.213	0.66	0.852	0.501	0.133	0.573	0.55	0.208	0.381	0.282	0.166	0.54	0.356	-0.231	0.0518	-0.0698	0.715	0.00172	0.328394	0.463487	0.00555	0.1702	0.88293	0.21	0.923	0.165	0.0333	0.0439	0.661	0.498	0.368	0.00360723
ENSMMUG00000017593	CD3E	1	orange	0.0451	0.445	0.185	0.18	0.461	0.288	0.207	0.177	-0.081	0.263	0.367	0.367	-0.0758	0.172	0.118	0.57	0.821	0.463	0.118	0.558	0.475	0.268	0.334	0.316	0.151	0.541	0.319	-0.301	-0.0332	-0.144	0.867	0.0108	0.502776	0.546065	0.011	0.244713	0.88293	0.504	0.751	0.22	0.0602	0.0826	0.768	0.52	0.662	0.00981782
ENSMMUG00000049295	GIMAP5	1	orange	0.221	0.495	0.196	0.155	0.531	0.286	0.188	0.372	-0.0283	0.339	0.44	0.436	-0.0129	0.237	0.179	0.707	0.767	0.431	0.0721	0.616	0.484	0.227	0.388	0.343	0.317	0.542	0.314	-0.263	0.0407	-0.0496	0.2	0.000946	0.385826	0.543821	0.000764	0.175373	0.88293	0.0435	0.909	0.05	0.00684	0.0102	0.962	0.231	0.369	0.000549911
ENSMMUG00000062085	N/A	1	orange	-0.0198661	0.374886	0.00204562	0.112176	0.365279	0.255355	0.0357185	0.131905	-0.212615	0.0587836	0.319243	0.213993	-0.212565	0.0652482	0.00218113	0.52853	0.687097	0.461231	0.0125069	0.52303	0.412555	0.27138	0.303049	0.220809	0.142908	0.345368	0.327028	-0.269121	-0.0301744	-0.135072	0.961483	0.105849	0.997581	0.81737	0.151026	0.472217	0.976471	0.752895	0.535338	0.879548	0.21715	0.509768	0.534421	0.8911	0.996163	0.0489256
ENSMMUG00000056515	N/A	1	orange	0.136368	0.524971	0.242554	0.215152	0.512615	0.480702	0.347276	0.322324	0.141907	0.377001	0.508645	0.538426	0.0413678	0.246567	0.2876	0.710524	0.783661	0.526574	0.153431	0.639348	0.694269	0.420386	0.431067	0.421549	0.265389	0.63757	0.556272	-0.2276	0.220567	0.0429515	0.610682	0.00391851	0.399528	0.520793	0.00891711	0.065116	0.88293	0.221706	0.614462	0.0829823	0.010937	0.0101515	0.903393	0.345117	0.231809	0.00218107
ENSMMUG00000060238	N/A	1	orange	-0.0272135	0.290238	0.139177	0.115185	0.214496	0.191538	0.154612	0.190197	-0.0403847	0.151935	0.256746	0.289933	-0.260926	0.00544999	0.0695051	0.554621	0.67686	0.275845	0.0990357	0.489195	0.42918	0.20427	0.284871	0.207539	0.191676	0.369291	0.395071	-0.342389	0.0468364	-0.168304	0.937973	0.157845	0.691109	0.774367	0.368087	0.543084	0.887834	0.558236	0.9118	0.58656	0.259489	0.262175	0.347924	0.991215	0.853771	0.0248335
ENSMMUG00000062211	N/A	1	orange	0.171688	0.688108	0.19485	0.264085	0.469444	0.497571	0.243216	0.440735	0.111002	0.350665	0.476554	0.445537	-0.0385355	0.109769	0.144977	0.808043	0.921824	0.504271	0.172069	0.55469	0.531592	0.320629	0.509705	0.379867	0.156006	0.64301	0.492268	-0.313629	0.0989351	0.129503	0.56758	0.000761183	0.588823	0.485549	0.0398271	0.100897	0.88293	0.125069	0.749957	0.175001	0.0375889	0.0904625	0.924903	0.786332	0.684631	0.00189371
ENSMMUG00000064823	TRBV29-1	1	orange	0.00185	0.526	0.156	0.189	0.389	0.247	0.149	0.264	0.0649	0.319	0.423	0.338	-0.129	0.0365	0.137	0.551	0.753	0.424	0.206	0.42	0.397	0.15	0.234	0.251	0.254	0.526	0.326	-0.167	0.0146	0.146	0.997	0.0149	0.69417	0.651459	0.112	0.478096	0.896269	0.442	0.872	0.243	0.0828	0.243	0.721	0.941	0.715	0.048075
ENSMMUG00000045349	TRBV6-1	1	orange	0.105	0.487	0.151	0.199	0.448	0.368	0.172	0.184	0.166	0.258	0.367	0.353	-0.307	0.0194	-0.0314	0.531	0.831	0.362	0.157	0.377	0.38	0.223	0.35	0.381	0.149	0.549	0.274	-0.164	-0.109	-0.0259	0.757	0.0228	0.702159	0.625827	0.0567	0.249872	0.88778	0.62	0.615	0.363	0.133	0.211	0.318	0.97	0.947	0.0509181
ENSMMUG00000039193	TRBV9	1	orange	0.299	0.679	0.28	0.25	0.579	0.553	0.333	0.38	0.308	0.485	0.607	0.532	0.14	0.242	0.229	0.726	0.954	0.559	0.207	0.567	0.622	0.363	0.475	0.663	0.48	0.829	0.717	-0.0945	0.449	0.111	0.336	0.00389	0.476893	0.579224	0.0254	0.112505	0.88293	0.286	0.347	0.0878	0.0194	0.0733	0.718	0.522	0.539	0.0107753
ENSMMUG00000057062	N/A	1	orange	-0.0703666	0.251769	0.132624	0.077798	0.28216	0.167158	0.214955	0.182975	0.0581751	0.126759	0.281593	0.1845	-0.0960877	-0.0656692	-0.0131863	0.347477	0.689406	0.241825	-0.000902961	0.368961	0.36958	0.163883	0.118761	0.309124	0.160512	0.406012	0.213671	-0.26766	-0.0271565	-0.0619285	0.826737	0.223957	0.702846	0.856286	0.205318	0.598513	0.88293	0.571795	0.867094	0.657132	0.202037	0.507686	0.766044	0.871935	0.97748	0.170265
ENSMMUG00000052428	N/A	1	orange	0.130249	0.571399	0.233272	0.098308	0.332941	0.500176	0.266503	0.265271	0.084551	0.232911	0.48601	0.44698	-0.167956	0.261679	0.203472	0.963306	1.196	0.695361	0.302979	0.765889	0.970303	0.440415	0.434541	0.229605	0.465563	0.757104	0.226457	-0.445757	0.0344007	0.137639	0.7054	0.0102071	0.535331	0.845013	0.20426	0.122721	0.88293	0.459172	0.828256	0.44838	0.0492877	0.115743	0.643647	0.428388	0.564472	0.00400231
ENSMMUG00000051817	MRPS28	1	orange	-0.0563	0.356	0.0996	0.0484	0.0755	0.133	-0.0262	0.23	-0.0742	0.227	0.117	0.0636	-0.157	0.0579	0.0611	0.507	0.615	0.209	0.0241	0.418	0.333	0.0422	0.192	0.0956	0.166	0.287	0.197	-0.162	-0.0701	-0.0501	0.794	0.00632	0.670194	0.87187	0.674	0.530199	0.970651	0.225	0.734	0.157	0.477	0.768	0.409	0.829	0.802	0.00296452
ENSMMUG00000013186	SRD5A1	1	orange	0.0583	0.231	0.176	0.0181	0.133	0.123	0.0912	0.19	0.0674	0.162	0.188	0.207	-0.188	-0.035	0.00448	0.459	0.585	0.339	0.0675	0.332	0.272	0.191	0.28	0.137	0.181	0.373	0.187	0.055	-0.0156	-0.0648	0.826	0.18	0.509987	0.964033	0.526	0.659857	0.911207	0.459	0.806	0.464	0.328	0.35	0.422	0.923	0.991	0.0322942
ENSMMUG00000048246	N/A	1	orange	0.355139	0.491478	0.204739	0.0209842	0.491032	0.361511	0.27922	0.222451	0.298844	0.460034	0.482001	0.183619	-0.232943	0.180136	0.383543	0.814871	0.651745	0.605611	0.00583588	0.457685	0.548099	0.236749	0.278126	0.292746	0.378758	0.686458	0.484134	-0.246282	0.206089	0.116427	0.41401	0.159788	0.74194	0.979821	0.196668	0.492795	0.88293	0.714964	0.538211	0.27192	0.209637	0.729973	0.671392	0.776884	0.416939	0.0438653
ENSMMUG00000064002	SFRP5	1	orange	0.407	0.604	0.222	0.214	0.565	0.582	0.304	0.548	0.405	0.618	0.647	0.674	0.245	0.208	0.265	0.878	1.1	0.571	0.36	0.855	0.857	0.649	0.669	0.781	0.669	0.712	0.574	0.0752	0.252	0.381	0.114	0.00534	0.538938	0.591274	0.0146	0.0557154	0.88293	0.0462	0.132	0.0101	0.00597	0.00551	0.407	0.549	0.383	0.00256633
ENSMMUG00000039520	C11H12orf43	1	orange	0.144	0.325	0.07	0.141	0.213	0.185	-0.0118	0.0208	-0.122	0.156	0.172	0.132	-0.0545	-0.0623	0.0224	0.524	0.616	0.366	0.193	0.486	0.441	0.15	0.312	0.353	0.197	0.37	0.306	-0.205	-0.0137	0.0418	0.368	0.00815	0.765929	0.533625	0.128	0.326253	0.986945	0.94	0.509	0.334	0.237	0.45	0.8	0.8	0.932	0.00138008
ENSMMUG00000047336	PJA1	1	orange	-0.0554	0.293	-0.057	0.143	0.116	0.175	0.0389	0.1	-0.214	0.178	0.172	0.254	-0.0627	-0.0227	0.0612	0.549	0.651	0.29	0.101	0.416	0.336	0.288	0.291	0.302	0.165	0.527	0.314	-0.362	0.0154	-0.0486	0.831	0.0642	0.863144	0.62252	0.571	0.47646	0.963846	0.727	0.328	0.382	0.355	0.207	0.82	0.95	0.837	0.00568601
ENSMMUG00000061119	N/A	1	orange	0.132909	0.321198	0.00445935	0.118771	0.374747	0.307318	0.338705	0.100619	0.148583	0.261895	0.307256	0.346886	0.0813594	-0.0478798	0.112164	0.683897	0.559638	0.469863	0.19857	0.654692	0.411074	0.33613	0.259676	0.34856	0.236427	0.438289	0.339637	-0.297053	0.0136901	0.25154	0.706648	0.197986	0.994304	0.812135	0.155429	0.393492	0.88293	0.826344	0.686307	0.395181	0.259211	0.259854	0.844963	0.927757	0.794223	0.0203178
ENSMMUG00000017640	GIMAP7	1	orange	0.477	0.583	0.161	0.183	0.532	0.248	0.18	0.286	-0.0837	0.289	0.386	0.389	-0.0176	0.143	0.0721	0.705	0.835	0.514	0.464	0.773	0.537	0.397	0.404	0.339	0.318	0.593	0.289	-0.337	0.0129	-0.0741	0.00991	0.000639	0.559952	0.528712	0.00272	0.312711	0.88293	0.216	0.739	0.159	0.0404	0.0528	0.953	0.599	0.806	0.00167433
ENSMMUG00000040065	N/A	1	orange	0.325035	0.483346	0.144033	0.169596	0.425397	0.251849	0.160444	0.31015	0.052371	0.386943	0.358835	0.389519	0.0104933	0.227109	0.209718	0.666143	0.748801	0.429393	0.223326	0.634937	0.431662	0.253232	0.414104	0.405457	0.433536	0.566724	0.371283	-0.180317	0.168935	0.103603	0.0194555	0.000146239	0.468671	0.429271	0.00133235	0.161146	0.88293	0.047626	0.791516	0.00515741	0.00917589	0.00525144	0.963524	0.161347	0.178188	0.000188983
ENSMMUG00000012600	TRIB3	1	orange	0.203	0.204	0.129	0.139	0.303	0.0778	0.032	0.15	-0.0172	0.126	0.101	0.113	-0.127	0.0245	-0.0212	0.576	0.525	0.28	0.201	0.594	0.246	0.188	0.244	0.229	0.329	0.231	0.199	-0.29	-0.043	0.0267	0.307	0.231	0.638175	0.642404	0.0803	0.798696	0.969338	0.57	0.957	0.574	0.633	0.637	0.604	0.946	0.952	0.00349153
ENSMMUG00000015066	CCDC28B	1	orange	0.112	0.512	0.0871	0.321	0.164	0.00375	-0.085	0.0201	-0.231	0.187	0.203	0.214	-0.296	0.173	0.066	0.561	0.659	0.299	0.263	0.493	0.385	0.287	0.096	0.05	0.419	0.448	0.38	-0.339	0.0201	-0.0631	0.753	0.0256	0.855541	0.423141	0.587	0.99357	0.945277	0.972	0.504	0.569	0.478	0.519	0.371	0.663	0.887	0.0540258
ENSMMUG00000062169	TRBV11-1	1	orange	0.41	0.502	0.338	0.31	0.458	0.463	-0.265	0.417	-0.0159	0.446	0.515	0.352	-0.242	0.164	0.522	0.594	1.02	0.231	0.221	0.677	0.755	0.0491	0.333	0.475	0.457	0.595	0.487	-0.249	0.072	0.0101	0.558	0.366	0.711287	0.761201	0.464	0.56484	0.918811	0.628	0.987	0.525	0.399	0.645	0.779	0.878	0.475	0.299834
ENSMMUG00000008649	CTSW	1	orange	0.406	0.963	0.656	0.341	0.68	0.7	0.359	0.536	0.166	0.499	0.755	0.922	0.101	0.503	0.447	0.937	1.33	0.996	0.248	0.877	0.968	0.604	0.548	0.55	0.363	0.939	0.789	-0.205	0.282	0.197	0.0858	6.56e-06	0.0386711	0.332206	0.00186	0.00889058	0.88293	0.0359	0.575	0.0337	0.000505	1.86e-05	0.754	0.0368	0.0614	0.000811113
ENSMMUG00000003532	N/A	1	orange	0.199298	0.609696	0.321926	0.133374	0.473164	0.506622	0.273244	0.343719	0.135546	0.411946	0.584287	0.625319	-0.00129149	0.313581	0.359886	0.653143	1.00377	0.629804	0.202138	0.621532	0.672467	0.512108	0.372705	0.486247	0.264778	0.692155	0.563308	-0.229032	0.053489	0.100447	0.438466	0.00180898	0.27669	0.733598	0.0244079	0.0677955	0.88293	0.217271	0.65044	0.0759424	0.00612489	0.00403395	0.996434	0.237899	0.136706	0.00997735
ENSMMUG00000045966	GZMM	1	orange	0.286	0.885	0.569	0.343	0.743	0.772	0.374	0.375	0.189	0.447	0.779	0.817	0.0313	0.489	0.389	0.776	1.17	0.846	0.159	0.718	0.757	0.583	0.422	0.447	0.328	0.76	0.635	-0.234	0.0497	0.109	0.301	4.29e-05	0.0808075	0.362803	0.00123	0.00661649	0.88293	0.232	0.558	0.0815	0.000524	0.000355	0.941	0.0597	0.153	0.00496933
ENSMMUG00000062393	TRBV27	1	orange	0.372	0.861	0.368	0.207	0.63	0.672	0.29	0.33	0.151	0.361	0.51	0.487	-0.0196	0.248	0.265	0.768	1.08	0.723	0.149	0.729	0.586	0.377	0.489	0.507	0.185	0.558	0.55	-0.305	-0.126	0.161	0.196	0.000134	0.293805	0.642052	0.0105	0.0345199	0.88293	0.347	0.685	0.21	0.0455	0.0937	0.967	0.484	0.431	0.0107429
ENSMMUG00000062667	LRFN3	1	orange	0.315	0.585	0.309	0.259	0.332	0.353	0.217	0.105	0.152	0.36	0.408	0.425	0.139	0.282	0.314	0.518	0.706	0.366	0.225	0.485	0.462	0.37	0.421	0.379	0.276	0.536	0.463	-0.22	0.174	0.0824	0.0762	8.49e-05	0.159667	0.328634	0.0448	0.108618	0.88293	0.705	0.489	0.036	0.0119	0.0151	0.533	0.14	0.0834	0.00780915
ENSMMUG00000012127	N/A	1	orange	0.187195	0.500798	0.186068	0.209571	0.343524	0.3597	0.061397	0.133458	-0.120422	0.210509	0.428768	0.432069	-0.0523529	0.31365	0.236826	0.647332	0.703493	0.480692	-0.0228773	0.482246	0.503345	0.461217	0.309891	0.366431	0.209564	0.503295	0.352468	-0.247776	0.0791353	0.0276293	0.423955	0.00388705	0.528296	0.512035	0.0784205	0.163658	0.947612	0.671637	0.672337	0.365087	0.0249305	0.0409844	0.871602	0.164065	0.328933	0.00493499
ENSMMUG00000062897	N/A	1	orange	0.267775	0.608001	0.266355	0.269312	0.500065	0.505549	0.254634	0.25354	0.0534014	0.33632	0.660275	0.350471	-0.107556	0.134269	0.210486	0.517364	0.539186	0.366529	-0.0113554	0.571302	0.390975	0.549044	0.000657018	0.301091	-0.00607881	0.57043	0.388485	-0.346652	-0.0947218	-0.223581	0.411969	0.012896	0.516024	0.550713	0.0627592	0.15961	0.88293	0.53363	0.906988	0.284789	0.0117108	0.289465	0.802415	0.775869	0.590315	0.0857498
ENSMMUG00000054116	TRAV8-6	1	orange	0.202	0.451	0.237	0.125	0.352	0.363	0.165	0.214	0.0273	0.343	0.535	0.394	0.121	0.0338	0.113	0.354	0.633	0.243	-0.177	0.222	0.337	0.382	0.377	0.307	0.092	0.413	0.309	-0.251	-0.187	-0.279	0.482	0.0333	0.491277	0.775087	0.14	0.244645	0.889467	0.54	0.947	0.184	0.0174	0.143	0.719	0.944	0.768	0.188387
ENSMMUG00000060293	N/A	1	orange	0.495544	1.12733	0.864303	0.272568	0.823456	1.03782	0.626052	0.485944	0.17777	0.500734	0.969677	1.08478	0.0305574	0.550953	0.410316	1.20998	1.5887	1.16281	0.507725	0.999634	1.25485	0.638424	0.627085	0.640045	0.646781	1.20783	0.649446	-0.114969	0.309551	0.130072	0.146936	4.784e-05	0.0420213	0.612445	0.0058742	0.0045172	0.88293	0.234729	0.700346	0.147189	0.000880846	0.000225924	0.957825	0.118149	0.285227	0.00103623
ENSMMUG00000020171	GZMK	1	orange	0.0388	0.703	0.533	0.0892	0.395	0.519	0.152	0.23	-0.0457	0.156	0.452	0.423	-0.0621	0.161	0.118	0.53	0.822	0.675	0.058	0.356	0.613	0.131	0.245	0.236	0.209	0.654	0.304	-0.156	0.107	-0.00797	0.906	0.000218	0.0654365	0.82797	0.0563	0.0507744	0.88293	0.432	0.892	0.564	0.034	0.071	0.854	0.611	0.714	0.0364433
ENSMMUG00000004094	ACOT7	1	orange	0.134	0.678	0.394	0.186	0.386	0.341	0.194	0.135	-0.0397	0.271	0.519	0.387	-0.0682	0.143	0.225	0.338	0.922	0.508	0.0325	0.287	0.54	0.106	0.198	0.182	0.15	0.505	0.341	-0.306	-0.0672	-0.147	0.538	1.45e-05	0.0882514	0.508846	0.0214	0.131254	0.88293	0.614	0.889	0.156	0.00151	0.0382	0.801	0.57	0.283	0.104378
ENSMMUG00000053539	SPINK2	1	orange	0.163	0.991	0.916	0.458	0.549	0.791	0.597	0.216	0.011	0.3	0.723	0.809	-0.11	0.274	0.329	0.431	1.13	0.992	0.111	0.501	0.892	0.756	0.352	0.196	0.013	0.734	0.788	-0.00621	0.0787	0.1	0.63	8.46e-06	0.00285719	0.261346	0.0242	0.00702315	0.825197	0.579	0.981	0.308	0.00216	0.00075	0.78	0.413	0.283	0.15149
ENSMMUG00000009109	GINS3	1	orange	0.101	0.587	0.291	0.248	0.115	0.176	0.164	0.194	-0.162	0.243	0.302	0.153	-0.0791	0.133	0.0375	0.407	0.632	0.313	-0.0796	0.315	0.395	0.373	0.248	0.193	0.0672	0.433	0.266	-0.0745	0.171	0.0384	0.682	0.000273	0.231996	0.389974	0.6	0.502448	0.88293	0.455	0.513	0.241	0.104	0.524	0.775	0.631	0.913	0.0492704
ENSMMUG00000020394	CCDC102A	1	orange	-0.000394	0.343	0.161	0.121	-0.00988	0.109	0.133	0.0469	-0.24	0.193	0.13	0.128	-0.0612	-0.0424	-0.0378	0.223	0.585	0.312	0.0458	0.098	0.475	0.242	-0.00367	0.174	-0.107	0.423	0.175	-0.579	-0.282	-0.303	0.999	0.0385	0.560484	0.709331	0.969	0.710657	0.88293	0.89	0.292	0.368	0.535	0.605	0.835	0.905	0.911	0.314763
ENSMMUG00000008462	ETNK2	1	orange	0.265	0.406	0.286	0.335	0.524	0.218	0.132	0.587	0.173	0.442	0.539	0.583	0.446	0.566	0.67	0.344	0.826	0.602	0.403	1.09	0.829	0.779	0.685	0.719	0.752	0.826	0.706	0.478	0.0786	-0.0817	0.667	0.379	0.696419	0.669381	0.274	0.780145	0.95296	0.325	0.808	0.414	0.259	0.277	0.43	0.31	0.191	0.559842
ENSMMUG00000062568	FNDC5	1	orange	-0.375	-0.382	0.084	-0.0687	-0.142	-0.559	-0.608	-0.331	-1.24	-0.421	-0.369	-0.553	-0.828	-0.183	-0.647	0.33	0.206	0.0829	-0.273	-0.168	-0.173	0.449	-0.507	0.104	0.259	0.425	0.183	-0.635	-0.366	-1.34	0.499	0.401	0.922031	0.941801	0.799	0.388491	0.88293	0.634	0.0432	0.446	0.459	0.329	0.144	0.813	0.242	0.57272
ENSMMUG00000007524	POLR2H	1	orange	0.0807	0.421	0.201	0.236	0.392	0.295	0.136	0.14	0.0333	0.135	0.27	0.228	-0.109	0.0887	0.0991	0.473	0.605	0.312	0.0892	0.424	0.323	0.173	0.225	0.251	0.138	0.361	0.303	-0.137	0.0366	0.0607	0.642	0.000395	0.263957	0.270946	0.00209	0.0857724	0.88293	0.455	0.877	0.398	0.0433	0.131	0.539	0.67	0.599	0.00213562
ENSMMUG00000064031	C11H12orf57	1	orange	0.00652	0.32	0.173	0.208	0.325	0.184	0.0844	0.046	-0.0932	0.0856	0.171	0.184	-0.23	-0.00295	0.0138	0.47	0.605	0.323	0.128	0.421	0.31	0.101	0.209	0.179	0.0641	0.317	0.26	-0.246	-0.0962	-0.107	0.98	0.031	0.451343	0.401713	0.0364	0.404269	0.905759	0.871	0.669	0.697	0.33	0.344	0.201	0.994	0.965	0.0123535
ENSMMUG00000050277	DMAC1	1	orange	-0.00515	0.426	0.171	0.239	0.293	0.215	-0.00122	0.0752	-0.125	0.0898	0.206	0.145	-0.293	-0.0181	0.0241	0.461	0.616	0.282	0.158	0.355	0.346	0.134	0.139	0.0874	0.108	0.276	0.242	-0.223	-0.0315	-0.0696	0.985	0.00359	0.47859	0.352703	0.0735	0.344443	0.997495	0.79	0.587	0.691	0.241	0.499	0.14	0.959	0.94	0.015592
ENSMMUG00000055882	MRPL14	1	orange	0.108	0.437	0.0785	0.212	0.346	0.197	0.101	0.119	-0.119	0.13	0.27	0.185	-0.223	-0.00148	-0.00947	0.588	0.666	0.352	0.142	0.468	0.337	0.126	0.268	0.24	0.207	0.447	0.328	-0.232	0.0545	0.0355	0.605	0.00222	0.776906	0.399747	0.0259	0.376759	0.895706	0.635	0.591	0.522	0.104	0.347	0.256	0.997	0.979	0.00174994
ENSMMUG00000004405	LSM4	1	orange	0.103	0.446	0.264	0.224	0.371	0.277	0.14	0.153	0.0212	0.216	0.264	0.231	-0.0932	0.0712	0.137	0.54	0.661	0.396	0.0028	0.408	0.367	0.176	0.232	0.204	0.173	0.338	0.311	-0.212	0.0435	0.0349	0.552	0.000581	0.159457	0.309082	0.00662	0.135701	0.88293	0.437	0.927	0.175	0.0733	0.159	0.621	0.77	0.458	0.0015445
ENSMMUG00000008876	MRPL11	1	orange	-0.00727	0.402	0.218	0.22	0.321	0.199	0.0788	0.0883	-0.00869	0.198	0.23	0.165	-0.183	0.0606	0.0487	0.512	0.615	0.341	0.0319	0.293	0.316	0.0532	0.198	0.207	0.121	0.296	0.256	-0.144	-0.0213	0.0245	0.978	0.00515	0.317379	0.370723	0.0376	0.361559	0.911207	0.734	0.975	0.279	0.17	0.404	0.347	0.839	0.858	0.00554646
ENSMMUG00000040340	N/A	1	orange	0.0871245	0.54118	0.317584	0.196332	0.318614	0.315835	0.0258558	0.12255	0.121561	0.221068	0.308521	0.238634	-0.142562	0.0618663	0.101828	0.598035	0.708531	0.411295	0.0869385	0.429839	0.414571	0.136214	0.282249	0.197395	0.206192	0.340296	0.449867	0.0107291	0.0124277	0.119871	0.69214	0.000194703	0.13844	0.451117	0.0453133	0.139944	0.972544	0.627597	0.576015	0.230215	0.0617964	0.211498	0.511537	0.839966	0.676816	0.00174994
ENSMMUG00000004861	NDUFS4	1	orange	-0.0621	0.371	0.228	0.199	0.283	0.115	0.0624	0.0974	-0.111	0.156	0.195	0.153	-0.201	-0.0669	-0.00105	0.42	0.58	0.262	0.0179	0.326	0.159	-0.0132	0.152	0.0537	0.143	0.279	0.245	-0.0655	-0.023	0.0052	0.774	0.00573	0.262175	0.398535	0.0553	0.606241	0.929246	0.685	0.593	0.384	0.222	0.418	0.28	0.805	0.997	0.0143087
ENSMMUG00000056589	CRIP1	1	orange	-0.0879	0.459	0.3	0.254	0.43	0.218	0.105	-0.0582	-0.187	-0.0162	0.112	0.0547	-0.357	-0.0465	-0.0466	0.47	0.606	0.366	-0.0881	0.349	0.191	-0.00931	0.145	0.063	0.0195	0.36	0.345	-0.114	-0.0631	-0.103	0.727	0.0121	0.263957	0.403135	0.0238	0.41522	0.902683	0.863	0.408	0.96	0.635	0.85	0.0701	0.902	0.889	0.0386929
ENSMMUG00000058581	N/A	1	orange	-0.091882	0.326788	0.367806	0.263546	0.324751	0.279119	0.170244	0.0477088	-0.18833	0.0414106	0.201681	0.199356	-0.273535	-0.038065	0.024765	0.568204	0.646644	0.364672	-0.0712621	0.42659	0.429471	0.221157	0.273103	0.21324	0.173441	0.386998	0.272737	-0.149494	-0.0750142	-0.15299	0.727878	0.0847543	0.168567	0.395459	0.101885	0.297636	0.88293	0.89442	0.433835	0.894738	0.365078	0.421975	0.220127	0.925404	0.948501	0.0186514
ENSMMUG00000009296	HSD17B10	1	orange	0.0647	0.476	0.286	0.261	0.359	0.211	0.0671	0.0534	-0.0515	0.139	0.23	0.137	-0.176	-0.0187	-0.0166	0.466	0.681	0.385	0.0833	0.458	0.294	-0.00223	0.174	0.132	0.076	0.309	0.232	-0.127	-0.0879	-0.111	0.752	0.00039	0.145531	0.272955	0.0119	0.289728	0.918416	0.839	0.818	0.447	0.141	0.471	0.327	0.952	0.956	0.00663307
ENSMMUG00000010050	SNRPB	1	orange	0.0413	0.401	0.21	0.196	0.302	0.13	0.0019	0.017	-0.093	0.0772	0.139	0.0994	-0.182	0.00205	-0.00746	0.378	0.595	0.318	0.0578	0.41	0.241	0.00366	0.197	0.124	0.076	0.233	0.227	-0.164	-0.0954	-0.0497	0.826	0.000928	0.238495	0.337783	0.0181	0.48257	0.996527	0.949	0.586	0.667	0.343	0.57	0.22	0.995	0.979	0.0139678
ENSMMUG00000018757	NHP2	1	orange	0.114	0.475	0.262	0.203	0.314	0.226	0.0717	0.0419	-0.0605	0.119	0.183	0.154	-0.211	-0.0279	-0.0355	0.442	0.713	0.376	0.0323	0.368	0.232	0.0978	0.146	0.178	-0.000235	0.235	0.222	-0.252	-0.0984	-0.123	0.499	0.000168	0.153288	0.347513	0.0199	0.221368	0.911207	0.867	0.768	0.496	0.218	0.367	0.193	0.921	0.887	0.00649761
ENSMMUG00000000156	PHB1	1	orange	0.0234	0.451	0.197	0.228	0.279	0.178	0.0574	0.0448	-0.0557	0.109	0.178	0.0983	-0.164	-0.0459	-0.00245	0.44	0.646	0.352	0.0784	0.368	0.229	0.03	0.0987	0.142	0.0113	0.304	0.188	-0.225	-0.0827	-0.107	0.906	0.000148	0.264865	0.271307	0.0262	0.309208	0.921264	0.845	0.766	0.503	0.196	0.565	0.283	0.851	0.993	0.00377482
ENSMMUG00000060269	MRPS12	1	orange	0.0702	0.459	0.31	0.268	0.327	0.235	0.0623	0.0278	-0.0584	0.164	0.175	0.161	-0.142	0.0386	0.0635	0.425	0.587	0.371	0.103	0.327	0.274	0.137	0.179	0.128	0.16	0.311	0.275	-0.154	-0.062	-0.032	0.725	0.000439	0.108771	0.255629	0.0207	0.225579	0.925003	0.922	0.792	0.34	0.266	0.369	0.448	0.891	0.791	0.0104168
ENSMMUG00000057395	CDK2AP2	1	orange	0.0863	0.495	0.221	0.299	0.337	0.225	0.112	0.0457	0.0186	0.147	0.204	0.173	-0.058	0.154	0.143	0.375	0.593	0.364	0.107	0.324	0.246	0.0218	0.2	0.157	0.0488	0.295	0.247	-0.151	0.00726	0.0387	0.61	7.21e-05	0.219379	0.229833	0.00918	0.201828	0.88293	0.847	0.933	0.358	0.151	0.281	0.76	0.384	0.401	0.0162578
ENSMMUG00000013067	EMP3	1	orange	0.208	0.553	0.289	0.266	0.495	0.32	0.104	0.0526	0.054	0.206	0.202	0.2	-0.102	0.103	0.112	0.511	0.614	0.418	0.168	0.52	0.253	0.0843	0.192	0.187	0.218	0.27	0.285	-0.126	0.0216	0.0784	0.163	3.54e-05	0.123791	0.249428	0.000346	0.0754363	0.88293	0.824	0.787	0.196	0.172	0.219	0.563	0.632	0.554	0.00244236
ENSMMUG00000011351	YJEFN3	1	orange	0.071	0.497	0.274	0.212	0.372	0.25	0.0748	0.102	0.0444	0.184	0.208	0.174	-0.15	0.0652	0.0997	0.525	0.657	0.456	0.122	0.481	0.267	0.162	0.209	0.2	0.182	0.261	0.294	-0.106	0.131	0.104	0.748	0.000567	0.196857	0.398535	0.0165	0.242357	0.915597	0.687	0.862	0.329	0.225	0.379	0.464	0.825	0.676	0.00466288
ENSMMUG00000005047	PHPT1	1	orange	0.0883	0.558	0.294	0.189	0.314	0.306	0.000318	0.241	0.0189	0.291	0.308	0.245	-0.0906	0.221	0.247	0.46	0.628	0.437	0.111	0.4	0.291	0.139	0.301	0.128	0.158	0.346	0.318	-0.0819	0.0745	0.0429	0.724	0.000537	0.22294	0.522211	0.081	0.203129	0.999503	0.317	0.953	0.144	0.0998	0.255	0.734	0.338	0.252	0.0265901
ENSMMUG00000018798	SDF2L1	1	orange	0.0695	0.466	0.204	0.113	0.273	0.2	-0.0774	0.0553	-0.136	0.0919	0.214	0.136	-0.243	0.0904	0.0491	0.458	0.706	0.441	-0.0434	0.349	0.157	-0.0532	0.289	0.0928	0.0856	0.321	0.275	-0.199	-0.00994	-0.1	0.778	0.0019	0.395709	0.712258	0.113	0.40174	0.923118	0.858	0.562	0.695	0.234	0.545	0.258	0.753	0.871	0.0208293
ENSMMUG00000039070	N/A	1	orange	0.182749	0.691029	0.337742	0.356397	0.423314	0.368159	0.13645	0.13175	0.0810906	0.340112	0.452788	0.397343	0.0498276	0.412617	0.293788	0.569044	0.900154	0.610836	0.209005	0.568138	0.520939	0.116548	0.372672	0.418168	0.252249	0.650482	0.536357	0.0547653	0.124139	0.135788	0.424749	5.19196e-05	0.178275	0.253098	0.0227886	0.144218	0.889369	0.667012	0.779951	0.097541	0.0161609	0.0584179	0.874611	0.0397409	0.179615	0.00956569
ENSMMUG00000032017	BBLN	1	orange	0.105	0.587	0.417	0.326	0.471	0.383	0.191	0.275	0.125	0.361	0.477	0.348	0.0311	0.303	0.29	0.602	0.753	0.521	0.106	0.502	0.551	0.134	0.351	0.202	0.129	0.32	0.352	-0.0807	0.121	0.0933	0.647	0.000151	0.077772	0.251722	0.00445	0.0900807	0.88293	0.218	0.593	0.0448	0.00423	0.0686	0.915	0.121	0.131	0.00273383
ENSMMUG00000000054	ALKBH7	1	orange	0.0613	0.397	0.306	0.236	0.292	0.277	0.14	0.161	0.113	0.255	0.284	0.314	0.0225	0.207	0.27	0.4	0.593	0.433	0.113	0.361	0.355	0.216	0.244	0.166	0.169	0.3	0.313	-0.0474	0.11	0.13	0.788	0.00522	0.142967	0.338766	0.0618	0.183621	0.88293	0.48	0.595	0.142	0.0803	0.0728	0.934	0.294	0.121	0.0277109
ENSMMUG00000008178	NAA38	1	orange	0.113	0.636	0.403	0.368	0.51	0.471	0.179	0.352	0.169	0.37	0.434	0.434	0.0442	0.35	0.382	0.565	0.634	0.443	0.175	0.384	0.313	0.177	0.361	0.282	0.232	0.379	0.524	0.051	0.229	0.183	0.647	0.000112	0.100057	0.231832	0.00395	0.0429887	0.88293	0.12	0.481	0.0551	0.0171	0.0267	0.886	0.0825	0.0485	0.00636855
ENSMMUG00000048418	PPDPF	1	orange	0.124	0.544	0.348	0.256	0.404	0.309	0.181	0.218	0.18	0.333	0.308	0.351	0.122	0.425	0.421	0.445	0.582	0.346	0.0909	0.452	0.398	0.141	0.288	0.32	0.279	0.305	0.547	0.174	0.198	0.235	0.612	0.00141	0.164128	0.386476	0.0279	0.220207	0.88293	0.401	0.449	0.106	0.12	0.102	0.637	0.0341	0.031	0.0416617
ENSMMUG00000008729	RPS5	1	orange	-0.209	0.37	0.227	0.2	0.364	0.197	0.164	0.114	-0.0509	0.106	0.222	0.273	-0.202	0.0872	0.121	0.452	0.663	0.409	0.0946	0.385	0.372	0.146	0.26	0.251	0.116	0.365	0.357	-0.14	0.0603	0.0503	0.336	0.0518	0.431492	0.533625	0.0649	0.481229	0.88293	0.721	0.866	0.701	0.314	0.253	0.385	0.809	0.68	0.0541953
ENSMMUG00000007433	N/A	1	orange	-0.172942	0.336259	0.134591	0.178816	0.262365	0.16073	0.106476	0.0927386	-0.0641885	0.055253	0.161075	0.178765	-0.198308	0.00879196	0.0423507	0.403114	0.581053	0.312919	0.0752709	0.349863	0.325774	0.0527196	0.226917	0.219894	0.0820271	0.320283	0.328969	-0.12663	0.0622306	0.0369898	0.356121	0.0363226	0.610823	0.512027	0.125435	0.500568	0.894565	0.735468	0.791362	0.825588	0.399613	0.397858	0.303348	0.981031	0.887587	0.0395275
ENSMMUG00000015270	RPS8	1	orange	-0.142	0.323	0.158	0.178	0.28	0.139	0.149	0.132	-0.0595	0.103	0.217	0.234	-0.247	0.0142	0.0608	0.473	0.584	0.317	0.0578	0.326	0.332	0.117	0.244	0.232	0.106	0.345	0.347	-0.203	0.0328	-0.0158	0.498	0.0593	0.565973	0.53927	0.122	0.594872	0.88293	0.629	0.818	0.676	0.27	0.278	0.207	0.97	0.84	0.0249735
ENSMMUG00000017928	RPL13	1	orange	-0.129	0.428	0.265	0.223	0.371	0.23	0.16	0.121	0.0661	0.155	0.273	0.295	-0.178	0.108	0.153	0.473	0.631	0.421	0.0421	0.388	0.387	0.175	0.277	0.272	0.136	0.344	0.417	-0.0863	0.0562	0.0615	0.559	0.0127	0.297186	0.44143	0.039	0.36067	0.88293	0.672	0.802	0.505	0.163	0.169	0.409	0.724	0.541	0.027867
ENSMMUG00000041188	RPL36	1	orange	-0.172	0.445	0.202	0.224	0.402	0.2	0.107	0.0992	-0.0594	0.0917	0.203	0.218	-0.262	0.0406	0.0661	0.618	0.673	0.486	0.0748	0.474	0.424	0.13	0.346	0.282	0.163	0.454	0.451	-0.0633	0.116	0.0788	0.482	0.0252	0.523745	0.502897	0.0518	0.497414	0.909406	0.774	0.851	0.759	0.389	0.402	0.27	0.924	0.852	0.0133806
ENSMMUG00000015901	N/A	1	orange	-0.153168	0.421086	0.176672	0.231638	0.338812	0.217175	0.11075	0.0680379	-0.0407507	0.105194	0.171976	0.200613	-0.250541	0.0852761	0.0704714	0.493752	0.633783	0.460388	0.103455	0.451842	0.37222	0.140121	0.282248	0.248688	0.15967	0.364781	0.378769	-0.0580819	0.0912545	0.0547856	0.502217	0.0237033	0.555303	0.456849	0.0819507	0.422065	0.896915	0.843115	0.890816	0.69926	0.442801	0.414146	0.247367	0.811174	0.830174	0.0302727
ENSMMUG00000013429	RPS19	1	orange	-0.251	0.401	0.286	0.215	0.405	0.218	0.208	0.137	0.0023	0.158	0.288	0.355	-0.236	0.164	0.211	0.56	0.681	0.459	-0.000505	0.441	0.444	0.228	0.341	0.345	0.209	0.455	0.479	-0.0375	0.178	0.132	0.3	0.0636	0.372458	0.556631	0.0713	0.493969	0.88293	0.702	0.995	0.596	0.243	0.182	0.363	0.64	0.479	0.0344877
ENSMMUG00000061470	RPS15	1	orange	-0.247	0.385	0.254	0.211	0.363	0.2	0.195	0.0998	-0.0548	0.105	0.242	0.289	-0.222	0.166	0.183	0.485	0.632	0.503	0.0523	0.393	0.4	0.135	0.269	0.242	0.168	0.376	0.385	-0.0412	0.12	0.102	0.3	0.0708	0.428635	0.557314	0.103	0.524436	0.88293	0.786	0.872	0.737	0.326	0.28	0.388	0.628	0.545	0.0652358
ENSMMUG00000021828	N/A	1	orange	-0.204238	0.409482	0.228546	0.217555	0.362001	0.248565	0.175607	0.155044	0.0789001	0.155333	0.248987	0.283755	-0.143922	0.167171	0.179369	0.472357	0.600614	0.403728	0.10573	0.35036	0.402531	0.163762	0.31693	0.322521	0.192198	0.394327	0.472783	-0.0153908	0.161607	0.139889	0.322425	0.0219695	0.398234	0.469645	0.0529213	0.336158	0.88293	0.584746	0.768196	0.52338	0.226698	0.20547	0.543078	0.547333	0.472738	0.0338533
ENSMMUG00000005494	N/A	1	orange	-0.214273	0.361743	0.212121	0.203102	0.355172	0.180191	0.120182	0.102907	0.00957108	0.11196	0.220396	0.264494	-0.20589	0.092451	0.117288	0.472618	0.605807	0.363883	-0.00188615	0.426587	0.390635	0.0824079	0.298586	0.311569	0.1846	0.392311	0.421764	-0.0546336	0.117071	0.160866	0.29549	0.0428311	0.436511	0.501179	0.0566354	0.497479	0.894565	0.73622	0.975054	0.663273	0.288275	0.240571	0.344895	0.777342	0.673117	0.0318643
ENSMMUG00000065311	TOMM7	1	orange	-0.234	0.29	0.0688	0.136	0.242	0.152	0.0922	0.0656	-0.11	-0.015	0.116	0.206	-0.324	0.0332	0.0933	0.543	0.622	0.378	0.106	0.373	0.481	0.188	0.322	0.251	0.172	0.351	0.396	-0.0796	0.119	0.111	0.299	0.144	0.857006	0.702271	0.257	0.610638	0.917809	0.855	0.691	0.966	0.642	0.418	0.144	0.937	0.776	0.0225538
ENSMMUG00000013379	RPL8	1	orange	-0.0589	0.391	0.211	0.23	0.315	0.189	0.166	0.111	0.0264	0.146	0.241	0.274	-0.138	0.0847	0.145	0.456	0.619	0.444	0.192	0.381	0.357	0.271	0.265	0.281	0.123	0.368	0.354	-0.145	0.0841	0.0216	0.803	0.0155	0.389224	0.39263	0.0639	0.429034	0.88293	0.681	0.923	0.506	0.195	0.175	0.517	0.777	0.535	0.0240619
ENSMMUG00000029267	N/A	1	orange	-0.0811333	0.386416	0.210722	0.205392	0.311421	0.158934	0.131153	0.115376	-0.0324513	0.152137	0.225305	0.266148	-0.116494	0.0965767	0.109858	0.45587	0.656274	0.417752	0.159913	0.404439	0.411432	0.220211	0.280145	0.245266	0.136594	0.388327	0.329536	-0.17966	0.0294919	-0.00235153	0.706225	0.0139106	0.373611	0.436422	0.05892	0.498904	0.88293	0.655538	0.899809	0.469925	0.21323	0.174633	0.583707	0.730718	0.651272	0.0197442
ENSMMUG00000028767	EIF3K	1	orange	-0.0481	0.382	0.172	0.205	0.319	0.203	0.129	0.115	-0.034	0.102	0.206	0.243	-0.134	0.0754	0.122	0.433	0.611	0.423	0.194	0.412	0.386	0.187	0.28	0.225	0.121	0.348	0.322	-0.0622	0.0852	0.0286	0.828	0.0103	0.455252	0.409558	0.0398	0.348373	0.88293	0.634	0.888	0.632	0.233	0.193	0.485	0.786	0.581	0.0205446
ENSMMUG00000003375	SSR4	1	orange	-0.00665	0.424	0.218	0.278	0.344	0.204	0.13	0.115	0.000757	0.186	0.231	0.254	-0.0988	0.129	0.134	0.394	0.592	0.426	0.141	0.334	0.294	0.13	0.237	0.181	0.101	0.316	0.317	-0.0353	0.0721	0.0246	0.979	0.00283	0.307104	0.270946	0.0229	0.334463	0.88293	0.627	0.998	0.309	0.161	0.158	0.635	0.574	0.524	0.0292795
ENSMMUG00000064761	CKS2	1	orange	-0.235	0.588	0.31	0.452	0.344	0.214	0.0702	0.0752	-0.25	0.227	0.413	0.261	0.0304	0.333	0.312	0.481	0.589	0.197	0.0303	0.295	0.232	0.27	0.581	0.0948	0.254	0.389	0.401	0.0268	0.292	0.164	0.398	0.00302	0.312352	0.229833	0.135	0.508042	0.947735	0.855	0.393	0.405	0.066	0.345	0.938	0.213	0.241	0.0579996
ENSMMUG00000061630	N/A	1	orange	-0.0362041	0.262015	0.171112	0.183621	0.35713	0.136986	0.225073	0.203872	0.00430257	-0.132148	0.150644	0.211401	-0.291745	0.0600915	-0.0762438	0.490717	0.643554	0.357776	-0.0365616	0.214781	0.470356	0.117288	0.117419	0.306182	0.209378	0.287122	0.495253	-0.129938	0.138705	-0.0457657	0.928678	0.281195	0.661172	0.669381	0.156311	0.734377	0.88293	0.589749	0.992405	0.704516	0.603627	0.511433	0.366242	0.901507	0.862617	0.0868652
ENSMMUG00000014862	N/A	1	orange	-0.120673	0.155347	0.209178	0.0146566	0.35622	0.207853	0.116606	0.122852	-0.115496	0.0139505	0.195802	0.0637562	-0.384872	0.0197904	-0.179555	0.271067	0.588147	0.265268	-0.00158114	0.0107424	0.409573	-0.174104	-0.0540699	0.126089	0.228417	0.0683239	0.484584	-0.268413	0.0638745	-0.174609	0.727153	0.554994	0.576465	0.979034	0.155429	0.563413	0.915056	0.7679	0.753855	0.974544	0.476778	0.869813	0.197721	0.97021	0.6245	0.394477
ENSMMUG00000030923	N/A	1	orange	0.0666799	0.328034	0.26537	0.226375	0.389334	0.290459	0.14075	0.372535	0.0960198	0.0704754	0.215239	0.0928563	-0.400386	-0.00674144	0.0424007	0.478052	0.585847	0.244741	-0.130135	0.241054	0.235132	-0.0821436	0.15806	0.30157	0.14685	0.232903	0.40949	-0.118309	0.0830194	-0.0971793	0.872711	0.208961	0.510447	0.620149	0.161072	0.447316	0.911207	0.296747	0.819034	0.865729	0.476652	0.820573	0.240202	0.991215	0.935427	0.129532
ENSMMUG00000065380	COX2	1	orange	0.159	0.297	0.112	0.356	0.446	0.338	0.0643	0.052	-0.203	-0.202	-0.184	-0.088	-0.299	0.0932	-0.282	0.61	0.822	0.0235	0.125	0.296	0.908	-0.024	0.091	0.099	-0.0404	-0.148	0.535	-0.292	0.052	-0.413	0.666	0.267	0.819865	0.407438	0.103	0.372084	0.963846	0.923	0.597	0.582	0.573	0.836	0.406	0.856	0.454	0.0460875
ENSMMUG00000002599	MRPL13	1	orange	-0.00702	0.378	0.111	0.169	0.239	0.175	0.0183	0.0473	-0.0609	0.156	0.182	0.0762	-0.162	-0.0506	0.0139	0.463	0.64	0.378	0.15	0.332	0.267	0.00964	0.206	0.147	0.127	0.264	0.281	-0.0872	0.0392	-0.0108	0.976	0.00182	0.595736	0.432138	0.0753	0.347183	0.977991	0.847	0.763	0.328	0.206	0.687	0.339	0.843	0.96	0.00331862
ENSMMUG00000038181	PARK7	1	orange	0.0322	0.351	0.157	0.142	0.241	0.154	0.0318	0.0386	-0.118	0.111	0.195	0.113	-0.182	-0.0731	-0.0145	0.43	0.615	0.343	0.119	0.389	0.211	-0.0139	0.146	0.189	0.174	0.276	0.245	-0.0127	-0.0318	-0.00431	0.863	0.002	0.370203	0.473591	0.0492	0.369223	0.959909	0.862	0.451	0.477	0.137	0.479	0.207	0.725	0.953	0.00339185
ENSMMUG00000006937	SNRPD2	1	orange	-0.0424	0.419	0.234	0.212	0.366	0.194	0.144	0.0921	-0.104	0.0912	0.216	0.155	-0.238	-0.0656	-0.00391	0.493	0.661	0.462	0.127	0.394	0.318	0.0669	0.245	0.204	0.14	0.372	0.341	-0.0377	0.00348	0.00171	0.872	0.00825	0.33371	0.441756	0.03	0.421305	0.88293	0.747	0.667	0.705	0.25	0.486	0.246	0.843	0.992	0.014328
ENSMMUG00000061502	NDUFA12	1	orange	0.0584	0.451	0.212	0.211	0.334	0.216	0.0514	0.0196	-0.0414	0.133	0.143	0.117	-0.208	-0.055	-0.0334	0.536	0.609	0.357	0.115	0.442	0.204	-0.0228	0.235	0.264	0.202	0.349	0.403	-0.0577	-0.00896	-0.0513	0.799	0.00149	0.336128	0.398535	0.0306	0.320557	0.945566	0.952	0.873	0.507	0.424	0.582	0.29	0.856	0.91	0.00361523
ENSMMUG00000022451	PSMA2	1	orange	0.0618	0.358	0.187	0.191	0.31	0.112	0.0318	0.079	0.00913	0.175	0.182	0.132	-0.11	0.017	0.0473	0.44	0.619	0.368	0.16	0.475	0.291	0.0429	0.25	0.222	0.272	0.372	0.329	0.0428	0.176	0.172	0.674	0.000547	0.219379	0.286538	0.00443	0.479213	0.952446	0.652	0.963	0.17	0.128	0.337	0.421	0.942	0.798	0.00129362
ENSMMUG00000044080	MRPL54	1	orange	0.118	0.371	0.232	0.0896	0.336	0.292	0.074	0.0923	-0.0127	0.182	0.283	0.205	-0.092	0.141	0.0335	0.625	0.67	0.548	0.211	0.567	0.519	0.207	0.258	0.203	0.256	0.416	0.318	-0.0735	0.0721	0.0934	0.544	0.00743	0.266675	0.754001	0.0256	0.15409	0.914813	0.718	0.964	0.311	0.072	0.269	0.681	0.518	0.906	0.000996521
ENSMMUG00000051176	MRPS14	1	orange	0.0395	0.371	0.202	0.173	0.283	0.255	0.0669	0.154	0.0165	0.224	0.201	0.158	-0.182	-0.0444	0.0141	0.585	0.582	0.454	0.164	0.448	0.411	0.193	0.263	0.273	0.228	0.291	0.32	0.0415	0.106	0.102	0.865	0.00579	0.332246	0.476207	0.0581	0.2033	0.923412	0.479	0.951	0.182	0.205	0.404	0.347	0.878	0.963	0.00126662
ENSMMUG00000051497	TIMM10	1	orange	0.0629	0.397	0.168	0.258	0.257	0.115	0.0907	0.0863	-0.12	0.151	0.13	-0.0262	-0.493	0.0247	0.0177	0.826	0.953	0.658	0.209	0.53	0.458	0.223	0.438	0.22	0.241	0.496	0.763	0.0965	0.337	0.343	0.826	0.0241	0.572806	0.399738	0.209	0.715919	0.917868	0.797	0.67	0.543	0.565	0.939	0.0266	0.952	0.964	0.000708558
ENSMMUG00000060218	N/A	1	orange	0.0462832	0.789883	0.270746	0.148875	0.596037	0.321391	0.173738	0.436175	0.0681341	0.346529	0.492322	0.467652	-0.71348	-0.239419	-0.231689	0.920245	0.951762	1.13086	0.236412	0.757765	0.430019	0.149836	0.220916	0.199267	0.83281	0.682273	0.734182	0.185723	0.1297	0.254935	0.942554	0.0249421	0.666584	0.852905	0.133152	0.582022	0.924417	0.427824	0.919627	0.47808	0.234134	0.328728	0.164955	0.724135	0.720799	0.0708393
ENSMMUG00000059829	N/A	1	orange	0.323414	0.625005	0.0401808	0.13682	0.334364	0.473601	0.145858	0.401847	-0.140838	0.308752	0.733749	0.525954	-0.145912	0.110249	0.181071	0.926697	1.39228	0.535333	0.314952	0.550275	0.69161	0.209666	0.427874	0.455973	0.100661	0.974672	0.68787	0.0921608	0.290865	0.102704	0.347453	0.0195471	0.949813	0.812195	0.294305	0.229299	0.914773	0.305599	0.75599	0.386871	0.00978722	0.11921	0.745777	0.843883	0.690158	0.0065292
ENSMMUG00000057835	N/A	1	orange	-0.156766	0.412373	0.0352142	0.0919015	0.292069	0.267602	0.130575	0.186488	-0.19955	0.232696	0.340042	0.262624	-0.164678	0.04258	0.100002	0.515148	0.84373	0.375867	0.261109	0.383091	0.436781	0.105423	0.269325	0.361408	0.232445	0.595624	0.490925	-0.0130704	0.10928	0.118334	0.564808	0.0268395	0.934422	0.819743	0.17113	0.345665	0.895597	0.544561	0.469136	0.333457	0.102318	0.291504	0.565303	0.916929	0.766307	0.0311114
ENSMMUG00000043894	N/A	1	orange	0.170475	0.506535	0.169448	0.207858	0.487041	0.469185	0.353692	0.23655	0.163625	0.165663	0.598978	0.597803	-0.262274	0.022587	0.0884187	0.812934	1.02418	0.715937	0.251461	0.619274	0.564893	0.279158	0.736776	0.415403	0.281237	0.760318	0.846802	-0.154215	0.163685	0.331377	0.704125	0.0994032	0.762771	0.728517	0.144166	0.289728	0.88293	0.649483	0.734145	0.716925	0.0658326	0.104355	0.569573	0.975024	0.883179	0.0315995
ENSMMUG00000004303	KDELR3	1	orange	0.0718	0.54	0.177	0.0664	0.216	0.252	0.0479	0.235	-0.119	0.336	0.501	0.278	-0.108	0.257	0.177	0.546	0.792	0.564	0.0421	0.519	0.376	0.139	0.507	0.242	0.322	0.719	0.508	-0.225	0.308	0.0503	0.843	0.0119	0.644404	0.896331	0.426	0.46456	0.967749	0.508	0.743	0.214	0.0353	0.35	0.767	0.423	0.612	0.0399165
ENSMMUG00000013535	SHMT1	1	orange	0.0838	0.372	0.168	0.178	0.104	0.104	-0.0525	0.123	-0.0116	0.253	0.281	0.185	0.0428	0.114	0.0756	0.402	0.637	0.461	0.0968	0.308	0.236	0.0711	0.145	0.2	0.219	0.442	0.296	0.119	0.124	0.0166	0.675	0.005	0.428635	0.456369	0.553	0.651308	0.942572	0.589	0.966	0.116	0.06	0.305	0.859	0.605	0.751	0.018157
ENSMMUG00000061255	N/A	1	orange	0.257391	0.540087	0.279201	0.331305	0.447313	0.572274	0.257169	0.377253	0.406423	0.343702	0.425234	0.663413	-0.119506	0.170528	0.166043	1.03451	1.41945	0.651228	0.323994	0.986408	0.778692	0.542156	0.566879	0.967641	0.779361	0.91203	0.745563	-0.0449199	0.527495	0.396305	0.558061	0.0933666	0.601469	0.563009	0.214859	0.210451	0.88293	0.438445	0.330454	0.411555	0.245951	0.0830367	0.833898	0.775835	0.769068	0.00932028
ENSMMUG00000060028	TRBV24-1	1	orange	0.15	0.34	0.0839	0.141	0.141	0.298	0.199	0.152	0.0305	0.217	0.115	0.1	-0.237	-0.00118	-0.0241	0.667	0.826	0.478	0.207	0.62	0.56	0.232	0.425	0.641	0.431	0.778	0.613	0.0868	0.227	0.275	0.642	0.142	0.855873	0.755633	0.632	0.380198	0.88293	0.703	0.944	0.473	0.703	0.783	0.466	0.998	0.962	0.0137429
ENSMMUG00000052673	N/A	1	orange	0.52717	0.213651	0.375566	0.291067	0.520765	0.311512	0.325803	0.490402	0.130433	0.362327	0.474448	0.565825	-0.0617095	-0.0586928	0.14863	0.5638	0.887074	0.471618	0.543576	0.728994	0.732886	0.296904	0.557783	0.64791	0.388257	0.602018	0.539672	0.196603	0.383566	0.251414	0.220328	0.618427	0.516885	0.666248	0.19321	0.592006	0.88293	0.343345	0.829339	0.444498	0.245404	0.208486	0.927818	0.941983	0.822643	0.168464
ENSMMUG00000015597	ACP2	1	orange	0.305	0.199	0.128	0.228	0.156	0.197	0.0357	-0.027	-0.0999	0.115	0.103	0.069	-0.175	0.075	-0.0977	0.684	0.678	0.42	0.259	0.539	0.375	0.168	0.228	0.247	0.108	0.324	0.381	0.0665	0.153	0.091	0.196	0.354	0.719339	0.512379	0.534	0.522598	0.972305	0.952	0.761	0.697	0.699	0.833	0.557	0.853	0.787	0.00727572
ENSMMUG00000051247	KHDC1	1	orange	0.013	-0.0961	-0.326	-0.11	0.0285	0.0187	-0.418	-0.482	-0.804	-0.267	-0.0705	-0.268	-0.812	-0.127	-0.262	1.03	1.36	0.0942	0.225	0.736	0.668	-0.0111	0.0283	0.299	-0.414	0.219	-0.0246	-0.154	-0.0557	-0.57	0.984	0.839	0.601233	0.892692	0.957	0.981133	0.88293	0.401	0.11	0.61	0.899	0.626	0.0899	0.863	0.66	0.0283611
ENSMMUG00000013544	SLC25A35	1	orange	0.129	0.23	0.0107	-0.145	0.19	-0.0923	-0.261	-0.073	-0.273	-0.182	-0.157	-0.195	-0.551	-0.112	-0.292	0.393	0.71	0.311	0.282	0.316	0.367	-0.137	-0.0337	0.229	-0.131	0.0714	0.146	-0.827	-0.22	0.0431	0.68	0.325	0.983912	0.738764	0.474	0.826319	0.88293	0.866	0.358	0.554	0.574	0.54	0.0393	0.785	0.334	0.167723
ENSMMUG00000036994	SNORA78	1	orange	-0.393	0.0701	0.0235	-0.168	-0.0401	-0.0974	-0.527	-0.462	-0.547	-0.236	-0.403	-0.124	-1.07	-0.372	-0.123	0.431	0.663	0.372	0.0508	0.306	0.332	-0.397	0.0602	0.332	-0.27	-0.016	0.386	-0.548	-0.685	-0.165	0.355	0.864	0.975974	0.801472	0.931	0.876833	0.88293	0.347	0.197	0.609	0.296	0.812	0.0101	0.435	0.837	0.323379
ENSMMUG00000064603	CARD14	1	orange	0.226	-0.206	-0.187	-0.0704	0.143	-0.176	-0.512	-0.596	-0.242	-0.451	0.26	-0.062	-0.844	-0.455	-0.322	0.271	0.851	0.261	-0.265	-0.116	0.125	-0.352	-0.0943	0.00203	0.0813	0.0515	-0.165	-0.817	-0.395	0.0939	0.666	0.645	0.788401	0.93494	0.772	0.803919	0.88293	0.296	0.677	0.365	0.567	0.926	0.096	0.401	0.584	0.588375
ENSMMUG00000020408	HPGD	1	orange	0.121	0.864	0.693	0.337	0.645	0.565	0.0472	0.602	-0.603	-0.237	0.374	0.547	0.244	0.0401	-0.0806	1.45	1.32	1.42	1.15	1.66	2.11	1.22	0.417	-0.21	0.838	1.5	1.11	-0.299	0.17	0.768	0.91	0.14	0.422447	0.776035	0.338	0.524854	0.988436	0.507	0.558	0.806	0.618	0.494	0.811	0.978	0.953	0.0558229
ENSMMUG00000023451	CRYBA4	1	orange	0.433	0.626	0.677	0.166	0.486	0.279	0.104	0.354	-0.155	0.0683	0.309	0.517	0.0298	0.377	0.303	1.09	0.998	0.962	0.409	1.11	0.919	0.813	0.437	0.269	0.326	0.854	0.698	0.216	0.54	0.557	0.206	0.0252	0.0990647	0.7763	0.122	0.5366	0.945146	0.412	0.746	0.89	0.362	0.147	0.957	0.337	0.457	0.00460073
ENSMMUG00000047885	TRBV19	1	orange	-0.104	0.259	-0.12	-0.0265	0.212	0.0943	0.0738	-0.0084	-0.0974	0.00958	0.0704	0.0428	-0.295	-0.233	0.0596	0.397	0.815	0.356	0.31	0.629	0.28	0.393	0.433	-0.0894	0.227	0.301	0.63	-0.312	-0.0287	-0.165	0.837	0.446	0.849509	0.972851	0.59	0.876697	0.963846	0.992	0.859	0.987	0.878	0.942	0.516	0.663	0.923	0.328679
ENSMMUG00000031591	C11H12orf73	1	orange	-0.171	-0.00869	-0.0609	-0.0234	-0.00144	0.112	0.0423	-0.123	-0.216	-0.2	-0.0771	-0.0786	-0.356	-0.15	-0.0919	0.294	0.59	0.0964	0.0872	0.191	0.304	0.127	-0.0442	0.104	0.0289	0.148	0.227	-0.217	-0.0878	-0.126	0.301	0.964	0.80747	0.938689	0.995	0.590834	0.95026	0.573	0.203	0.219	0.651	0.697	0.0233	0.428	0.665	0.0789525
ENSMMUG00000004586	ORMDL3	1	orange	0.131	0.264	0.0649	0.149	0.171	-0.073	0.304	0.00925	-0.128	-0.0437	0.101	0.0947	-0.439	-0.195	0.0545	0.638	0.767	0.581	0.362	0.661	0.682	0.189	0.394	0.0455	0.349	0.523	0.337	-0.495	-0.0313	0.429	0.742	0.36	0.910679	0.779872	0.619	0.894103	0.88293	0.99	0.773	0.927	0.787	0.827	0.22	0.674	0.919	0.0607615
ENSMMUG00000001623	VPS37D	1	orange	-0.186	0.301	0.0518	-0.0384	0.226	0.272	0.182	-0.132	-0.41	0.185	0.0337	-0.0364	-0.823	-0.333	-0.38	0.57	1.08	0.323	0.504	0.454	0.534	0.552	0.377	0.00325	0.0601	0.18	0.345	-1.04	-0.326	-0.161	0.737	0.447	0.949207	0.964125	0.626	0.641181	0.915605	0.854	0.434	0.728	0.952	0.959	0.0996	0.57	0.485	0.208465
ENSMMUG00000015955	ZNF620	1	orange	0.0427	0.067	-0.129	-0.181	-0.0858	-0.209	-0.178	-0.388	-0.684	-0.322	-0.378	-0.0736	-0.58	-0.241	-0.327	0.141	0.432	0.19	0.098	0.101	0.205	0.243	0.0365	-0.204	-0.241	0.205	-0.00452	-0.704	-0.502	-0.294	0.901	0.794	0.728193	0.635682	0.758	0.519987	0.88293	0.188	0.00531	0.208	0.108	0.825	0.019	0.421	0.223	0.643618
ENSMMUG00000002876	SLC27A2	1	orange	0.0539	0.299	0.0653	0.0633	0.235	0.25	0.191	0.217	-0.0686	0.0197	0.432	0.275	0.144	-0.117	0.00931	0.298	0.637	0.304	-0.111	0.286	0.454	0.283	0.189	0.179	0.151	0.541	0.339	0.0997	0.0464	0.129	0.837	0.0666	0.841565	0.859165	0.207	0.297798	0.88293	0.366	0.802	0.947	0.0113	0.184	0.537	0.678	0.981	0.159968
ENSMMUG00000007536	N/A	1	orange	-0.129916	0.250123	0.203929	0.0953271	0.145264	0.0365053	0.17596	0.222711	-0.144347	-0.0677353	0.250186	0.239406	-0.0690903	-0.0144239	0.060618	0.28089	0.587074	0.297863	0.176296	0.117747	0.315073	0.0702753	0.0639399	0.0805756	0.147409	0.287063	0.453941	0.160532	0.218727	0.147903	0.664478	0.237991	0.531777	0.825458	0.574526	0.931615	0.88293	0.478167	0.644834	0.835673	0.276775	0.376387	0.846783	0.976421	0.876987	0.292258
ENSMMUG00000058310	N/A	1	orange	-0.541061	-0.00868718	0.0281462	-0.344465	-0.0154638	-0.0348667	-0.131317	-0.235301	-0.299914	-1.03722	-0.299183	0.0660626	-0.541455	-0.30062	-0.143063	0.535357	0.445894	-0.0589934	-0.250405	0.0156301	0.331114	0.278296	-0.242915	0.147149	0.0970999	0.116426	0.402733	-0.0834354	-0.0287485	0.106243	0.246369	0.986555	0.973665	0.596616	0.976316	0.964024	0.941306	0.703424	0.56005	0.0179264	0.481703	0.913426	0.265305	0.592119	0.820043	0.276082
ENSMMUG00000015369	NKG7	1	orange	1.11	1.71	0.983	0.395	1.44	1.17	0.495	1.03	0.405	1.13	1.37	1.38	0.548	1.28	1.21	1.73	1.96	1.47	0.26	1.66	1.75	0.636	1.27	1.09	1.01	1.64	0.937	0.149	0.664	0.576	0.000423	8.63e-08	0.0279805	0.417907	7.29e-06	0.0028168	0.88293	0.00188	0.257	0.000255	7.04e-06	6.37e-06	0.103	2.61e-05	5.75e-05	0.000102852
ENSMMUG00000064708	PRF1	1	orange	1.02	1.45	0.932	0.255	1.25	1.01	0.457	0.898	0.421	1.04	1.36	1.36	0.499	1.14	1.06	1.55	1.78	1.38	0.307	1.53	1.56	0.782	1.22	1.15	1.08	1.66	0.988	0.185	0.721	0.607	0.000467	1.03e-06	0.0254896	0.574292	2.92e-05	0.0045172	0.88293	0.00396	0.181	0.000355	2.47e-06	2.89e-06	0.097	6.89e-05	0.000166	0.000102852
ENSMMUG00000019294	CMA1	1	orange	0.819	1.49	0.895	0.345	1.26	1.07	0.469	0.806	0.644	0.969	1.3	1.27	0.439	1.05	0.981	1.45	1.74	1.3	0.34	1.4	1.57	0.348	1.1	1.02	0.978	1.5	0.925	0.361	0.878	0.5	0.0156	8.13e-07	0.0459383	0.53441	7.26e-05	0.00650194	0.88293	0.0315	0.0797	0.00233	1.35e-05	2.89e-05	0.274	0.000718	0.00194	0.000381342
ENSMMUG00000014381	GZMB	1	orange	1.05	1.72	1.02	0.232	1.45	1.16	0.48	0.911	0.36	1.05	1.33	1.34	0.219	1.17	1.13	1.82	1.98	1.5	0.246	1.71	1.69	0.592	1.29	1.23	1.22	1.78	1.06	0.287	0.815	0.746	0.00312	2.38e-06	0.0420213	0.689098	6.81e-05	0.00734958	0.88293	0.0214	0.369	0.0039	0.000174	0.000186	0.62	0.00118	0.0012	0.000142484
ENSMMUG00000063583	N/A	1	orange	0.813514	1.56347	0.959952	0.308616	1.1873	0.907948	0.344143	0.617963	0.220229	0.725407	0.995809	1.11821	0.0609802	0.869924	0.794065	1.67161	1.77725	1.33114	0.189768	1.48022	1.37834	0.505026	0.944726	0.931206	0.996332	1.4274	0.902356	0.206218	0.574486	0.527561	0.0111235	1.74669e-06	0.036595	0.52998	0.000213232	0.0203167	0.88293	0.101348	0.574977	0.030189	0.00186325	0.000513099	0.89824	0.00889194	0.0135687	0.000123521
ENSMMUG00000063169	N/A	1	orange	0.218444	0.843083	0.451863	-0.147388	0.682685	0.720156	0.215938	0.503809	-0.151747	0.296108	0.787274	0.724945	0.0393419	0.545702	0.440053	1.12167	1.0907	0.740953	0.0585866	0.834597	0.919183	0.116957	0.59818	0.672419	0.497665	0.903799	0.488541	-0.278028	0.36729	0.108741	0.637441	0.00592994	0.350299	0.84025	0.0442177	0.111097	0.896269	0.274278	0.784238	0.500529	0.0204349	0.0553082	0.950168	0.175858	0.302935	0.0100703
ENSMMUG00000015598	NR1H3	1	orange	0.715	0.833	0.567	0.23	0.69	0.447	0.184	0.477	0.218	0.654	0.638	0.61	0.236	0.68	0.628	1.07	1.17	0.832	0.278	0.986	0.866	0.197	0.621	0.74	0.789	0.899	0.578	0.29	0.599	0.401	0.00275	9.54e-05	0.0814825	0.574485	0.00278	0.162631	0.88293	0.103	0.495	0.00517	0.00591	0.0148	0.445	0.0033	0.00815	0.000498969
ENSMMUG00000013165	SLC16A2	1	orange	0.705	1.07	0.694	-0.054	0.936	0.823	0.273	0.578	0.522	0.816	0.889	1.09	0.332	0.808	0.712	1.08	1.25	0.99	-0.0512	0.996	1.19	0.606	0.602	0.975	0.659	1.35	0.774	0.104	0.686	0.534	0.0312	0.000118	0.0997989	0.939597	0.00196	0.0367061	0.88293	0.144	0.152	0.00843	0.00277	0.000255	0.402	0.00982	0.0281	0.00261342
ENSMMUG00000062353	C1H1orf21	1	orange	0.696	0.969	0.599	-0.0312	0.856	0.631	0.395	0.334	0.332	0.632	0.926	0.809	0.0752	0.538	0.585	1.12	1.21	0.692	0.173	0.889	1.02	0.284	0.426	0.788	0.678	1.18	0.305	-0.128	0.541	0.284	0.0179	0.000126	0.114725	0.962915	0.00187	0.0925834	0.88293	0.411	0.354	0.0314	0.000424	0.00519	0.876	0.0887	0.0537	0.00096793
ENSMMUG00000001597	GZMA	1	orange	0.892	1.79	0.963	0.22	1.24	1.12	0.328	0.543	0.156	0.676	0.992	0.72	-0.28	0.59	0.432	1.86	2.09	1.45	0.288	1.59	1.64	0.189	1.13	1.11	1.14	1.7	0.692	0.315	0.595	0.386	0.0395	6.83e-06	0.0882514	0.778225	0.00218	0.0315468	0.88293	0.334	0.806	0.148	0.0184	0.134	0.64	0.257	0.428	0.000517613
ENSMMUG00000011557	PDGFRB	1	orange	0.791	0.937	0.443	0.0459	0.764	0.485	-0.00295	0.265	0.0163	0.292	0.516	0.234	-0.265	0.2	0.191	1.26	1.22	0.846	-0.0779	0.998	1.1	0.108	0.384	0.507	0.49	0.769	-0.0647	-0.326	0.0825	-0.226	0.147	0.0446	0.568635	0.968777	0.138	0.506424	0.99794	0.757	0.985	0.675	0.358	0.754	0.733	0.835	0.829	0.0333877
ENSMMUG00000042422	N/A	1	orange	0.331065	0.576386	0.273598	0.156662	0.345404	0.346931	0.227816	0.233658	0.116928	0.32891	0.388925	0.399081	0.126316	0.267391	0.242056	0.649383	0.643436	0.414004	-0.00991996	0.443577	0.567647	0.108622	0.410651	0.380384	0.339488	0.492321	0.245943	0.0550414	0.143592	0.0813804	0.0396843	3.52508e-05	0.179551	0.538084	0.0220333	0.084972	0.88293	0.247102	0.574431	0.0389363	0.00991657	0.012838	0.534775	0.126216	0.170023	0.000426452
ENSMMUG00000049316	N/A	1	orange	0.591991	1.12405	0.637919	0.320942	0.605839	0.630211	-0.127828	0.629792	-0.0733406	0.432407	0.884196	0.687564	0.101351	0.719397	0.437503	1.30253	1.55207	0.815505	0.0938613	0.714464	1.21439	0.316676	0.493067	0.542191	0.863884	0.694224	0.462091	-0.102603	0.218411	0.304315	0.128985	0.000362568	0.179917	0.60144	0.0950101	0.18721	0.945146	0.16558	0.907816	0.308485	0.0110051	0.0896174	0.868403	0.0641993	0.332897	0.00175331
ENSMMUG00000053435	N/A	1	orange	0.65553	0.900691	0.851562	-0.522128	0.490792	0.500415	0.242818	0.43495	0.179616	0.851913	0.870066	0.984345	-0.0959516	0.441143	0.304885	1.39713	1.9419	1.52675	-0.223529	1.37677	1.35525	0.462634	0.689808	0.992354	1.25697	1.24566	0.529525	0.610031	0.699386	0.373427	0.263478	0.0592926	0.213881	0.61204	0.405934	0.513816	0.921714	0.591134	0.833092	0.131769	0.101752	0.0892584	0.918932	0.564818	0.710974	0.0293243
ENSMMUG00000000055	N/A	1	orange	-0.00632	0.514	0.398	-0.000539	0.418	0.422	0.104	0.224	0.104	0.242	0.569	0.472	-0.185	0.269	0.238	0.753	0.782	0.574	0.115	0.467	0.752	0.107	0.334	0.358	0.4	0.749	0.393	0.216	0.321	0.27	0.987	0.0106	0.177598	0.999251	0.0595	0.155342	0.918715	0.494	0.757	0.365	0.00897	0.0536	0.555	0.348	0.411	0.00365607
ENSMMUG00000010125	N/A	1	orange	0.465508	0.964638	0.999465	0.138073	0.53813	0.608824	0.308108	0.0401145	0.481555	0.314553	0.716696	0.871959	0.084188	0.502878	0.170075	0.802445	1.1989	1.16411	0.471956	0.908144	0.837025	0.4108	0.661078	0.753506	0.67435	0.957985	0.737236	0.419142	0.605497	0.368418	0.205856	0.000744886	0.0254896	0.838709	0.108588	0.163491	0.88293	0.954868	0.211917	0.440912	0.0272159	0.00965238	0.878082	0.199961	0.751906	0.0206235
ENSMMUG00000004323	NCR1	1	orange	0.806	1.19	0.857	0.274	0.693	0.883	0.363	0.563	0.567	0.583	0.972	0.998	0.298	0.746	0.562	0.883	1.13	0.952	0.448	0.9	0.924	0.294	0.465	0.569	0.515	0.859	0.345	0.31	0.449	0.32	0.00433	7.31e-06	0.0314667	0.55554	0.011	0.00817935	0.88293	0.0985	0.0621	0.0508	0.000288	0.000245	0.389	0.00898	0.0613	0.00682805
ENSMMUG00000005757	CST7	1	orange	0.484	1.06	0.707	0.207	0.863	0.829	0.193	0.402	0.486	0.487	0.68	0.735	0.203	0.553	0.531	0.645	0.877	0.819	0.234	0.681	0.775	0.139	0.499	0.543	0.309	0.576	0.321	0.33	0.352	0.412	0.0252	1.93e-07	0.0205554	0.543821	4.66e-05	0.00167947	0.88293	0.115	0.0271	0.0263	0.000881	0.000355	0.43	0.0104	0.0121	0.00827044
ENSMMUG00000009456	KIR3DL17	1	orange	0.464	1.03	0.924	0.173	0.722	0.784	0.447	0.2	0.177	0.255	0.728	0.948	0.0822	0.519	0.184	0.782	1.1	0.899	0.557	0.808	0.892	0.477	0.368	0.296	0.473	0.409	0.5	0.0898	0.462	0.313	0.372	0.00852	0.110905	0.848208	0.103	0.177705	0.88293	0.796	0.797	0.677	0.112	0.0452	0.915	0.369	0.806	0.158093
ENSMMUG00000001519	N/A	1	orange	0.260849	0.933708	0.866529	-0.0426975	0.640449	0.474614	0.115825	0.100064	0.0629886	0.155415	0.826619	0.659862	-0.208609	0.314746	-0.0327408	0.897573	1.20293	0.908986	0.059044	0.574967	0.756016	0.22521	0.253532	0.0474867	0.294216	0.261741	0.227192	0.0525811	-0.042168	-0.296	0.62589	0.00760331	0.0997989	0.963773	0.114918	0.399474	0.95476	0.895995	0.929129	0.79322	0.0382983	0.156012	0.735405	0.602787	0.969426	0.0975285
ENSMMUG00000064610	NFILZ	1	orange	0.226	0.639	0.575	0.137	0.218	0.412	0.196	0.21	-0.0233	0.186	0.548	0.633	0.0562	0.301	0.122	0.406	0.725	0.53	-0.134	0.343	0.589	-0.0902	-0.0156	-0.0445	-0.0744	0.000165	0.0673	-0.0409	-0.103	-0.282	0.483	0.0053	0.0934033	0.781758	0.466	0.235755	0.88293	0.604	0.962	0.585	0.033	0.0193	0.898	0.374	0.777	0.194563
ENSMMUG00000037167	mml-mir-762-1	1	orange	0.826	0.902	0.919	0.535	0.901	0.596	0.654	0.347	0.699	0.573	1.07	0.871	0.333	0.631	0.458	1.17	0.333	0.402	0.512	0.631	0.794	0.559	0.562	0.981	0.357	1.11	0.666	0.637	0.765	-0.281	0.122	0.0461	0.153924	0.512035	0.0639	0.392014	0.88293	0.667	0.229	0.328	0.0265	0.122	0.639	0.312	0.503	0.042081
ENSMMUG00000019758	HCST	1	orange	0.315	0.855	0.444	0.238	0.769	0.697	0.147	0.401	0.0313	0.458	0.691	0.675	-0.172	0.522	0.384	1.03	1.1	0.73	0.107	0.903	0.86	0.177	0.507	0.391	0.35	0.636	0.529	-0.143	0.109	0.0744	0.22	2.59e-05	0.140458	0.527347	0.000438	0.00889058	0.895597	0.163	0.939	0.0534	0.0012	0.00278	0.602	0.0258	0.13	0.000255445
ENSMMUG00000008522	DECR2	1	orange	0.182	0.419	0.23	0.189	0.341	0.297	0.056	0.156	0.0753	0.204	0.3	0.302	0.00799	0.265	0.245	0.427	0.616	0.307	0.097	0.442	0.337	0.12	0.252	0.195	0.135	0.277	0.28	-0.0931	0.0346	0.0599	0.225	0.000603	0.201885	0.365786	0.00925	0.0925834	0.928512	0.401	0.692	0.178	0.0285	0.0401	0.974	0.0754	0.0959	0.00655873
ENSMMUG00000008854	NCR3	1	orange	0.668	0.977	0.657	0.383	0.916	0.794	0.255	0.615	0.299	0.528	0.799	0.769	0.267	0.698	0.583	1.15	1.2	0.91	0.463	1.16	1.04	0.51	0.643	0.607	0.492	0.847	0.555	0.175	0.477	0.194	0.00841	1.12e-05	0.0535016	0.336762	0.000146	0.00708181	0.88293	0.0304	0.333	0.0414	0.000527	0.00186	0.4	0.00375	0.0231	0.000102852
ENSMMUG00000053147	N/A	1	orange	0.244825	0.458138	0.221743	0.233592	0.440959	0.445235	0.0975509	0.22365	0.11655	0.270224	0.343212	0.242003	0.00662508	0.450903	0.320998	0.673859	0.628864	0.301773	0.0180218	0.587258	0.463031	0.0559516	0.350427	0.250038	0.237071	0.294077	0.283911	-0.0401626	0.0838112	0.137557	0.149486	0.000846241	0.294061	0.336958	0.00310063	0.0180051	0.895706	0.275339	0.577225	0.105419	0.0259604	0.180851	0.981329	0.00226857	0.0478037	0.000363773
ENSMMUG00000008923	THY1	1	orange	0.371	0.924	0.549	0.169	0.602	0.66	0.117	0.295	0.478	0.336	0.566	0.564	0.154	0.334	0.303	0.903	1.14	0.831	-0.0123	0.827	0.821	0.244	0.442	0.369	0.329	0.728	0.428	0.0395	0.225	0.209	0.0569	3.87e-07	0.0386711	0.581872	0.001	0.00375546	0.894564	0.217	0.0124	0.101	0.00228	0.00301	0.516	0.121	0.15	0.000204343
ENSMMUG00000044472	DDAH2	1	orange	0.325	0.413	0.282	0.162	0.406	0.266	0.00444	0.0536	0.183	0.137	0.27	0.304	0.0167	0.301	0.166	0.582	0.571	0.342	0.104	0.44	0.338	0.061	0.161	0.103	0.111	0.279	0.175	-0.0539	0.0493	0.104	0.0587	0.00428	0.188918	0.547645	0.0101	0.221368	0.994918	0.857	0.363	0.503	0.104	0.101	0.954	0.0923	0.438	0.00136503
ENSMMUG00000006306	KCP	1	orange	0.108	0.272	0.281	0.0568	0.465	0.411	-0.0219	0.179	-0.0237	0.144	0.448	0.374	0.0724	0.369	0.232	0.754	0.84	0.377	-0.00694	0.765	0.533	0.378	0.453	0.186	0.322	0.591	0.367	-0.157	0.236	0.0897	0.773	0.294	0.451969	0.918801	0.0719	0.23589	0.987008	0.669	0.961	0.69	0.0874	0.224	0.866	0.238	0.514	0.0132487
ENSMMUG00000058387	ZNF513	1	orange	0.139	0.2	0.181	0.125	0.33	0.244	-0.1	-0.0866	-0.0875	-0.0506	0.0673	0.0344	-0.259	0.0584	0.0295	0.61	0.508	0.271	0.00267	0.661	0.268	0.108	0.286	0.149	0.143	0.0837	0.306	-0.257	-0.031	-0.0553	0.46	0.178	0.408357	0.63586	0.0279	0.239267	0.895597	0.743	0.699	0.826	0.731	0.891	0.166	0.841	0.92	0.00098604
ENSMMUG00000002843	RAB26	1	orange	0.43	0.755	0.345	0.394	0.397	0.306	0.0289	0.453	-0.0632	0.226	0.867	0.799	-0.0476	0.599	0.626	0.965	1.16	0.281	-0.186	0.626	0.817	0.227	0.513	-0.325	0.615	0.521	0.654	-0.285	0.438	-0.274	0.373	0.0434	0.58951	0.564769	0.387	0.627445	0.988581	0.436	0.932	0.692	0.0311	0.0769	0.95	0.221	0.18	0.0512602
ENSMMUG00000012167	SLC2A8	1	orange	0.448	0.525	0.349	0.13	0.35	0.297	0.107	0.302	0.142	0.401	0.488	0.295	0.142	0.413	0.3	0.66	0.836	0.563	-0.0172	0.637	0.39	0.139	0.234	0.055	0.346	0.292	0.384	0.059	0.223	-0.0584	0.0215	0.0017	0.161408	0.703099	0.0644	0.245073	0.904086	0.22	0.582	0.0392	0.00726	0.185	0.582	0.0367	0.166	0.00227767
ENSMMUG00000063742	N/A	1	orange	0.34818	0.566129	0.278295	0.24572	0.484535	0.448509	0.138814	0.313757	0.269668	0.467177	0.399879	0.355768	0.16615	0.410046	0.356184	0.632939	0.750581	0.531564	0.246594	0.601408	0.498296	0.0821408	0.565406	0.357688	0.364629	0.500498	0.473794	0.0979431	0.294795	0.297362	0.0244914	2.73969e-05	0.157443	0.299184	0.000763625	0.011972	0.88293	0.0780422	0.105455	0.00099263	0.00586592	0.0246641	0.36576	0.00509817	0.0187924	0.000521629
ENSMMUG00000022079	C10H20orf27	1	orange	0.319	0.626	0.344	0.289	0.488	0.323	0.0891	0.401	0.224	0.489	0.497	0.454	0.156	0.433	0.37	0.722	0.785	0.556	0.0452	0.631	0.311	-0.000582	0.529	0.378	0.362	0.419	0.391	0.00187	0.261	0.134	0.0692	4.29e-05	0.120332	0.281081	0.00242	0.143203	0.906235	0.0349	0.251	0.00274	0.00214	0.00852	0.454	0.0108	0.0323	0.000426945
ENSMMUG00000006128	PEPD	1	orange	0.314	0.444	0.275	0.254	0.338	0.31	0.0548	0.43	0.28	0.458	0.445	0.395	0.259	0.258	0.28	0.55	0.628	0.443	0.236	0.515	0.342	0.102	0.48	0.394	0.217	0.411	0.425	0.000199	0.271	0.138	0.0342	0.000525	0.144932	0.270946	0.0144	0.0948238	0.936631	0.0046	0.0712	0.000782	0.00107	0.00665	0.095	0.105	0.065	0.00112896
ENSMMUG00000031282	TSPAN4	1	orange	0.725	0.801	0.483	0.271	0.448	0.402	0.237	0.381	0.373	0.515	0.515	0.378	0.345	0.558	0.463	0.813	0.801	0.579	0.137	0.644	0.202	0.107	0.531	0.59	0.479	0.473	0.528	0.0858	0.39	0.355	0.00224	0.000146	0.126541	0.489478	0.0615	0.211695	0.88293	0.226	0.184	0.0357	0.0312	0.181	0.22	0.023	0.0721	0.00198462
ENSMMUG00000008655	DRAP1	1	orange	0.289	0.566	0.229	0.216	0.48	0.257	0.103	0.217	0.0639	0.377	0.326	0.3	-0.0288	0.222	0.265	0.563	0.647	0.438	0.17	0.52	0.394	0.107	0.441	0.253	0.381	0.413	0.322	-0.0472	0.151	0.173	0.0558	2.46e-05	0.241576	0.339933	0.00065	0.178834	0.886189	0.25	0.761	0.00988	0.0263	0.0588	0.903	0.203	0.0925	0.00116464
ENSMMUG00000051186	PSMA5	1	orange	0.209	0.483	0.219	0.226	0.393	0.228	0.106	0.187	-0.0157	0.249	0.27	0.244	-0.0713	0.0917	0.152	0.586	0.669	0.426	0.0563	0.525	0.313	0.0744	0.279	0.235	0.311	0.366	0.313	0.00707	0.102	0.108	0.133	6.49e-05	0.207928	0.278233	0.00186	0.182874	0.88293	0.269	0.943	0.0757	0.043	0.097	0.691	0.65	0.343	0.000381342
ENSMMUG00000050672	NDUFC2	1	orange	0.108	0.463	0.278	0.191	0.356	0.226	0.181	0.273	0.127	0.333	0.352	0.277	-0.0531	0.173	0.191	0.518	0.658	0.436	0.093	0.476	0.241	-0.00614	0.351	0.295	0.308	0.371	0.349	0.0642	0.141	0.135	0.506	0.000139	0.116667	0.355356	0.00582	0.201828	0.88293	0.088	0.449	0.0138	0.00765	0.0608	0.79	0.303	0.222	0.00118135
ENSMMUG00000013499	EIF4A1	1	orange	0.214	0.453	0.191	0.232	0.323	0.163	0.0601	0.175	0.125	0.27	0.24	0.199	0.0628	0.124	0.135	0.458	0.602	0.375	0.204	0.469	0.17	0.0402	0.267	0.262	0.261	0.326	0.298	-0.0222	0.135	0.179	0.0622	2.21e-05	0.200504	0.229833	0.00265	0.26828	0.902671	0.215	0.328	0.0215	0.0364	0.118	0.672	0.406	0.318	0.00095632
ENSMMUG00000000917	AKR1B1	1	orange	0.142	0.346	0.169	0.271	0.319	0.127	0.042	0.126	0.0769	0.246	0.218	0.169	-0.0297	0.05	0.0641	0.451	0.588	0.264	0.205	0.442	0.211	0.0328	0.24	0.212	0.175	0.278	0.31	-0.155	7.74e-05	0.0381	0.387	0.00893	0.407879	0.251722	0.0224	0.534353	0.95012	0.55	0.696	0.123	0.155	0.334	0.896	0.854	0.783	0.00693144
ENSMMUG00000000019	CCDC86	1	orange	0.285	0.546	0.25	0.273	0.316	0.274	0.123	0.296	0.155	0.397	0.427	0.267	0.119	0.204	0.116	0.492	0.588	0.379	0.153	0.475	0.187	0.113	0.247	0.27	0.303	0.221	0.344	-0.0611	0.0856	0.066	0.0439	8.46e-06	0.159667	0.229833	0.0164	0.12217	0.88293	0.0607	0.35	0.00226	0.000743	0.078	0.5	0.204	0.533	0.00153566
ENSMMUG00000001403	YIF1A	1	orange	0.346	0.504	0.3	0.164	0.399	0.366	0.111	0.176	0.0238	0.248	0.196	0.125	-0.162	0.0487	0.0616	0.585	0.72	0.46	0.133	0.579	0.348	0.126	0.156	0.127	0.136	0.134	0.222	-0.0932	-0.0564	-0.0238	0.0165	6.62e-05	0.107813	0.466706	0.00312	0.0377487	0.88293	0.355	0.92	0.101	0.185	0.492	0.364	0.854	0.79	0.000561231
ENSMMUG00000020705	HSD11B1L	1	orange	0.302	0.346	0.192	0.0853	0.197	0.233	0.026	0.135	-0.081	0.103	0.106	0.129	-0.188	0.0397	0.0145	0.438	0.609	0.261	-0.106	0.431	0.269	-0.102	0.0868	0.0378	0.0951	-0.0528	0.112	-0.265	-0.159	-0.158	0.0928	0.0227	0.421116	0.789091	0.274	0.311387	0.97354	0.602	0.752	0.647	0.593	0.571	0.392	0.904	0.966	0.0234668
ENSMMUG00000014368	POLR2G	1	orange	0.279	0.445	0.213	0.255	0.353	0.371	0.0363	0.236	0.0572	0.241	0.2	0.106	-0.13	-0.00385	0.0808	0.573	0.617	0.307	-0.0293	0.404	0.459	-0.0821	0.162	0.0626	0.0355	0.0424	0.105	-0.195	-0.0847	-0.0646	0.0661	0.000553	0.278862	0.272446	0.0114	0.0414749	0.960557	0.202	0.794	0.126	0.189	0.584	0.496	0.991	0.717	0.000811113
ENSMMUG00000019232	MLST8	1	orange	0.243	0.411	0.271	0.222	0.363	0.338	0.00385	0.134	0.134	0.233	0.273	0.175	0.00455	0.137	0.0947	0.541	0.595	0.323	0.0925	0.586	0.371	0.0436	0.114	0.174	0.135	0.147	0.175	-0.0317	-0.0758	-0.0246	0.0919	0.000649	0.12691	0.299183	0.00521	0.0469305	0.994894	0.494	0.429	0.113	0.0451	0.282	0.984	0.458	0.631	0.000830218
ENSMMUG00000056510	FBXL15	1	orange	0.311	0.486	0.282	0.223	0.41	0.341	0.065	0.14	0.0734	0.0865	0.292	0.284	-0.351	0.127	0.145	0.61	0.591	0.289	-0.151	0.63	0.259	0.0572	0.102	0.0185	0.179	0.178	0.254	-0.0697	-0.207	-0.172	0.126	0.00326	0.266414	0.459428	0.0248	0.170842	0.943319	0.633	0.799	0.744	0.128	0.198	0.115	0.664	0.591	0.00356901
ENSMMUG00000058013	N/A	1	orange	0.174238	0.760009	0.539502	0.39051	0.540192	0.382742	0.192657	0.0504109	0.228763	0.269216	0.372593	0.138941	-0.337906	0.0144369	0.233137	0.588522	0.904972	0.432728	-0.0478871	0.683065	0.624387	0.0193959	0.351718	0.012555	0.147751	0.361026	-0.0464214	-0.0749171	-0.0251145	-0.0987072	0.655742	0.00297079	0.155767	0.394105	0.0599409	0.340044	0.894565	0.931975	0.556563	0.455264	0.224999	0.74662	0.375936	0.982554	0.572496	0.0633079
ENSMMUG00000012381	MMEL1	1	orange	0.491	0.46	0.324	0.28	0.541	0.495	0.149	0.456	0.407	0.59	0.49	0.285	-0.0278	0.191	0.127	0.701	0.679	0.338	-0.0908	0.569	0.423	-0.114	0.461	0.182	0.188	0.19	0.218	-0.0189	-0.0668	0.073	0.0783	0.0577	0.380037	0.515649	0.0349	0.153229	0.902671	0.168	0.178	0.0266	0.063	0.388	0.953	0.636	0.769	0.0128241
ENSMMUG00000011521	ANTKMT	1	orange	0.186	0.541	0.4	0.32	0.471	0.309	0.074	0.274	0.222	0.334	0.153	0.138	0.022	0.296	0.138	0.821	0.526	0.428	-0.0764	0.507	0.285	0.0245	0.237	0.137	0.035	0.108	0.202	0.000711	-0.252	-0.109	0.642	0.0515	0.338745	0.517615	0.125	0.476959	0.961828	0.544	0.589	0.352	0.684	0.756	0.967	0.48	0.783	0.00897118
ENSMMUG00000052192	N/A	1	orange	0.589525	0.507355	0.290573	-0.0195112	0.599908	0.418579	0.0859414	0.201579	0.249923	0.165056	0.0964223	0.0622008	-0.140691	-0.094684	-0.154437	0.731097	0.594666	0.460756	0.0735418	0.737895	0.476115	-0.0101763	0.255479	0.0990479	0.432432	0.225141	0.0568466	0.180667	0.0472057	0.0766945	0.00778137	0.00945071	0.338738	0.969381	0.00443367	0.149491	0.936631	0.542107	0.349113	0.561252	0.727333	0.856583	0.660381	0.814661	0.64747	0.002936
ENSMMUG00000014910	DPEP1	1	orange	0.51	0.618	0.207	-0.0381	0.66	0.338	-0.217	0.158	-0.629	0.0302	0.183	0.125	-0.297	0.0303	-0.423	0.941	1.12	0.434	-0.158	1.1	0.885	-0.406	-0.157	0.267	0.265	0.248	0.0461	-0.0954	-0.164	-0.0467	0.178	0.0515	0.721493	0.962406	0.0513	0.497282	0.896269	0.791	0.163	0.96	0.666	0.814	0.541	0.968	0.369	0.0225079
ENSMMUG00000040935	MS4A7	1	orange	0.632	1.08	0.792	0.628	0.988	0.598	0.326	0.637	0.225	0.69	0.384	0.296	0.148	0.581	0.513	0.886	1.05	0.953	0.0951	0.784	0.492	0.0422	0.769	0.561	0.543	0.598	0.238	0.244	0.508	0.198	0.036	4.61e-05	0.0456797	0.229833	0.000438	0.115324	0.88293	0.0583	0.561	0.0199	0.218	0.419	0.722	0.0667	0.107	0.0065133
ENSMMUG00000020416	MTSS2	1	orange	0.695	0.75	0.596	0.439	0.671	0.455	0.207	0.381	0.078	0.525	0.281	0.186	0.304	0.574	0.401	0.657	0.771	0.768	0.19	0.612	0.471	-0.00809	0.455	0.439	0.478	0.408	0.0517	0.288	0.361	0.186	0.00864	0.00144	0.090688	0.29155	0.008	0.18992	0.88293	0.269	0.855	0.059	0.331	0.602	0.339	0.0392	0.183	0.0240534
ENSMMUG00000002437	ABI3	1	orange	0.566	0.726	0.425	0.268	0.512	0.364	0.133	0.222	0.125	0.479	0.343	0.31	0.137	0.394	0.319	0.64	0.818	0.583	0.187	0.607	0.343	0.0363	0.38	0.401	0.423	0.425	0.333	0.0868	0.266	0.133	0.00141	1e-05	0.0808075	0.33367	0.00277	0.117544	0.88293	0.355	0.6	0.00695	0.0618	0.129	0.558	0.0379	0.102	0.00207112
ENSMMUG00000050571	SAMD10	1	orange	0.626	0.652	0.466	0.368	0.678	0.455	0.186	0.494	0.0421	0.492	0.419	0.326	0.0382	0.407	0.336	0.683	0.829	0.517	-0.0806	0.729	0.272	0.0279	0.368	0.332	0.306	0.368	0.139	0.0191	0.209	0.135	0.0019	0.000294	0.0875978	0.270946	0.000543	0.0857724	0.88293	0.0321	0.903	0.0155	0.0391	0.172	0.913	0.0635	0.143	0.00212542
ENSMMUG00000001917	MATK	1	orange	0.876	1.17	0.65	0.188	0.928	0.842	0.288	0.699	0.275	0.71	0.969	0.947	0.262	0.741	0.714	1.29	1.5	0.973	0.254	1.25	1.22	0.559	0.717	0.613	0.639	1.01	0.564	-0.0729	0.261	0.219	0.000518	1.18e-06	0.0644256	0.669381	0.000186	0.00562692	0.88293	0.0117	0.378	0.00493	4.66e-05	8.92e-05	0.404	0.00298	0.00425	0.000102852
ENSMMUG00000062946	N/A	1	orange	0.449373	0.979877	0.549505	0.184314	0.77668	0.704292	0.342669	0.514404	0.117963	0.546276	0.849178	0.84986	0.096141	0.531996	0.543462	1.06877	1.28356	0.939816	0.1253	0.989119	1.07548	0.332954	0.574649	0.567922	0.490012	0.962082	0.541263	-0.192991	0.217352	0.212529	0.0583885	5.32933e-06	0.0808075	0.632312	0.000481733	0.0090694	0.88293	0.0482491	0.713664	0.0199452	8.03401e-05	0.000104446	0.772613	0.0263996	0.0191153	0.000258861
ENSMMUG00000057791	N/A	1	orange	0.379968	0.826635	0.476206	0.0862286	0.574496	0.503406	0.202137	0.323148	-0.0422795	0.318963	0.589088	0.53111	-0.12334	0.1908	0.184309	0.968261	1.11949	0.715642	-0.00380941	0.75822	0.947905	0.159375	0.407853	0.318887	0.293368	0.712441	0.0990122	-0.427741	-0.0645133	-0.174395	0.09045	3.9584e-05	0.100057	0.834954	0.00538514	0.0658631	0.88293	0.240297	0.900219	0.187251	0.00597507	0.0193353	0.671884	0.534152	0.522003	0.000381342
ENSMMUG00000037816	SERPINB6	1	orange	0.725	1.27	0.729	0.298	0.851	0.933	0.475	0.437	0.244	0.653	1.16	0.914	0.226	0.683	0.727	1.16	1.47	0.968	0.132	1.1	1.23	0.245	0.536	0.565	0.536	0.996	0.421	0.0579	0.297	0.22	0.0146	1.18e-06	0.0679753	0.544898	0.00225	0.00661649	0.88293	0.263	0.541	0.0285	7.87e-06	0.00126	0.579	0.0221	0.0129	0.000986828
ENSMMUG00000060806	N/A	1	orange	0.460907	1.00049	0.622693	0.187696	0.861342	0.581507	0.262377	0.648437	0.118788	0.49482	0.906136	0.882738	0.106457	0.578666	0.404399	0.909057	1.20538	0.803473	-0.200142	0.886509	0.960533	0.213482	0.576419	0.470689	0.181856	0.863692	0.402048	-0.154805	0.161625	0.0357821	0.22082	0.000603029	0.155767	0.766925	0.0068916	0.192998	0.88293	0.112826	0.821624	0.185171	0.00411237	0.00971438	0.847948	0.126216	0.336008	0.0256018
ENSMMUG00000008932	DNAI3	1	orange	0.605	1.13	0.529	0.309	0.88	0.862	0.4	0.822	0.187	0.719	1.17	0.99	0.431	0.816	0.844	1.31	1.42	1.2	0.267	1.26	1.51	0.501	0.841	0.72	0.614	1.27	0.58	0.134	0.562	0.223	0.0805	7.4e-05	0.222906	0.576082	0.00458	0.0322366	0.88293	0.0233	0.694	0.0295	5.34e-05	0.00186	0.27	0.011	0.00819	0.000940549
ENSMMUG00000052981	TRGV9	1	orange	0.304	0.833	0.402	0.19	0.513	0.53	0.359	0.453	-0.0337	0.374	0.66	0.711	0.188	0.357	0.424	0.805	1.06	0.669	-0.17	0.725	1.01	0.37	0.674	0.535	0.247	0.841	0.401	-0.0863	0.251	-0.0982	0.347	0.00061	0.284857	0.705153	0.0615	0.150823	0.88293	0.204	0.946	0.234	0.0134	0.0128	0.626	0.305	0.185	0.0143256
ENSMMUG00000011976	DHCR7	1	orange	0.314	0.617	0.33	0.242	0.435	0.488	0.206	0.339	-0.0322	0.361	0.57	0.466	0.272	0.396	0.295	0.677	0.818	0.554	-0.12	0.557	0.588	0.247	0.395	0.305	0.177	0.591	0.221	-0.0921	0.134	0.0137	0.137	0.000313	0.197455	0.44037	0.0216	0.0457714	0.88293	0.168	0.923	0.0776	0.00154	0.0233	0.233	0.0536	0.188	0.00197503
ENSMMUG00000039980	COL5A3	1	orange	0.421	0.544	0.443	0.223	0.455	0.615	0.146	0.5	-0.121	0.203	0.507	0.441	0.234	0.385	0.295	0.543	0.863	0.589	-0.145	0.521	0.703	0.125	0.338	0.251	0.155	0.573	0.145	-0.273	0.041	-0.116	0.124	0.0184	0.187223	0.605013	0.0727	0.0557154	0.901809	0.104	0.759	0.532	0.0465	0.131	0.476	0.202	0.355	0.0586904
ENSMMUG00000004103	COL11A1	1	orange	1.15	1.43	0.777	-0.044	0.937	1.24	0.33	1.14	0.246	0.755	1.2	0.9	0.0923	0.96	0.745	1.54	1.57	1.14	-0.151	1.26	1.7	0.0105	1.14	0.776	0.53	1.3	0.146	-0.322	0.527	0.0759	0.0165	0.000537	0.219379	0.969547	0.0433	0.0329282	0.894106	0.0302	0.736	0.15	0.00859	0.0918	0.913	0.0587	0.17	0.00373562
ENSMMUG00000003288	GPT2	1	orange	0.894	0.982	0.504	0.271	0.784	0.791	0.517	0.579	0.199	0.523	0.741	0.677	0.494	0.779	0.657	1.02	1.27	0.823	0.152	1.09	0.999	0.503	0.793	0.631	0.701	1.24	0.525	0.0458	0.502	0.318	0.038	0.00794	0.395865	0.730419	0.0578	0.152927	0.88293	0.3	0.758	0.278	0.081	0.164	0.34	0.0858	0.167	0.0567047
ENSMMUG00000005170	UNC45B	1	orange	0.294	0.503	0.221	0.397	0.496	0.706	0.236	0.578	0.0708	0.303	0.67	0.385	0.0206	-0.00549	0.229	0.67	0.819	0.539	-0.271	0.519	0.625	0.174	0.339	0.29	-0.00387	0.254	0.00113	-0.167	0.392	-0.0167	0.478	0.114	0.690044	0.465589	0.154	0.106716	0.889467	0.173	0.901	0.477	0.0461	0.357	0.974	0.995	0.651	0.0649721
ENSMMUG00000004998	DLGAP3	1	orange	0.552	1.07	0.577	0.375	0.75	0.612	0.398	0.798	0.0205	0.897	1.02	1.06	0.755	0.72	0.98	1.07	1.56	0.964	0.349	0.855	1.26	0.38	0.732	0.574	0.507	0.988	0.363	0.832	0.124	0.526	0.18	0.00101	0.253822	0.545849	0.0391	0.219533	0.88293	0.0656	0.976	0.0154	0.00339	0.00403	0.058	0.0755	0.00663	0.0182992
ENSMMUG00000048801	TMEM229B	1	orange	0.446	0.461	0.226	0.213	0.461	0.353	0.216	0.353	0.127	0.453	0.543	0.477	0.306	0.357	0.319	0.718	0.825	0.617	0.147	0.588	0.663	0.278	0.317	0.258	0.222	0.579	0.365	-0.316	0.142	-0.0664	0.021	0.00703	0.397214	0.478636	0.0114	0.156905	0.88293	0.13	0.62	0.0188	0.00305	0.0155	0.144	0.0897	0.128	0.00140645
ENSMMUG00000000655	PAFAH2	1	orange	0.411	0.454	0.286	0.17	0.381	0.419	0.225	0.379	0.123	0.433	0.483	0.415	0.166	0.36	0.247	0.689	0.826	0.518	0.125	0.451	0.71	0.187	0.347	0.231	0.265	0.536	0.381	-0.288	0.0887	0.017	0.0194	0.00359	0.213444	0.545032	0.0228	0.0551387	0.88293	0.0575	0.587	0.0134	0.00411	0.0223	0.436	0.0546	0.219	0.000935044
ENSMMUG00000021577	DHCR24	1	orange	0.55	0.743	0.394	0.291	0.442	0.434	0.11	0.365	0.0841	0.476	0.592	0.495	0.337	0.453	0.238	0.77	0.951	0.778	0.0391	0.657	0.614	0.161	0.504	0.4	0.286	0.777	0.292	-0.188	0.165	0.0287	0.00928	6.62e-05	0.151712	0.377187	0.0306	0.113914	0.911207	0.166	0.795	0.0255	0.00279	0.0255	0.156	0.0386	0.37	0.00213653
ENSMMUG00000013483	PREP	1	orange	0.202	0.461	0.269	0.139	0.293	0.28	0.105	0.258	0.0964	0.343	0.441	0.361	0.133	0.217	0.197	0.489	0.622	0.444	0.0851	0.442	0.445	0.123	0.359	0.267	0.204	0.436	0.256	-0.139	0.105	0.066	0.0896	9.18e-06	0.0808075	0.434268	0.0068	0.048783	0.88293	0.0455	0.502	0.00167	2.55e-05	0.00113	0.319	0.081	0.11	0.000426453
ENSMMUG00000063492	PRADC1	1	orange	0.279	0.571	0.375	0.229	0.369	0.313	0.13	0.274	0.117	0.245	0.442	0.345	-0.0074	0.264	0.25	0.6	0.739	0.555	0.276	0.536	0.59	0.275	0.337	0.254	0.268	0.479	0.343	-0.162	0.228	0.141	0.108	6.96e-05	0.0835498	0.365221	0.0186	0.143203	0.88293	0.182	0.593	0.171	0.00394	0.0501	0.98	0.155	0.176	0.0016512
ENSMMUG00000020322	ALDOC	1	orange	0.321	0.534	0.16	0.181	0.359	0.344	0.0767	0.283	-0.0559	0.313	0.495	0.361	0.032	0.201	0.208	0.719	0.913	0.424	0.235	0.643	0.595	0.116	0.442	0.289	0.0307	0.548	0.298	-0.418	0.128	0.0726	0.144	0.00266	0.61046	0.5928	0.0726	0.199617	0.937976	0.288	0.868	0.158	0.0115	0.114	0.927	0.461	0.424	0.00227767
ENSMMUG00000014685	PDK2	1	orange	0.329	0.501	0.156	0.144	0.263	0.244	0.0212	0.242	0.0667	0.406	0.43	0.258	0.0256	0.272	0.125	0.539	0.629	0.488	0.116	0.63	0.486	0.226	0.336	0.244	0.175	0.384	0.39	-0.227	0.0992	0.169	0.0533	0.000463	0.523122	0.600321	0.111	0.265088	0.978473	0.256	0.789	0.011	0.0055	0.171	0.928	0.138	0.59	0.00309435
ENSMMUG00000002922	CRTAM	1	orange	0.481	0.699	0.308	0.0274	0.449	0.554	0.373	0.472	0.334	0.497	0.647	0.583	0.148	0.205	0.3	0.734	1.04	0.748	0.243	0.674	0.825	0.311	0.322	0.44	0.173	0.588	0.361	-0.0964	0.14	-0.00313	0.0442	0.000525	0.332508	0.958531	0.0468	0.0562512	0.88293	0.0857	0.214	0.0326	0.00257	0.0139	0.65	0.53	0.284	0.00327395
ENSMMUG00000009096	TDRKH	1	orange	0.359	0.259	-0.0274	-0.0846	0.168	0.167	0.101	0.112	0.0496	0.142	0.201	0.153	-0.0199	0.0016	0.0392	0.468	0.599	0.23	0.0252	0.469	0.52	0.106	0.012	0.197	0.162	0.473	0.138	-0.283	-0.0943	-0.152	0.122	0.218	0.953169	0.846583	0.5	0.604066	0.917322	0.758	0.889	0.619	0.394	0.603	0.959	0.998	0.923	0.0567047
ENSMMUG00000001790	EVPL	1	orange	0.322	0.278	0.16	-0.000507	0.169	0.516	-0.0351	0.323	0.02	0.211	0.361	0.403	-0.105	0.163	0.0684	0.609	0.824	0.32	0.0087	0.549	0.687	0.166	0.277	0.178	0.161	0.555	0.0727	-0.428	-0.191	-0.0441	0.4	0.403	0.776812	0.999733	0.671	0.229228	0.983826	0.494	0.973	0.624	0.294	0.306	0.843	0.77	0.91	0.0930982
ENSMMUG00000054441	ATG9B	1	orange	0.342	0.381	0.0942	0.034	0.27	0.433	0.125	0.166	0.117	0.258	0.352	0.282	-0.101	0.129	0.0945	0.583	0.644	0.259	-0.0275	0.435	0.558	0.217	0.188	0.136	0.0602	0.256	0.203	-0.48	-0.127	-0.0871	0.0667	0.0165	0.752674	0.928725	0.138	0.0525446	0.889467	0.529	0.638	0.189	0.0448	0.173	0.698	0.63	0.737	0.00341487
ENSMMUG00000062945	TRAV38-1	1	orange	0.439	0.864	0.278	0.0987	0.64	0.641	0.249	0.396	0.445	0.479	0.697	0.303	0.176	0.239	0.0133	0.778	0.882	0.717	0.327	0.905	0.743	0.628	0.552	0.809	0.00119	0.896	0.65	-0.153	0.449	-0.466	0.309	0.00978	0.646032	0.903174	0.0879	0.196348	0.894564	0.467	0.333	0.268	0.0644	0.551	0.755	0.697	0.988	0.0609601
ENSMMUG00000018081	UBASH3A	1	orange	0.404	0.549	0.308	0.177	0.506	0.419	0.281	0.347	0.0278	0.324	0.527	0.491	0.0818	0.303	0.3	0.629	0.834	0.404	0.0768	0.607	0.566	0.276	0.307	0.261	0.209	0.501	0.201	-0.305	-0.0196	-0.0805	0.0115	0.000176	0.144932	0.477083	0.000998	0.0338035	0.88293	0.058	0.911	0.0537	0.000608	0.00206	0.705	0.0878	0.0764	0.00110625
ENSMMUG00000021545	ZAP70	1	orange	0.291	0.487	0.273	0.122	0.469	0.338	0.1	0.34	-0.103	0.286	0.516	0.477	-0.0552	0.279	0.215	0.626	0.772	0.34	-0.00489	0.592	0.507	0.162	0.268	0.203	0.15	0.537	0.203	-0.482	-0.111	-0.177	0.101	0.00205	0.233565	0.66827	0.00432	0.126326	0.896269	0.0947	0.64	0.132	0.00249	0.00739	0.822	0.168	0.29	0.00246877
ENSMMUG00000044417	CD6	1	orange	0.101	0.36	0.157	0.167	0.384	0.23	0.172	0.204	-0.0895	0.241	0.346	0.355	0.0077	0.214	0.163	0.451	0.646	0.244	0.0223	0.43	0.346	0.16	0.235	0.177	0.0494	0.412	0.139	-0.48	-0.119	-0.194	0.646	0.0283	0.549356	0.550126	0.0237	0.328233	0.88293	0.383	0.7	0.231	0.0577	0.0702	0.979	0.345	0.473	0.0260526
ENSMMUG00000015293	CLEC2D	1	orange	0.193	0.475	0.22	0.191	0.446	0.383	0.28	0.291	-0.151	0.227	0.459	0.426	-0.0142	0.257	0.28	0.573	0.709	0.357	-0.048	0.393	0.503	0.139	0.271	0.153	0.0852	0.52	0.215	-0.349	-0.0806	-0.116	0.302	0.00209	0.347041	0.47124	0.00582	0.0771655	0.88293	0.166	0.461	0.242	0.00648	0.016	0.961	0.208	0.133	0.00378768
ENSMMUG00000022123	TSEN54	1	orange	0.242	0.298	0.154	0.153	0.352	0.229	0.0954	0.257	-0.145	0.177	0.378	0.381	-0.0961	0.281	0.214	0.548	0.607	0.192	-0.000493	0.48	0.348	0.0706	0.225	0.157	0.0797	0.43	0.175	-0.407	-0.0431	-0.0826	0.124	0.0301	0.476368	0.521393	0.0139	0.242741	0.894106	0.164	0.416	0.309	0.0117	0.0146	0.621	0.0932	0.212	0.00200116
ENSMMUG00000047061	EFCC1	1	orange	0.45	0.58	0.369	0.12	0.579	0.502	0.254	0.485	0.109	0.41	0.722	0.743	0.181	0.528	0.479	0.626	0.806	0.467	0.105	0.659	0.623	0.347	0.453	0.282	0.248	0.612	0.319	-0.304	0.122	0.0688	0.0152	0.000488	0.12691	0.708738	0.00106	0.0258297	0.88293	0.0159	0.663	0.0309	2.83e-05	1.94e-05	0.416	0.00361	0.00845	0.00339185
ENSMMUG00000001228	LLGL2	1	orange	0.555	0.598	0.256	0.141	0.516	0.453	0.0855	0.479	0.026	0.41	0.625	0.605	0.111	0.503	0.436	0.688	0.837	0.433	0.0519	0.74	0.611	0.206	0.393	0.252	0.238	0.584	0.226	-0.418	0.0368	-0.0223	0.00206	0.000263	0.301239	0.644714	0.00299	0.0461729	0.914773	0.0164	0.932	0.028	0.000234	0.000536	0.654	0.00497	0.0172	0.00135229
ENSMMUG00000056204	KIF7	1	orange	0.494	0.51	0.365	0.178	0.567	0.422	0.282	0.292	-0.0986	0.369	0.566	0.504	-0.0672	0.492	0.453	0.574	0.716	0.441	-0.133	0.53	0.49	0.114	0.0879	0.0527	0.144	0.459	0.216	-0.708	-0.0654	-0.163	0.0224	0.00659	0.187281	0.62137	0.00497	0.125771	0.88293	0.299	0.763	0.104	0.00473	0.0225	0.848	0.0211	0.0371	0.0122958
ENSMMUG00000006655	MYRF	1	orange	0.181	0.234	0.144	0.104	0.344	0.318	0.136	0.178	-0.145	0.253	0.358	0.267	0.0459	0.364	0.259	0.591	0.448	0.262	-0.126	0.459	0.608	0.0607	0.185	0.176	0.233	0.535	0.00741	-0.45	-0.127	-0.253	0.537	0.335	0.71615	0.819626	0.16	0.331952	0.898104	0.625	0.661	0.384	0.162	0.363	0.905	0.213	0.396	0.0354447
ENSMMUG00000053816	TRBV23-1	1	orange	0.107	0.437	0.0439	0.182	0.449	0.383	0.198	0.432	-0.0332	0.402	0.537	0.373	0.00656	0.276	0.178	0.639	0.798	0.411	-0.0818	0.533	0.497	0.0968	0.238	0.118	-0.000372	0.421	0.315	-0.612	-0.346	-0.164	0.761	0.0525	0.931071	0.669381	0.0634	0.242067	0.88293	0.157	0.939	0.13	0.0263	0.191	0.988	0.384	0.615	0.0305728
ENSMMUG00000043342	LAIR1	1	orange	0.232	0.393	0.199	0.153	0.348	0.37	0.156	0.392	-0.0032	0.379	0.476	0.462	0.0589	0.324	0.249	0.53	0.607	0.254	-0.0459	0.389	0.461	0.0861	0.179	0.066	0.0615	0.308	0.089	-0.358	-0.128	-0.229	0.35	0.0571	0.548382	0.683739	0.114	0.201694	0.88293	0.152	0.993	0.119	0.0359	0.0574	0.863	0.231	0.364	0.0424942
ENSMMUG00000049629	N/A	1	orange	0.0517774	0.476915	0.257883	0.249869	0.260414	0.452786	0.30251	0.397208	0.0664872	0.288188	0.467307	0.595982	-0.153729	0.313676	0.199496	0.494948	0.666242	0.381395	0.0561401	0.405997	0.542807	0.120983	0.327487	0.00602548	0.0858396	0.463883	0.20287	-0.486557	-0.107647	-0.179713	0.909054	0.0657072	0.544771	0.598921	0.407375	0.225482	0.88293	0.284516	0.885934	0.393843	0.101334	0.0503063	0.712654	0.392952	0.627782	0.116428
ENSMMUG00000006343	CFAP92	1	orange	0.285	0.355	0.157	0.0734	0.334	0.307	0.166	0.399	-0.0806	0.265	0.463	0.453	0.108	0.249	0.22	0.533	0.684	0.338	0.0476	0.493	0.539	0.269	0.403	0.246	0.116	0.493	0.146	-0.32	0.0801	-0.0819	0.0977	0.0185	0.520935	0.809935	0.0349	0.152499	0.88293	0.0307	0.722	0.145	0.00442	0.00739	0.616	0.208	0.255	0.00553146
ENSMMUG00000016821	ADAMTS10	1	orange	0.377	0.329	0.0142	0.0426	0.262	0.339	0.0799	0.415	-0.124	0.145	0.393	0.349	-0.108	0.122	0.0785	0.593	0.72	0.194	-0.00396	0.516	0.479	0.154	0.291	0.0689	-0.037	0.274	0.0026	-0.609	-0.21	-0.325	0.05	0.0578	0.973865	0.912539	0.169	0.164753	0.924417	0.0507	0.623	0.543	0.0369	0.0934	0.676	0.679	0.797	0.00590221
ENSMMUG00000005905	PLCG1	1	orange	0.0233	-0.0194	-0.054	-0.0136	0.0243	0.0257	0.109	0.17	-0.245	0.0284	0.151	0.206	-0.149	-0.00179	-0.0367	0.239	0.279	-0.0493	-0.0931	0.107	0.181	0.0684	0.0773	0.00553	-0.0788	0.212	-0.0521	-0.594	-0.22	-0.322	0.924	0.926	0.857552	0.969303	0.906	0.932239	0.889467	0.454	0.162	0.912	0.412	0.294	0.437	0.997	0.899	0.239862
ENSMMUG00000057231	TBX21	1	orange	0.496	0.81	0.347	0.29	0.567	0.446	0.248	0.232	-0.143	0.405	0.609	0.598	0.128	0.513	0.488	0.707	1.03	0.572	0.0992	0.689	0.788	0.122	0.333	0.292	0.274	0.732	0.281	-0.391	-0.0115	-0.0403	0.0483	0.000359	0.299639	0.451085	0.0157	0.162631	0.88293	0.506	0.662	0.136	0.0139	0.0204	0.701	0.0573	0.0589	0.0124947
ENSMMUG00000048302	AGFG2	1	orange	0.387	0.529	0.258	0.173	0.414	0.338	0.134	0.211	-0.0846	0.263	0.491	0.405	0.17	0.386	0.307	0.578	0.819	0.51	0.128	0.548	0.604	0.166	0.288	0.222	0.203	0.533	0.223	-0.241	0.0706	-0.146	0.03	0.000687	0.273675	0.539358	0.013	0.133528	0.88293	0.366	0.735	0.175	0.00356	0.0273	0.425	0.036	0.104	0.004337
ENSMMUG00000002494	ACTN3	1	orange	0.402	0.406	0.0986	0.22	0.38	0.33	-0.0591	0.173	-0.348	0.0913	0.362	0.193	-0.0261	0.352	0.149	0.641	0.778	0.476	0.0488	0.566	0.566	0.0612	0.302	0.038	0.0475	0.4	0.0687	-0.446	-0.0286	-0.326	0.0514	0.0237	0.773175	0.492907	0.0513	0.211007	0.951998	0.562	0.161	0.744	0.0723	0.444	0.94	0.108	0.6	0.00723774
ENSMMUG00000057977	GPR153	1	orange	0.441	0.572	0.282	0.263	0.533	0.34	0.167	0.255	-0.0184	0.376	0.566	0.502	0.355	0.704	0.527	0.682	0.772	0.469	0.137	0.559	0.562	-0.00419	0.342	0.209	0.28	0.666	0.245	-0.144	0.191	-0.0124	0.114	0.0169	0.457555	0.538846	0.0362	0.340782	0.894564	0.503	0.968	0.205	0.0331	0.0863	0.24	0.00742	0.0558	0.0256809
ENSMMUG00000005046	AJM1	1	orange	0.238	0.431	0.0963	0.35	0.238	0.124	0.294	0.0849	-0.105	0.1	0.401	0.29	-0.015	0.324	0.112	0.524	0.769	0.362	0.272	0.421	0.466	-0.191	0.301	0.0913	0.00726	0.534	0.407	-0.437	-0.307	-0.563	0.544	0.147	0.870768	0.485549	0.512	0.824339	0.88293	0.884	0.834	0.829	0.223	0.47	0.979	0.438	0.837	0.195045
ENSMMUG00000064701	N/A	1	orange	1.04327	1.23256	0.880505	0.311063	1.35854	1.03358	0.428581	0.687662	0.436873	0.79174	1.28785	1.00251	0.167408	0.9445	0.809563	1.58705	1.32602	1.02148	0.324218	1.69566	1.10147	0.490761	0.642803	0.43383	0.863948	0.941048	0.382623	-0.190652	0.197332	0.231673	0.00341303	9.85291e-05	0.0719567	0.61663	7.268e-05	0.0171384	0.88293	0.122294	0.322473	0.0314456	5.84383e-05	0.00559054	0.758502	0.0072611	0.0285701	0.000175085
ENSMMUG00000010499	C2H3orf18	1	orange	0.547	0.555	0.288	0.0865	0.569	0.564	0.177	0.393	0.128	0.486	0.53	0.407	0.0503	0.417	0.306	0.807	0.72	0.546	0.0186	0.676	0.706	0.161	0.273	0.195	0.296	0.413	0.207	-0.103	-0.157	0.0329	0.00534	0.00138	0.281589	0.826375	0.00255	0.017961	0.88293	0.0999	0.646	0.0128	0.00441	0.0618	0.877	0.0431	0.176	0.000517613
ENSMMUG00000022588	ZBP1	1	orange	0.566	0.734	0.481	0.266	0.609	0.45	0.208	0.42	0.0374	0.494	0.587	0.537	0.0564	0.446	0.369	0.67	0.819	0.441	0.00931	0.703	0.521	0.138	0.265	0.119	0.332	0.435	0.0617	-0.133	0.0263	-0.0848	0.000941	4.59e-06	0.0423934	0.324787	0.000273	0.0364429	0.88293	0.0314	0.892	0.0035	0.000309	0.00167	0.833	0.0108	0.0394	0.00110642
ENSMMUG00000021182	SSBP4	1	orange	0.433	0.66	0.378	0.244	0.628	0.409	0.175	0.29	-0.000898	0.374	0.478	0.479	-0.0254	0.403	0.365	0.738	0.842	0.461	0.00129	0.717	0.584	0.112	0.33	0.253	0.339	0.523	0.243	-0.302	-0.0408	0.0201	0.0162	7.83e-05	0.113618	0.370723	0.000338	0.0723064	0.88293	0.194	0.998	0.048	0.0073	0.00927	0.93	0.0355	0.0498	0.000860316
ENSMMUG00000007357	CARMIL3	1	orange	0.969	0.943	0.537	0.289	0.891	0.705	0.258	0.51	0.152	0.669	0.662	0.519	0.181	0.74	0.551	1.11	1.08	0.64	0.063	1.17	0.945	-0.00459	0.674	0.289	0.456	0.725	-0.0369	-0.159	0.156	0.17	5.84e-05	2.01e-05	0.103333	0.477116	0.000191	0.019649	0.88293	0.0881	0.676	0.00563	0.0056	0.0584	0.601	0.00154	0.0309	0.000363773
ENSMMUG00000012933	MYO1E	1	orange	0.43	0.613	0.233	0.115	0.369	0.312	0.127	0.293	0.0517	0.314	0.465	0.319	0.0158	0.254	0.243	0.593	0.584	0.276	0.0841	0.398	0.534	0.107	0.243	0.207	0.161	0.376	-0.0791	-0.283	-0.123	-0.19	0.0298	0.000488	0.389582	0.736869	0.0501	0.220571	0.892149	0.234	0.864	0.141	0.0165	0.149	0.962	0.291	0.295	0.00804898
ENSMMUG00000054079	N/A	1	orange	1.33361	1.17866	0.645592	0.303081	0.948155	1.18215	0.154478	1.1093	0.141576	0.441402	0.907216	0.855528	0.0285525	0.629494	0.749923	1.0349	1.8606	1.13386	0.48354	1.52351	1.29552	0.0349487	0.822267	0.454935	0.617272	1.02023	-0.0759683	-0.807776	-0.0414102	-0.210179	0.00151956	0.00204033	0.281967	0.7078	0.0258423	0.0245417	0.944721	0.0212576	0.846666	0.418347	0.0363741	0.0830367	0.972598	0.238432	0.124456	0.0536695
ENSMMUG00000012096	IL12RB1	1	orange	0.727	0.611	0.248	0.133	0.523	0.493	0.0387	0.419	-0.129	0.278	0.408	0.327	-0.0142	0.188	0.204	0.766	0.879	0.552	0.0947	0.789	0.633	0.184	0.296	0.0809	0.193	0.315	0.0298	-0.218	-0.0735	-0.145	2.83e-05	0.000138	0.306043	0.659915	0.00217	0.0225015	0.964029	0.0367	0.594	0.156	0.0213	0.102	0.963	0.428	0.354	0.000511022
ENSMMUG00000049736	N/A	1	orange	0.558141	0.46851	0.202096	0.126346	0.497665	0.389169	0.11687	0.360272	-0.159149	0.209909	0.38242	0.308121	0.0441874	0.216695	0.190144	0.678203	0.662657	0.390448	0.166394	0.673342	0.533737	0.104484	0.283674	0.118491	0.0968928	0.31582	0.0293428	-0.348842	-0.115231	-0.133333	0.00626381	0.0107822	0.505597	0.733649	0.0112212	0.148221	0.900186	0.155948	0.572407	0.393588	0.065991	0.194415	0.89611	0.426947	0.48539	0.00275527
ENSMMUG00000063549	N/A	1	orange	0.469653	0.482638	0.166888	0.176034	0.357661	0.184949	0.0251101	0.131112	-0.0575562	0.262502	0.263032	0.207285	0.0392282	0.14912	0.150394	0.537926	0.563206	0.340446	0.302013	0.615502	0.395456	0.0724836	0.192121	0.105368	0.357887	0.321684	0.100136	-0.20164	-0.0325678	-0.05076	0.000561957	0.000160633	0.380037	0.399747	0.00613229	0.307576	0.967749	0.49278	0.759053	0.0754976	0.0623174	0.187825	0.84807	0.41294	0.370378	0.00153277
ENSMMUG00000054487	N/A	1	orange	0.86435	1.44004	0.96061	-0.286336	1.3723	1.32719	1.11685	1.46171	0.983159	0.894391	1.81044	1.61181	0.13013	1.19095	0.645947	1.1924	2.1661	0.965216	1.13288	1.44221	1.55178	0.3099	0.976954	0.758828	0.916694	1.52315	0.82072	0.487234	0.0470764	1.1143	0.234648	0.0117967	0.274084	0.852998	0.0255608	0.10927	0.88293	0.042539	0.193745	0.222538	0.00257843	0.0141126	0.913233	0.0926365	0.464347	0.16378
ENSMMUG00000063763	CYP2A29	1	orange	0.328	0.556	0.341	0.0832	0.311	0.675	0.144	0.286	0.139	0.583	0.443	0.695	0.284	0.447	0.297	0.701	1.48	0.0898	0.351	1.1	0.847	-0.0785	-0.167	0.373	0.304	1.22	0.363	0.11	0.0243	0.0856	0.461	0.102	0.536218	0.916766	0.456	0.15602	0.936065	0.614	0.807	0.141	0.251	0.0849	0.566	0.332	0.563	0.220006
ENSMMUG00000048854	TULP2	1	orange	0.159	0.457	0.0207	-0.0833	0.688	0.539	0.725	0.747	0.147	0.882	1.08	0.453	0.0392	0.566	0.0775	1.26	1.02	0.0654	0.0947	1.22	0.942	0.595	0.625	0.267	0.546	0.443	0.0189	0.175	0.386	0.295	0.838	0.389	0.986465	0.946157	0.202	0.46482	0.88293	0.267	0.868	0.109	0.0327	0.502	0.967	0.406	0.942	0.0108894
ENSMMUG00000023942	SNORD14	1	orange	0.826	0.514	0.359	0.423	0.891	0.821	0.56	0.466	0.244	0.15	0.465	0.352	0.0848	0.433	0.643	1.23	0.716	0.668	-0.221	1.02	1.16	0.891	0.516	0.086	0.231	0.556	0.789	0.354	0.0542	0.254	0.0842	0.257	0.61889	0.583308	0.0449	0.170103	0.88293	0.486	0.718	0.829	0.355	0.572	0.915	0.499	0.232	0.0134873
ENSMMUG00000026596	SNORD14	1	orange	0.502058	0.292922	0.179105	0.379833	0.87258	0.686158	0.388583	0.889252	0.0508038	0.174784	0.38289	0.416768	0.454478	0.489611	0.4653	1.08222	0.534266	0.408276	-0.0720495	0.861065	0.512913	0.410705	0.577563	-0.0282178	0.4163	0.466943	0.443841	0.303676	0.207178	0.343103	0.178047	0.405707	0.761435	0.489941	0.00680265	0.118996	0.88293	0.0159483	0.93248	0.71579	0.29949	0.315915	0.256213	0.231403	0.251972	0.00317031
ENSMMUG00000045974	SAPCD1	1	orange	0.683	0.533	0.0693	0.191	0.364	0.232	-0.099	0.606	-0.0833	0.354	0.346	0.192	0.28	0.287	0.0688	0.941	0.757	0.369	-0.0994	0.783	0.579	-0.204	0.517	0.0184	-0.397	0.328	-0.00202	-0.433	-0.072	-0.0542	0.0369	0.0691	0.91422	0.742856	0.287	0.63355	0.94984	0.115	0.876	0.343	0.306	0.667	0.495	0.519	0.908	0.00477155
ENSMMUG00000019602	NOXA1	1	orange	0.428	0.36	-0.00389	0.122	0.274	0.308	-0.183	0.455	0.109	0.29	0.413	0.214	0.0934	0.206	0.231	0.628	0.651	0.196	-0.0571	0.577	0.471	0.0113	0.41	0.00827	-0.136	0.21	0.000254	-0.381	-0.127	0.0663	0.023	0.0305	0.99306	0.710735	0.146	0.206791	0.88293	0.0259	0.674	0.148	0.0221	0.339	0.722	0.384	0.302	0.00254876
ENSMMUG00000016233	ARHGEF9	1	orange	0.337	0.34	-0.138	0.0692	0.304	0.44	0.0534	0.576	-0.118	0.296	0.485	0.32	0.196	0.324	0.27	0.829	0.618	0.402	-0.123	0.72	0.761	0.239	0.718	0.172	-0.0941	0.297	0.0205	-0.316	-0.0134	-0.0236	0.18	0.113	0.725265	0.884509	0.205	0.142973	0.963846	0.0224	0.731	0.252	0.0289	0.238	0.509	0.229	0.342	0.00153277
ENSMMUG00000009702	MSH5	1	orange	0.482	0.132	-0.216	-0.152	-0.135	0.0886	-0.24	0.522	-0.297	0.247	0.338	0.148	0.0966	0.027	0.0821	0.74	0.495	0.206	-0.166	0.523	0.512	-0.0689	0.558	-0.0332	-0.102	0.234	0.143	-0.446	0.0219	-0.0906	0.0838	0.656	0.616252	0.765537	0.692	0.854167	0.88293	0.0991	0.403	0.446	0.222	0.697	0.818	0.962	0.862	0.00937605
ENSMMUG00000054930	N/A	1	orange	-0.00254104	-0.0101276	-0.412642	-0.0847379	-0.0999166	-0.243517	-0.500659	0.0404227	-0.215583	-0.238978	-0.119541	-0.295414	-0.105258	-0.213605	-0.38779	0.304887	0.214456	-0.213976	-0.344965	0.25112	0.0682721	-0.17189	-0.427391	-0.336718	-0.38233	0.00958378	-0.0837414	-0.759391	-0.312103	-0.357431	0.995998	0.979292	0.317778	0.886658	0.785427	0.57605	0.88293	0.944568	0.586213	0.520227	0.74791	0.432132	0.814061	0.629106	0.287342	0.344528
ENSMMUG00000011340	VSIG8	1	orange	0.0746	0.14	0.0895	0.242	-0.114	0.308	0.0506	0.0115	-0.213	0.0949	0.192	0.275	0.309	0.0178	-0.184	0.0489	0.727	0.178	-0.0463	0.00574	0.282	-0.292	0.195	-0.0146	-0.0849	0.0408	0.2	0.424	-0.0178	-0.262	0.888	0.72	0.893316	0.686311	0.798	0.534116	0.975105	0.99	0.673	0.856	0.643	0.541	0.478	0.981	0.747	0.927057
ENSMMUG00000003782	MELK	1	orange	0.0492	0.722	0.413	0.104	0.202	0.188	0.0842	-0.0728	-0.447	0.308	0.709	-0.397	-0.133	-0.0521	-0.296	0.376	1.24	0.435	-0.308	0.363	0.207	0.139	-0.0201	-0.358	0.177	0.798	-0.136	0.154	0.126	-0.337	0.922	0.00923	0.336128	0.872408	0.589	0.710789	0.95843	0.904	0.267	0.417	0.0195	0.336	0.784	0.937	0.511	0.323118
ENSMMUG00000005602	MCM10	1	orange	-0.00592	0.764	0.181	0.115	-0.0191	0.081	-0.103	-0.0957	-0.476	0.109	0.421	-0.178	-0.218	-0.333	-0.358	0.054	1.11	0.297	0.0404	0.0908	0.0483	0.0577	-0.125	-0.388	0.0832	0.696	-0.254	-0.000499	-0.392	-0.471	0.988	0.000263	0.630642	0.803554	0.954	0.850624	0.929246	0.826	0.101	0.748	0.0797	0.597	0.5	0.286	0.235	0.88044
ENSMMUG00000004046	TYMS	1	orange	-0.0859	0.842	0.277	0.141	0.0566	0.0554	-0.0873	-0.297	-0.31	0.153	0.431	-0.262	-0.18	-0.233	-0.365	0.0594	0.732	0.219	-0.0914	0.0392	-0.145	-0.0862	-0.147	-0.197	0.0344	0.576	-0.142	-0.00968	-0.0932	-0.336	0.787	8.1e-06	0.348707	0.717046	0.841	0.889821	0.933809	0.331	0.249	0.582	0.0418	0.345	0.542	0.437	0.161	0.841159
ENSMMUG00000004633	HMGB3	1	orange	-0.0481	0.434	0.0433	0.0136	-0.0797	0.0511	0.0224	-0.198	-0.295	0.0123	0.235	-0.116	-0.122	-0.114	-0.0739	0.309	0.583	0.304	-0.0872	0.146	0.0961	-0.0954	-0.0651	-0.167	-0.0384	0.346	-0.143	0.106	-0.167	-0.071	0.852	0.00337	0.894166	0.972577	0.704	0.865727	0.978387	0.417	0.148	0.967	0.175	0.624	0.603	0.669	0.794	0.114106
ENSMMUG00000020594	GINS2	1	orange	0.117	1.01	0.292	0.206	0.202	0.258	0.155	0.171	-0.394	0.119	0.44	-0.0323	-0.383	-0.322	-0.144	0.644	1.3	0.461	0.107	0.302	0.0416	0.244	0.126	-0.247	-0.132	0.557	-0.0792	-0.142	-0.376	-0.601	0.742	7.31e-06	0.417522	0.634405	0.487	0.475243	0.896269	0.673	0.209	0.74	0.0863	0.943	0.221	0.338	0.722	0.0256449
ENSMMUG00000029603	PCLAF	1	orange	0.00115	0.84	0.34	0.144	0.133	0.137	0.000955	-0.109	-0.584	0.188	0.413	-0.153	-0.49	-0.273	-0.293	0.3	1.04	0.201	-0.176	-0.151	-0.13	0.0701	-0.114	-0.559	-0.129	0.516	-0.142	-0.249	-0.465	-0.651	0.999	0.000653	0.393692	0.789204	0.704	0.776132	0.998584	0.834	0.0882	0.619	0.156	0.714	0.159	0.512	0.456	0.397441
ENSMMUG00000000653	STMN1	1	orange	0.0488	0.681	0.203	0.165	0.189	0.171	0.041	-0.00198	-0.305	0.165	0.364	-0.0125	-0.3	-0.237	-0.149	0.336	0.887	0.289	0.0574	0.161	0.111	-0.0922	0.0204	-0.0898	0.0201	0.564	0.045	-0.411	-0.204	-0.381	0.815	1.18e-06	0.313807	0.477569	0.214	0.398093	0.953756	0.996	0.0552	0.343	0.0134	0.961	0.0584	0.174	0.434	0.0482921
ENSMMUG00000018070	NCAPG	1	orange	-0.0457	0.461	0.13	0.0759	0.0436	0.0396	-0.0112	-0.177	-0.393	0.0132	0.177	-0.119	-0.24	-0.345	-0.334	-0.0409	0.62	0.111	-0.0537	-0.16	-0.112	-0.183	-0.212	-0.184	-0.145	0.43	-0.0608	-0.275	-0.233	-0.366	0.817	0.000119	0.514295	0.758436	0.798	0.869169	0.987008	0.344	0.00803	0.954	0.211	0.503	0.126	0.0157	0.0214	0.83433
ENSMMUG00000006657	FEN1	1	orange	0.144	0.517	0.12	0.107	0.118	0.187	-0.0267	-0.0814	-0.268	0.0857	0.18	-0.0681	-0.154	-0.115	-0.242	0.369	0.745	0.293	-0.0183	0.246	0.266	0.0426	0.0221	-0.169	0.00401	0.371	0.0146	-0.183	-0.181	-0.329	0.37	2.83e-05	0.571312	0.651785	0.451	0.325407	0.967749	0.729	0.104	0.642	0.215	0.739	0.389	0.574	0.138	0.0205975
ENSMMUG00000014340	CDCA8	1	orange	-0.081	0.407	0.0907	-0.00248	-0.1	0.0663	-0.213	-0.232	-0.345	-0.0457	0.0147	-0.11	-0.274	-0.295	-0.197	0.161	0.705	0.15	-0.0548	-0.0137	0.0412	0.0598	-0.184	-0.206	-0.123	0.315	0.00136	-0.338	-0.0956	-0.393	0.708	0.00309	0.727331	0.994118	0.6	0.808504	0.88293	0.285	0.057	0.846	0.948	0.612	0.138	0.104	0.327	0.419591
ENSMMUG00000012323	CDKN3	1	orange	-0.0263	0.643	0.195	0.225	-0.127	0.106	-0.334	-0.123	-0.512	0.0506	0.198	-0.0159	-0.185	-0.137	-0.155	0.225	0.818	0.275	0.038	-0.0637	0.173	-0.122	0.0989	-0.324	0.155	0.331	-0.0118	-0.0101	-0.327	-0.458	0.941	0.000954	0.565237	0.538613	0.645	0.778528	0.88293	0.745	0.0475	0.885	0.423	0.969	0.54	0.711	0.645	0.422413
ENSMMUG00000029628	CCNB2	1	orange	-0.361	0.653	0.378	0.31	0.0242	0.0786	-0.111	-0.2	-0.564	-0.0212	0.219	-0.358	-0.198	-0.331	-0.359	-0.129	0.815	0.143	-0.000712	-0.301	-0.0784	-0.368	-0.353	-0.524	-0.227	0.362	-0.255	-0.152	-0.529	-0.565	0.16	0.000629	0.187305	0.3632	0.936	0.840472	0.913964	0.562	0.0271	0.955	0.355	0.191	0.503	0.235	0.18	0.671526
ENSMMUG00000006136	IFT22	1	orange	0.122	0.433	0.347	0.084	0.322	0.157	0.0818	0.105	-0.0583	0.117	0.164	0.0656	0.0474	-0.13	-0.00639	0.316	0.741	0.297	0.226	0.379	0.114	0.101	0.0708	-0.228	0.214	0.262	0.117	-0.0572	0.0227	-0.207	0.62	0.00973	0.157698	0.819045	0.0862	0.569049	0.924417	0.738	0.848	0.643	0.432	0.819	0.877	0.664	0.988	0.171889
ENSMMUG00000061015	N/A	1	orange	0.158871	0.467591	0.127381	0.101084	0.129451	0.0293793	-0.0447642	-0.101288	-0.199874	-0.0297689	0.29412	-0.16403	-0.270909	-0.0358098	-0.321919	0.136537	0.758834	0.302398	-0.151359	0.36322	-0.0265254	-0.0142573	0.0492451	-0.213309	-0.025691	0.353076	-0.328247	-0.391696	-0.190326	-0.723758	0.656597	0.058771	0.786372	0.85152	0.695811	0.958285	0.972305	0.836737	0.596709	0.948229	0.308061	0.671961	0.441943	0.95026	0.367698	0.723988
ENSMMUG00000000002	TEDC2	1	orange	0.298	0.839	0.29	0.226	0.239	0.27	-0.349	-0.297	-0.226	-0.0556	0.134	-0.345	-0.578	-0.412	-0.504	0.34	1.03	0.281	-0.65	0.34	0.166	-0.0179	-0.113	-0.615	-0.0776	0.309	-0.318	-0.392	-0.573	-0.823	0.405	0.0015	0.524025	0.667756	0.493	0.539438	0.88293	0.53	0.597	0.909	0.727	0.389	0.12	0.309	0.18	0.368419
ENSMMUG00000023077	PTTG1	1	orange	0.0087	0.61	0.327	0.323	0.33	0.274	0.0193	0.135	-0.0777	0.335	0.53	0.288	0.0165	0.227	0.242	0.32	0.674	0.182	0.0128	0.2	0.273	-0.112	0.106	0.124	0.0845	0.512	0.162	-0.0338	0.00031	0.0359	0.977	5.46e-05	0.141974	0.251722	0.048	0.224182	0.982046	0.604	0.764	0.059	0.000831	0.141	0.956	0.277	0.224	0.0979088
ENSMMUG00000019876	CDK1	1	orange	-0.192	0.562	0.114	0.238	0.0169	0.096	-0.0184	-0.191	-0.375	0.077	0.243	0.00144	-0.288	-0.17	-0.142	0.0542	0.558	-0.0853	-0.43	-0.159	-0.075	-0.428	-0.244	-0.367	-0.217	0.239	-0.324	-0.273	-0.315	-0.619	0.359	0.000233	0.683899	0.380907	0.944	0.733512	0.983988	0.459	0.0645	0.754	0.175	0.997	0.168	0.489	0.572	0.826705
ENSMMUG00000009025	CDC25C	1	orange	-0.0966	0.461	0.263	0.211	0.105	0.0325	0.0725	-0.335	-0.549	-0.204	-0.086	-0.2	-0.63	-0.66	-0.193	0.0488	0.624	-0.0507	-0.114	-0.0202	0.0712	-0.356	-0.323	-0.55	-0.0211	0.0765	-0.384	-0.226	-0.848	-0.545	0.833	0.102	0.567095	0.69299	0.787	0.959019	0.962607	0.47	0.153	0.626	0.837	0.648	0.086	0.0692	0.686	0.913199
ENSMMUG00000006847	RDM1	1	orange	-0.0396	1.18	0.758	0.155	0.477	0.707	0.29	-0.0921	-0.51	0.161	0.655	-0.171	-0.379	-0.594	0.0713	0.317	1.18	-0.104	-0.121	-0.254	0.767	-0.465	-0.186	-0.572	-0.159	0.554	-0.908	-0.808	-0.856	-1.03	0.95	0.000435	0.131109	0.844682	0.247	0.161201	0.88293	0.904	0.327	0.775	0.0956	0.779	0.489	0.257	0.923	0.556711
ENSMMUG00000015189	RAD51AP1	1	orange	0.237	0.801	0.28	0.248	-0.0676	0.234	0.211	-0.142	-0.267	0.021	0.26	-0.173	-0.186	-0.188	0.00355	0.235	0.862	0.126	-0.15	0.108	0.214	-0.0742	0.0395	-0.418	0.147	0.391	-0.504	-0.263	-0.304	-0.457	0.399	0.000129	0.404999	0.52343	0.829	0.491831	0.88293	0.727	0.388	0.959	0.31	0.605	0.575	0.607	0.994	0.427721
ENSMMUG00000016706	CHAF1A	1	orange	0.155	0.409	0.116	0.0459	-0.0367	0.0618	-0.0967	-0.0677	-0.414	-0.00491	0.189	-0.117	-0.239	-0.0914	-0.176	0.167	0.609	0.198	-0.0537	-0.121	0.0607	-0.0987	-0.137	-0.397	-0.0592	0.201	-0.409	-0.331	-0.284	-0.429	0.397	0.00281	0.633349	0.887019	0.859	0.822027	0.896269	0.807	0.0197	0.986	0.251	0.587	0.207	0.724	0.392	0.382569
ENSMMUG00000021904	CDC45	1	orange	0.222	0.631	0.176	0.196	0.132	0.261	-0.041	0.0115	-0.315	0.0736	0.122	-0.0482	-0.162	-0.161	-0.189	0.117	0.773	-0.0147	-0.222	-0.0143	-0.0708	-0.0785	-0.164	-0.182	-0.0934	0.263	-0.147	-0.399	-0.571	-0.329	0.281	8.25e-05	0.516575	0.505979	0.535	0.28863	0.963846	0.98	0.154	0.776	0.56	0.868	0.505	0.543	0.441	0.631094
ENSMMUG00000015360	MCM4	1	orange	0.248	0.873	0.339	0.218	0.21	0.315	0.0438	0.0628	-0.232	0.258	0.475	-0.0549	-0.139	-0.0404	-0.17	0.255	0.931	0.31	-0.181	0.165	0.171	-0.109	-0.095	-0.276	-0.205	0.456	-0.225	-0.363	-0.332	-0.493	0.147	2.49e-09	0.107206	0.378819	0.203	0.126326	0.956043	0.821	0.227	0.139	0.00161	0.819	0.507	0.896	0.417	0.168256
ENSMMUG00000004579	RAD51	1	orange	-0.00386	0.656	0.18	0.125	0.0984	0.179	0.0566	-0.0958	-0.332	0.129	0.298	-0.192	-0.314	-0.256	-0.327	-0.0567	0.642	0.0962	-0.164	-0.128	0.0172	-0.137	-0.271	-0.445	-0.104	0.326	-0.229	-0.452	-0.498	-0.558	0.99	5.46e-05	0.513977	0.706512	0.662	0.498386	0.948864	0.764	0.137	0.591	0.111	0.427	0.156	0.279	0.134	0.830435
ENSMMUG00000014228	CDCA7	1	orange	-0.223	0.195	-0.179	-0.0573	-0.199	-0.0938	-0.0526	-0.307	-0.58	-0.212	0.0196	-0.321	-0.487	-0.48	-0.423	-0.0416	0.283	-0.173	-0.434	-0.243	-0.0839	-0.222	-0.443	-0.499	-0.39	0.174	-0.455	-0.608	-0.591	-0.724	0.225	0.198	0.438603	0.857199	0.254	0.715432	0.945146	0.139	0.000943	0.251	0.932	0.0901	0.00578	0.0032	0.0135	0.852993
ENSMMUG00000015934	CENPA	1	orange	-0.448	0.354	0.17	0.0929	0.0361	-0.102	-0.39	0.00545	-0.284	0.207	0.0622	-0.183	-0.104	-0.0927	-0.168	0.123	0.938	0.141	-0.337	0.0452	0.223	0.16	-0.165	-0.153	0.0825	0.512	0.158	0.083	-0.103	-0.195	0.166	0.176	0.704509	0.86728	0.922	0.837522	0.88293	0.994	0.431	0.554	0.869	0.636	0.808	0.86	0.694	0.758793
ENSMMUG00000005506	PARPBP	1	orange	-0.793	-0.094	-0.0831	-0.198	-0.0822	-0.24	-0.114	-0.295	-0.303	-0.265	-0.185	-0.936	-0.465	-0.997	-0.747	-0.528	0.429	-0.282	-0.66	-0.557	-0.205	-0.33	-0.428	-0.622	-0.45	-0.136	-0.306	-0.181	-0.746	-0.69	0.0418	0.813	0.899072	0.751442	0.85	0.644675	0.944047	0.572	0.503	0.543	0.653	0.0189	0.271	0.00726	0.0548	0.217254
ENSMMUG00000020954	CDC25A	1	orange	0.104	0.524	0.332	0.344	0.0491	0.142	0.081	0.0513	-0.194	0.24	0.347	0.194	0.122	-0.00408	0.0467	0.068	0.61	0.167	0.0653	-0.281	-0.0729	0.136	-0.119	-0.0997	-0.0374	0.354	-0.164	-0.296	-0.13	-0.327	0.654	0.000622	0.145533	0.23826	0.828	0.582308	0.917868	0.873	0.39	0.22	0.0444	0.369	0.608	0.991	0.883	0.778111
ENSMMUG00000003612	SPC24	1	orange	0.322	0.935	0.396	0.185	0.148	0.22	0.107	0.271	-0.482	0.257	0.573	0.0755	0.00816	-0.00202	-0.0328	0.227	0.77	0.0161	-0.18	-0.115	-0.248	-0.121	-0.507	-0.0955	-0.297	0.56	-0.639	-0.463	-0.437	-0.79	0.377	0.00059	0.363713	0.749908	0.702	0.649451	0.944666	0.568	0.23	0.516	0.0675	0.883	0.988	0.998	0.96	0.561171
ENSMMUG00000000719	SKA1	1	orange	0.0339	0.608	0.271	0.122	0.104	0.185	0.0592	-0.0306	-0.33	0.187	0.412	-0.234	0.12	0.0488	0.202	0.18	0.732	0.246	-0.0897	-0.183	-0.12	0.00749	-0.358	-0.322	-0.0836	0.291	-0.468	-0.263	-0.404	-0.491	0.938	0.0115	0.498402	0.81838	0.761	0.659095	0.965642	0.958	0.342	0.599	0.135	0.53	0.765	0.93	0.604	0.628299
ENSMMUG00000044121	MKI67	1	orange	-0.179	0.583	0.203	0.0846	-0.102	0.0355	0.127	-0.167	-0.384	0.0489	0.347	-0.0481	-0.02	-0.115	-0.0878	-0.255	0.536	0.0987	-0.198	-0.251	-0.131	0.00285	-0.215	-0.303	-0.154	0.541	-0.32	-0.135	-0.192	-0.37	0.386	0.000463	0.430598	0.802589	0.63	0.915908	0.887262	0.521	0.0456	0.858	0.0644	0.861	0.948	0.691	0.759	0.245746
ENSMMUG00000010176	DTL	1	orange	0.0976	0.724	0.295	0.025	0.113	0.311	-0.0064	0.322	-0.262	0.311	0.569	-0.0854	-0.114	-0.0892	-0.00134	-0.0866	0.817	0.172	-0.0781	-0.0341	0.031	-0.217	-0.18	-0.195	0.059	0.628	-0.271	-0.391	-0.0885	-0.453	0.772	0.000453	0.371193	0.962809	0.697	0.336998	0.994918	0.303	0.396	0.244	0.0117	0.816	0.746	0.843	0.997	0.800369
ENSMMUG00000012705	UHRF1	1	orange	0.252	1.02	0.264	0.16	0.0978	0.323	0.125	0.0491	-0.341	0.316	0.545	-0.0915	0.0873	-0.0883	-0.0875	0.113	0.786	-0.0376	-0.32	-0.115	-0.103	-0.27	-0.112	-0.414	-0.0942	0.516	-0.512	-0.294	-0.288	-0.693	0.336	4.52e-07	0.409696	0.691898	0.731	0.293674	0.905759	0.911	0.231	0.213	0.0126	0.793	0.805	0.839	0.826	0.710997
ENSMMUG00000010853	E2F8	1	orange	0.0375	0.843	0.396	0.299	0.106	0.483	0.0835	-0.0278	-0.153	0.363	0.532	-0.0172	0.0544	-0.0457	-0.025	-0.0715	0.725	-0.0309	-0.366	-0.195	-0.405	-0.183	-0.283	-0.576	-0.156	0.417	-0.636	-0.277	-0.376	-0.804	0.924	8.72e-05	0.220854	0.445364	0.728	0.127249	0.944047	0.958	0.668	0.18	0.026	0.97	0.894	0.927	0.96	0.832713
ENSMMUG00000053972	SPC25	1	orange	-0.142	0.946	0.388	0.2	-0.000806	0.311	0.0647	-0.0141	-0.415	0.412	0.624	0.0244	-0.23	-0.245	-0.124	-0.16	0.679	-0.23	-0.311	-0.35	-0.328	-0.294	-0.199	-0.701	-0.126	0.144	-0.354	-0.7	-0.386	-0.748	0.738	0.000253	0.341912	0.706854	0.999	0.459543	0.965642	0.986	0.267	0.213	0.0315	0.964	0.58	0.59	0.805	0.685481
ENSMMUG00000008761	EXO1	1	orange	0.104	0.525	0.324	0.224	0.0874	0.122	0.0324	-0.0897	-0.32	0.0348	-0.0181	-0.153	-0.111	-0.112	-0.0752	-0.0694	0.321	0.00138	-0.245	-0.251	-0.0132	-0.0727	-0.278	-0.483	-0.246	0.0193	-0.297	-0.402	-0.436	-0.789	0.673	0.00109	0.175306	0.443315	0.699	0.66891	0.970675	0.779	0.153	0.904	0.946	0.54	0.677	0.713	0.81	0.785503
ENSMMUG00000004214	PKMYT1	1	orange	0.553	1.21	0.692	0.383	0.591	0.351	-0.0562	-0.0625	-0.053	0.278	0.746	0.095	-0.0935	-0.000287	-0.0331	0.356	1.11	0.417	0.0614	0.428	0.0459	0.059	-0.0929	-0.456	0.0438	0.582	-0.0723	-0.275	-0.47	-1.02	0.0676	2.26e-06	0.0774775	0.400641	0.0357	0.384448	0.967749	0.911	0.914	0.432	0.00654	0.83	0.843	0.999	0.956	0.304657
ENSMMUG00000023151	KIF15	1	orange	0.0115	0.594	0.133	0.0687	0.0167	0.129	-0.0174	-0.158	-0.357	0.078	0.256	-0.196	-0.167	-0.15	-0.264	-0.128	0.548	0.0772	-0.195	-0.279	-0.19	-0.125	-0.144	-0.317	-0.1	0.214	-0.463	-0.401	-0.539	-0.732	0.972	0.000364	0.659232	0.857469	0.949	0.662004	0.986293	0.599	0.119	0.774	0.193	0.434	0.514	0.604	0.276	0.610389
ENSMMUG00000013940	KIF4A	1	orange	0.149	0.911	0.346	0.206	0.181	0.152	-0.315	-0.145	-0.471	-0.093	0.347	-0.232	-0.214	-0.242	-0.337	-0.0099	0.724	0.0665	-0.373	-0.307	-0.489	-0.0228	-0.275	-0.665	-0.193	0.333	-0.689	-0.234	-0.62	-0.938	0.659	3.98e-05	0.317421	0.632312	0.544	0.709109	0.88293	0.739	0.125	0.804	0.185	0.499	0.534	0.513	0.302	0.981006
ENSMMUG00000019861	CIT	1	orange	0.0198	0.438	0.161	0.148	0.0311	-0.0262	0.0569	-0.156	-0.387	-0.000102	0.191	-0.223	-0.209	-0.146	-0.253	-0.0876	0.31	-0.123	-0.376	-0.226	-0.303	-0.0996	-0.386	-0.47	-0.238	0.156	-0.525	-0.466	-0.425	-0.647	0.943	0.00377	0.530773	0.609972	0.894	0.938526	0.945146	0.562	0.055	1	0.299	0.311	0.341	0.568	0.236	0.707743
ENSMMUG00000013113	KIF18B	1	orange	-0.00901	0.648	0.26	0.115	-0.0348	0.0436	-0.0343	-0.202	-0.384	0.158	0.188	-0.336	-0.27	-0.234	-0.463	-0.247	0.577	-0.0157	-0.354	-0.256	-0.568	-0.278	-0.455	-0.753	-0.266	0.000945	-0.375	-0.482	-0.585	-0.986	0.985	0.00962	0.541307	0.84025	0.929	0.937556	0.980113	0.667	0.283	0.685	0.572	0.362	0.473	0.59	0.184	0.496866
ENSMMUG00000014708	CEP55	1	orange	0.287	0.906	0.467	0.649	0.138	-0.00465	0.183	-0.173	-0.195	-0.0524	0.549	-0.0924	-0.0866	-0.173	-0.272	-0.365	0.75	0.125	-0.0597	-0.2	-0.472	0.0295	-0.379	-0.532	-0.031	0.284	-0.546	-0.0668	-0.473	-0.702	0.336	6.87e-05	0.167626	0.229833	0.664	0.992776	0.889467	0.687	0.59	0.899	0.0307	0.818	0.836	0.682	0.442	0.243563
ENSMMUG00000001254	TICRR	1	orange	0.0657	0.587	0.539	0.349	0.0121	-0.121	0.0254	-0.134	-0.56	0.224	0.278	-0.123	-0.047	-0.279	-0.41	-0.273	0.591	0.177	-0.294	-0.676	-0.485	-0.151	-0.415	-0.435	-0.192	0.0207	-0.775	-0.263	-0.35	-0.565	0.866	0.00919	0.10548	0.378991	0.973	0.783971	0.984859	0.76	0.0614	0.479	0.305	0.747	0.913	0.428	0.188	0.385669
ENSMMUG00000010582	CDCA2	1	orange	-0.195	0.384	0.265	0.14	-0.0575	-0.022	0.14	-0.116	-0.513	0.0213	0.028	-0.225	-0.256	-0.3	-0.226	-0.277	0.267	0.00873	-0.241	-0.45	-0.508	-0.39	-0.432	-0.565	-0.37	0.165	-0.399	-0.182	-0.503	-0.641	0.402	0.0249	0.303579	0.671896	0.816	0.954677	0.88293	0.716	0.017	0.947	0.918	0.355	0.278	0.203	0.362	0.224212
ENSMMUG00000003567	DLGAP5	1	orange	-0.0344	0.643	0.24	0.249	-0.0268	0.0923	0.0807	-0.151	-0.32	0.165	0.356	-0.215	-0.166	-0.222	-0.0975	-0.237	0.612	0.079	-0.0549	-0.266	-0.15	-0.172	-0.354	-0.426	-0.328	0.165	-0.427	-0.0594	-0.393	-0.588	0.912	0.000166	0.377409	0.422132	0.92	0.781328	0.929246	0.632	0.185	0.499	0.0688	0.403	0.533	0.405	0.764	0.31347
ENSMMUG00000017653	BUB1	1	orange	-0.151	0.623	0.401	0.314	0.0695	0.0215	-0.0179	-0.134	-0.328	0.202	0.256	-0.237	-0.187	-0.306	-0.295	-0.126	0.513	0.203	-0.292	-0.257	-0.386	-0.111	-0.441	-0.555	-0.307	0.0406	-0.439	-0.207	-0.374	-0.656	0.596	0.000773	0.14725	0.343949	0.799	0.961613	0.987008	0.711	0.215	0.437	0.255	0.395	0.515	0.26	0.279	0.65856
ENSMMUG00000023266	KIF11	1	orange	-0.184	0.461	0.209	0.115	-0.162	-0.0781	0.0876	-0.183	-0.341	0.0563	0.15	-0.222	-0.106	-0.31	-0.249	-0.221	0.352	0.00446	-0.409	-0.469	-0.33	-0.183	-0.454	-0.622	-0.337	0.111	-0.477	-0.286	-0.46	-0.655	0.373	0.00201	0.376998	0.705603	0.413	0.794885	0.911207	0.473	0.0946	0.822	0.428	0.309	0.667	0.126	0.239	0.2721
ENSMMUG00000018767	CDCA5	1	orange	-0.0451	0.774	0.267	0.151	-0.059	0.0348	-0.166	-0.0351	-0.324	0.0638	0.471	-0.0509	-0.176	-0.13	-0.354	-0.0784	0.83	0.6	-0.26	-0.243	-0.249	0.0794	-0.101	-0.262	-0.171	0.402	-0.262	-0.106	-0.457	-0.435	0.922	0.00201	0.537034	0.778515	0.878	0.952346	0.902671	0.954	0.388	0.888	0.107	0.916	0.672	0.805	0.349	0.853869
ENSMMUG00000004755	CDC6	1	orange	-0.0233	0.67	0.211	0.223	0.0405	0.136	0.15	-0.0109	-0.18	0.2	0.275	-0.082	-0.183	-0.35	-0.22	0.0651	0.645	0.206	-0.425	-0.232	-0.198	-0.118	-0.0272	-0.312	-0.126	0.268	-0.194	-0.0364	-0.653	-0.41	0.949	0.000753	0.538758	0.553427	0.896	0.710789	0.894564	0.986	0.567	0.481	0.252	0.816	0.559	0.223	0.49	0.839449
ENSMMUG00000016848	SLCO4A1	1	orange	0.139	0.614	0.346	0.115	0.277	0.317	0.129	-0.0838	-0.278	-0.164	0.136	-0.112	-0.368	-0.0142	-0.216	0.218	0.663	0.252	-0.462	0.0105	-0.163	-0.00181	-0.109	-0.239	-0.054	0.0875	-0.521	-0.18	-0.336	-0.297	0.65	0.00254	0.268508	0.7943	0.263	0.315836	0.904086	0.845	0.349	0.6	0.624	0.748	0.194	0.978	0.51	0.440452
ENSMMUG00000005191	CDCA3	1	orange	-0.047	0.573	0.576	0.404	0.17	0.106	-0.0225	-0.0133	-0.4	-0.0308	0.0999	-0.198	-0.567	-0.282	-0.182	-0.0414	0.724	0.304	-0.444	-0.212	-0.57	-0.267	-0.318	-0.657	-0.523	0.0431	-0.458	-0.493	-0.715	-0.455	0.906	0.00876	0.0808075	0.299183	0.558	0.805412	0.986293	0.984	0.186	0.941	0.751	0.562	0.0465	0.404	0.622	0.908266
ENSMMUG00000013795	UBE2T	1	orange	-0.0934	0.595	0.0414	0.226	0.251	0.101	0.0439	-0.0911	-0.409	-0.00134	-0.037	-0.0649	-0.42	-0.0682	-0.0716	0.141	0.384	-0.0684	-0.316	-0.13	-0.127	-0.0478	-0.314	-0.325	-0.464	0.292	-0.0721	-0.436	-0.433	-0.384	0.812	0.0109	0.939451	0.609746	0.389	0.830504	0.972076	0.852	0.211	0.997	0.923	0.881	0.193	0.896	0.883	0.680362
ENSMMUG00000022376	ZWINT	1	orange	-0.197	0.227	0.0911	0.161	-0.0976	-0.197	0.0289	-0.376	-0.632	-0.143	-0.0565	-0.405	-0.391	-0.398	-0.412	-0.195	0.257	-0.219	-0.408	-0.226	-0.481	-0.22	-0.378	-0.548	-0.317	0.00719	-0.247	-0.544	-0.527	-0.581	0.297	0.128	0.730243	0.534752	0.618	0.392014	0.969338	0.0579	0.000298	0.477	0.785	0.0259	0.0307	0.0206	0.017	0.318758
ENSMMUG00000002788	DSCC1	1	orange	-0.363	0.411	0.0411	0.22	-0.0351	-0.231	-0.137	-0.168	-0.749	-0.0237	-0.00117	-0.509	-0.386	-0.618	-0.313	-0.444	0.624	-0.00557	-1.15	-0.603	-0.654	-0.0074	-0.555	-0.644	-0.332	0.246	-0.0653	-0.86	-0.945	-0.981	0.334	0.161	0.950295	0.683658	0.934	0.633768	0.924417	0.752	0.0439	0.965	0.998	0.192	0.334	0.0967	0.463	0.243564
ENSMMUG00000016560	SKA3	1	orange	-0.297	0.694	0.305	-0.0896	-0.23	-0.0474	-0.074	-0.15	-0.632	-0.259	0.194	-0.336	-0.549	-0.151	-0.785	-0.0784	0.583	0.217	0.052	-0.0622	-0.139	0.0732	-0.337	-0.326	-0.505	0.198	-0.658	-0.386	-0.372	-0.608	0.417	0.00702	0.469822	0.88452	0.515	0.934746	0.960557	0.768	0.0763	0.499	0.569	0.382	0.125	0.769	0.0192	0.857819
ENSMMUG00000001152	NUF2	1	orange	0.104	0.867	0.432	0.3	0.262	0.18	0.158	-0.0399	-0.324	0.19	0.3	-0.14	-0.181	-0.203	-0.282	0.136	0.74	0.114	-0.147	-0.0289	-0.00633	-0.173	-0.12	-0.284	-0.264	0.268	-0.329	-0.026	-0.512	-0.531	0.7	1.18e-06	0.0992879	0.333191	0.206	0.530807	0.88293	0.917	0.182	0.43	0.138	0.614	0.495	0.466	0.259	0.600833
ENSMMUG00000021929	KIF2C	1	orange	0.351	0.945	0.382	0.202	0.128	0.322	0.138	-0.11	-0.407	0.108	0.31	-0.282	-0.172	-0.279	-0.348	0.24	0.896	0.237	-0.0314	-0.00946	-0.0552	-0.0648	-0.0793	-0.442	-0.11	0.267	-0.305	-0.304	-0.396	-0.536	0.0998	1.23e-07	0.144932	0.538846	0.595	0.224248	0.889512	0.75	0.0877	0.695	0.128	0.265	0.525	0.279	0.146	0.310782
ENSMMUG00000007544	TROAP	1	orange	0.231	0.576	0.234	0.146	0.132	0.0123	-0.0616	-0.307	-0.713	-0.0797	0.148	-0.339	-0.447	-0.393	-0.462	0.157	0.639	0.00559	-0.103	0.0891	-0.266	-0.195	-0.184	-0.532	-0.173	-0.0724	-0.396	-0.262	-0.649	-0.795	0.384	0.00379	0.477264	0.720708	0.631	0.978817	0.95843	0.339	0.00547	0.814	0.577	0.235	0.0932	0.158	0.0783	0.572104
ENSMMUG00000013823	CDT1	1	orange	0.174	1.19	0.538	0.53	0.389	0.306	0.0759	-0.0807	-0.288	0.29	0.56	-0.115	-0.298	0.00953	-0.176	0.368	1.18	0.486	-0.0787	0.329	-0.1	0.0407	-0.135	-0.145	-0.00655	0.596	-0.124	-0.289	-0.178	-0.564	0.575	2.63e-08	0.0900951	0.229833	0.11	0.359717	0.947594	0.857	0.36	0.297	0.0164	0.752	0.342	0.986	0.631	0.191458
ENSMMUG00000021867	TK1	1	orange	0.218	1.08	0.563	0.175	0.305	0.305	-0.0236	-0.0945	-0.291	0.159	0.354	-0.239	-0.218	-0.329	-0.23	0.219	1.28	0.466	-0.0638	0.212	-0.0588	0.085	-0.104	-0.23	-0.0595	0.605	-0.188	-0.254	-0.366	-0.66	0.539	1.07e-05	0.124498	0.735168	0.32	0.442591	0.987008	0.856	0.436	0.68	0.232	0.54	0.583	0.399	0.581	0.557391
ENSMMUG00000019385	FOXM1	1	orange	0.283	0.948	0.434	0.205	0.229	0.261	0.0241	-0.234	-0.507	0.163	0.317	-0.288	-0.195	-0.312	-0.409	0.0681	0.99	0.434	-0.229	0.15	-0.287	0.00408	-0.184	-0.342	-0.183	0.392	-0.306	-0.201	-0.406	-0.62	0.224	3.13e-07	0.112882	0.551489	0.313	0.365183	0.980649	0.454	0.0385	0.54	0.139	0.278	0.483	0.239	0.0937	0.818381
ENSMMUG00000003149	CDC20	1	orange	-0.0434	0.764	0.564	0.43	0.106	0.101	-0.0547	-0.214	-0.453	0.0776	0.155	-0.329	-0.416	-0.319	-0.447	0.195	1.01	0.427	0.0159	0.0234	-0.225	0.0207	-0.377	-0.413	-0.133	0.27	-0.143	-0.195	-0.426	-0.641	0.909	0.00017	0.0715849	0.254499	0.714	0.806145	0.963846	0.562	0.112	0.822	0.569	0.271	0.143	0.297	0.107	0.525949
ENSMMUG00000002057	RRM2	1	orange	-0.119	0.681	0.317	0.203	-0.0118	0.101	-0.0302	-0.329	-0.497	-0.0362	0.11	-0.431	-0.392	-0.448	-0.441	-0.0876	0.699	0.111	-0.328	-0.278	-0.466	-0.226	-0.328	-0.482	-0.267	0.282	-0.324	-0.265	-0.545	-0.705	0.648	0.000139	0.230886	0.524046	0.965	0.757307	0.973208	0.209	0.0237	0.908	0.649	0.0577	0.0805	0.0413	0.0407	0.752097
ENSMMUG00000013767	N/A	1	orange	-0.0295974	0.798117	0.396174	0.357648	0.021752	0.080381	-0.0908473	-0.381567	-0.674582	0.0118376	0.2239	-0.40236	-0.387735	-0.466864	-0.585897	-0.0906299	0.771375	0.162056	-0.194024	-0.218025	-0.578066	-0.184458	-0.563702	-0.46132	-0.390905	0.101126	-0.466131	-0.229655	-0.78202	-1.02341	0.934062	3.68578e-05	0.167796	0.302061	0.944038	0.83802	0.932452	0.213126	0.00820739	0.975304	0.349694	0.144446	0.14832	0.0703139	0.0184952	0.780148
ENSMMUG00000023550	E2F1	1	orange	0.163	0.614	0.169	0.303	0.0601	0.0799	-0.105	-0.282	-0.493	-0.144	0.106	-0.284	-0.155	-0.122	-0.255	0.11	0.461	0.0144	-0.115	0.0477	-0.0758	0.108	-0.295	-0.322	-0.316	0.0934	-0.349	-0.74	-0.489	-0.864	0.513	0.00045	0.581309	0.333191	0.817	0.822784	0.911207	0.319	0.0347	0.593	0.664	0.263	0.577	0.715	0.329	0.678583
ENSMMUG00000000966	TPX2	1	orange	0.165	0.612	0.352	0.265	0.2	0.124	0.0765	-0.0794	-0.358	0.0553	0.187	-0.0235	-0.076	-0.304	-0.161	0.111	0.742	0.358	0.0401	0.0863	0.112	0.0913	-0.0469	-0.234	0.0501	0.31	-0.167	-0.281	-0.18	-0.467	0.367	1.36e-05	0.0912817	0.28877	0.227	0.595701	0.914773	0.772	0.0526	0.81	0.265	0.931	0.746	0.0973	0.452	0.598467
ENSMMUG00000021054	MCM5	1	orange	0.169	0.748	0.303	0.301	0.299	0.243	0.0317	-0.101	-0.246	0.0729	0.229	-0.0872	-0.226	-0.152	-0.169	0.287	0.743	0.267	-0.0386	0.186	0.0825	-0.114	-0.228	-0.271	-0.24	0.242	-0.183	-0.52	-0.453	-0.591	0.3	3.5e-08	0.114498	0.229833	0.0341	0.203422	0.963846	0.658	0.143	0.716	0.13	0.664	0.178	0.438	0.356	0.0867811
ENSMMUG00000021149	MCM3	1	orange	0.0623	0.545	0.214	0.207	0.116	0.145	-0.00147	-0.12	-0.39	0.0259	0.2	-0.12	-0.218	-0.216	-0.258	0.161	0.679	0.247	-0.0126	0.12	-0.0394	-0.0549	-0.173	-0.231	-0.132	0.33	-0.12	-0.359	-0.363	-0.423	0.732	1e-05	0.23214	0.323348	0.435	0.437966	0.997285	0.545	0.00556	0.901	0.155	0.488	0.152	0.173	0.078	0.334016
ENSMMUG00000018137	MYBL2	1	orange	0.0618	0.575	0.278	0.331	0.0976	0.0495	-0.0677	-0.351	-0.654	-0.17	-0.128	-0.379	-0.499	-0.534	-0.599	0.0188	0.577	0.0465	-0.138	-0.15	-0.391	-0.129	-0.5	-0.637	-0.463	-0.0569	-0.459	-0.788	-0.866	-0.985	0.805	0.000202	0.230006	0.249428	0.64	0.875109	0.935519	0.118	0.000639	0.435	0.532	0.0615	0.00981	0.00297	0.000918	0.94259
ENSMMUG00000056072	HASPIN	1	orange	-0.353	0.114	0.0207	0.0398	-0.283	-0.281	-0.162	-0.474	-0.535	-0.352	-0.401	-0.534	-0.36	-0.451	-0.581	-0.191	0.08	-0.11	-0.183	-0.443	-0.725	-0.415	-0.519	-0.671	-0.327	-0.199	-0.574	-0.557	-0.593	-0.857	0.0633	0.524	0.954596	0.910957	0.118	0.236917	0.88293	0.0208	0.00462	0.0594	0.0221	0.00418	0.0637	0.0126	0.0011	0.377745
ENSMMUG00000016686	BUB1B	1	orange	-0.23	0.206	0.0093	0.00462	-0.281	-0.114	-0.144	-0.322	-0.528	-0.185	-0.2	-0.472	-0.504	-0.52	-0.589	-0.177	0.359	0.00317	-0.315	-0.311	-0.472	-0.143	-0.503	-0.548	-0.328	-0.211	-0.695	-0.361	-0.428	-0.744	0.253	0.215	0.980718	0.990199	0.128	0.67927	0.88293	0.159	0.00596	0.381	0.288	0.0154	0.00841	0.00361	0.0011	0.422876
ENSMMUG00000008136	GTSE1	1	orange	-0.198	0.532	0.168	0.199	-0.0144	0.0389	-0.112	-0.32	-0.482	0.0744	0.0606	-0.297	-0.207	-0.27	-0.37	-0.0479	0.651	0.101	-0.0622	-0.189	-0.404	-0.0555	-0.311	-0.624	-0.263	-0.0466	-0.336	-0.396	-0.489	-0.555	0.442	0.0032	0.596753	0.558195	0.959	0.922949	0.909835	0.265	0.0465	0.804	0.825	0.256	0.443	0.316	0.131	0.874753
ENSMMUG00000001511	KIF20A	1	orange	-0.191	0.696	0.489	0.327	0.00837	-0.00716	0.179	-0.327	-0.569	0.0295	0.0587	-0.404	-0.429	-0.568	-0.59	-0.212	0.76	0.0455	0.0393	-0.443	-0.426	0.0687	-0.439	-0.562	-0.134	0.111	-0.448	-0.586	-0.609	-0.839	0.585	0.00239	0.151557	0.432669	0.983	0.990129	0.89174	0.392	0.0689	0.947	0.872	0.222	0.181	0.064	0.0493	0.546684
ENSMMUG00000005215	RABEPK	1	orange	0.606	0.559	0.35	0.261	0.563	0.532	0.193	0.38	0.0726	0.26	0.383	0.263	0.0131	0.143	0.181	0.582	0.635	0.551	0.335	0.571	0.451	0.0433	0.126	0.111	0.0935	0.178	0.119	-0.0798	-0.078	-0.0869	0.000466	0.000294	0.126541	0.342455	0.000853	0.00917509	0.88293	0.0643	0.787	0.181	0.026	0.203	0.967	0.573	0.426	0.00277943
ENSMMUG00000028926	MPND	1	orange	0.516	0.515	0.214	0.173	0.334	0.376	-0.0049	0.331	0.0119	0.201	0.34	0.147	0.0743	0.17	0.104	0.541	0.592	0.401	0.206	0.531	0.485	0.15	0.177	0.00731	0.0454	0.116	0.0511	-0.0824	-0.0709	-0.172	0.000629	0.000156	0.305381	0.47974	0.0252	0.0525446	0.994207	0.0643	0.966	0.247	0.025	0.45	0.738	0.394	0.643	0.00208783
ENSMMUG00000005729	GIPC1	1	orange	0.582	0.593	0.257	0.314	0.393	0.441	0.186	0.397	0.256	0.43	0.391	0.254	0.104	0.293	0.262	0.59	0.745	0.517	0.262	0.408	0.448	-0.0944	0.359	0.0657	-0.0654	0.381	0.04	-0.242	-0.136	-0.243	0.00875	0.00233	0.410344	0.362803	0.0729	0.124408	0.88293	0.149	0.338	0.0615	0.0803	0.35	0.747	0.279	0.339	0.0126616
ENSMMUG00000003905	DHDH	1	orange	0.643	0.684	0.323	0.148	0.426	0.559	0.0732	0.325	-0.0801	0.407	0.486	0.107	0.0337	0.0564	0.0114	0.577	0.617	0.291	0.113	0.485	0.475	-0.216	0.278	-0.104	-0.172	-0.00763	-0.139	-0.368	-0.212	-0.456	0.00118	0.00012	0.230993	0.676443	0.0299	0.0220004	0.941033	0.209	0.799	0.0504	0.0123	0.71	0.922	0.884	0.98	0.00456581
ENSMMUG00000053337	N/A	1	orange	0.37289	0.588337	0.320669	0.110292	0.326368	0.466055	0.233456	0.440224	0.206592	0.240965	0.53359	0.298436	0.211736	0.184806	0.0330157	0.656687	0.77764	0.440126	0.155251	0.578284	0.635359	0.0498523	0.350545	0.0732947	-0.260904	0.00660001	-0.11774	-0.0202137	-0.0560618	-0.0713887	0.137311	0.00376708	0.309409	0.805673	0.173287	0.120201	0.88293	0.117706	0.48909	0.382545	0.0163559	0.284813	0.47233	0.584237	0.941606	0.0180708
ENSMMUG00000002568	STOML1	1	orange	0.328	0.456	0.214	0.217	0.417	0.423	0.173	0.257	-0.00745	0.244	0.304	0.278	0.0588	0.00776	0.0443	0.577	0.588	0.3	-0.0139	0.485	0.443	0.0643	0.0179	-0.177	-0.0173	-0.0232	-0.0919	0.148	-0.149	-0.199	0.0786	0.00344	0.388415	0.442108	0.0144	0.0587819	0.88293	0.268	0.981	0.217	0.0877	0.177	0.834	0.984	0.889	0.0036194
ENSMMUG00000023403	GTPBP3	1	orange	0.63	0.458	0.172	0.21	0.249	0.471	0.067	0.419	-0.0033	0.199	0.303	0.144	0.0949	0.126	0.23	0.671	0.767	0.273	0.228	0.665	0.443	0.224	0.218	0.0304	0.00796	0.0591	-0.131	-0.317	-0.178	-0.082	0.000956	0.00815	0.563549	0.507851	0.229	0.0565057	0.944047	0.0663	0.993	0.396	0.128	0.587	0.738	0.681	0.344	0.00184723
ENSMMUG00000055723	RAB9B	1	orange	0.688	0.555	0.262	0.235	0.668	0.788	0.389	0.596	-0.0812	0.173	0.543	0.335	0.197	0.201	0.208	0.732	0.943	0.369	0.233	0.707	0.566	0.267	0.256	-0.18	-0.121	0.352	-0.194	-0.281	-0.167	-0.443	0.0153	0.0302	0.537667	0.62252	0.0134	0.0197497	0.88293	0.0714	0.862	0.649	0.0515	0.334	0.609	0.643	0.61	0.0167576
ENSMMUG00000021428	LCN12	1	orange	0.395	0.38	-0.104	0.0711	0.37	0.346	-0.126	0.0612	-0.396	-0.166	-0.0468	-0.254	-0.362	-0.216	-0.269	0.61	0.79	-0.0567	-0.344	0.67	0.288	-0.153	-0.0324	-0.573	-0.543	-0.0841	-0.488	-0.67	-0.68	-0.62	0.2	0.152	0.845361	0.904328	0.206	0.370211	0.923412	0.909	0.261	0.671	0.909	0.503	0.308	0.617	0.492	0.0469678
ENSMMUG00000057764	IDUA	1	orange	0.332	0.231	0.0357	0.169	0.261	0.236	-0.0241	0.139	-0.12	0.0175	0.111	0.0292	-0.22	0.0321	-0.0568	0.459	0.444	0.000699	-0.174	0.408	0.0943	-0.132	0.0179	-0.186	-0.196	-0.0396	-0.128	-0.603	-0.303	-0.249	0.0472	0.133	0.911189	0.516209	0.106	0.272247	0.97354	0.563	0.575	0.948	0.559	0.912	0.247	0.921	0.837	0.0123783
ENSMMUG00000062307	N/A	1	orange	0.321404	0.157828	-0.0474067	0.12789	0.175881	0.0416287	-0.174548	0.0522541	-0.458954	-0.0909817	0.0570219	-0.125964	-0.233351	0.0297102	-0.168569	0.344799	0.246142	-0.0355442	-0.212413	0.317974	-0.0720337	-0.313689	-0.0415082	-0.428983	-0.338047	-0.15068	-0.284398	-0.690138	-0.416881	-0.507886	0.173262	0.487524	0.913539	0.745557	0.47349	0.920269	0.88293	0.896044	0.0707627	0.772544	0.848293	0.684666	0.401846	0.947902	0.594893	0.170903
ENSMMUG00000007315	CROCC	1	orange	0.364	0.197	0.0468	0.135	0.185	0.247	0.0778	0.144	-0.218	0.00556	0.131	0.0777	-0.214	-0.0121	-0.0718	0.394	0.528	0.11	0.0498	0.358	0.289	0.159	-0.0328	-0.135	-0.13	0.0664	-0.112	-0.665	-0.349	-0.341	0.0173	0.172	0.868132	0.584183	0.24	0.215108	0.910978	0.506	0.223	0.983	0.44	0.712	0.232	0.97	0.768	0.0211159
ENSMMUG00000022495	PRPF40B	1	orange	0.27	0.172	-0.109	0.0589	0.232	0.204	0.00686	0.0895	-0.301	-0.081	0.0196	-0.0549	-0.278	-0.171	-0.176	0.424	0.403	0.00594	0.0113	0.35	0.194	-0.000991	0.00186	-0.24	-0.266	-0.043	-0.297	-0.639	-0.338	-0.423	0.124	0.288	0.684044	0.856473	0.166	0.365347	0.992919	0.74	0.121	0.724	0.934	0.824	0.148	0.447	0.415	0.0198689
ENSMMUG00000021840	STRC	1	orange	0.149	0.0505	0.00983	0.0967	0.077	0.131	-0.00264	0.117	-0.239	-0.0964	0.067	-0.00179	-0.286	-0.114	-0.144	0.265	0.373	-0.0876	-0.0258	0.191	0.0679	-0.112	-0.117	-0.348	-0.278	-0.113	-0.263	-0.739	-0.379	-0.413	0.385	0.771	0.976537	0.714565	0.665	0.543084	0.996527	0.604	0.163	0.63	0.724	0.995	0.0801	0.616	0.463	0.135184
ENSMMUG00000000937	ADAMTS13	1	orange	0.0934	-0.0549	-0.115	0.0809	-0.0225	0.0107	-0.0461	0.112	-0.292	-0.049	-0.0231	-0.0508	-0.107	-0.12	-0.102	0.309	0.238	-0.0399	-0.138	0.186	-0.0142	-0.09	0.0201	-0.224	-0.269	-0.112	-0.232	-0.59	-0.318	-0.478	0.673	0.778	0.669777	0.796807	0.92	0.975361	0.956865	0.672	0.147	0.844	0.923	0.842	0.65	0.639	0.69	0.109458
ENSMMUG00000002455	CHI3L2	1	orange	0.241	0.406	0.15	0.143	0.369	0.456	0.185	0.32	-0.0532	0.132	0.252	0.251	-0.28	-0.321	-0.303	0.453	0.586	0.19	-0.178	0.427	0.365	-0.0778	-0.0184	-0.184	-0.296	-0.0611	-0.126	-0.61	-0.501	-0.476	0.318	0.0339	0.651657	0.699585	0.0755	0.0925834	0.88293	0.238	0.878	0.636	0.261	0.328	0.288	0.22	0.247	0.0425406
ENSMMUG00000002846	ATP8B3	1	orange	0.163	0.0554	-0.183	-0.052	-0.0562	0.163	-0.185	-0.0575	-0.478	-0.36	-0.219	-0.261	-0.541	-0.513	-0.398	0.122	0.125	-0.318	-0.538	0.0332	0.0767	-0.289	-0.266	-0.441	-0.638	-0.346	-0.576	-0.908	-0.543	-0.82	0.517	0.817	0.56445	0.904015	0.833	0.58646	0.88293	0.879	0.042	0.121	0.329	0.311	0.019	0.0198	0.0905	0.680198
ENSMMUG00000060794	N/A	1	orange	0.976734	0.491663	0.192058	0.405248	0.726524	0.463591	0.432255	0.402105	0.2597	0.323926	0.452679	0.674983	0.179464	0.265796	0.328204	0.581635	0.993679	0.0138353	0.0592707	0.638721	0.480809	0.326371	0.264977	0.396239	-0.0742457	0.631486	-0.00568437	-0.026592	0.0843382	-0.526906	0.0195146	0.231603	0.792977	0.560768	0.0764985	0.430895	0.88293	0.513873	0.666779	0.547004	0.317592	0.160728	0.777392	0.689839	0.583223	0.221879
ENSMMUG00000048622	TTC34	1	orange	1.18	0.611	0.294	0.1	0.655	0.702	0.409	0.0215	0.0564	-0.0419	0.377	0.239	0.117	0.125	0.125	0.661	1.25	0.307	0.0559	0.983	0.537	0.666	0.222	0.333	0.202	0.237	-0.0403	-0.186	0.352	-0.29	0.00697	0.148	0.687595	0.919656	0.153	0.234699	0.88293	0.986	0.946	0.958	0.453	0.711	0.875	0.885	0.881	0.221649
ENSMMUG00000002394	ARHGAP33	1	orange	0.586	0.562	0.28	0.224	0.516	0.535	0.228	0.319	-0.0344	0.344	0.468	0.401	0.0349	0.301	0.348	0.428	0.659	0.172	-0.0413	0.625	0.428	0.0514	0.245	-0.0507	0.0646	0.186	0.0775	-0.546	-0.213	-0.0623	0.000467	0.00018	0.213128	0.406268	0.0016	0.00734958	0.88293	0.129	0.906	0.0506	0.00365	0.0259	0.902	0.109	0.0504	0.0205445
ENSMMUG00000000194	SLC27A1	1	orange	0.4	0.437	0.158	0.183	0.411	0.325	0.143	0.322	0.0887	0.315	0.409	0.401	0.0619	0.273	0.261	0.525	0.595	0.136	0.00224	0.533	0.282	0.107	0.212	0.108	0.028	0.271	0.096	-0.522	-0.0911	-0.169	0.011	0.00152	0.488811	0.459635	0.00571	0.108345	0.88293	0.0791	0.685	0.0515	0.00654	0.0121	0.79	0.116	0.128	0.00271726
ENSMMUG00000019039	OSBPL7	1	orange	0.401	0.437	0.254	0.224	0.446	0.412	0.079	0.275	-0.107	0.171	0.389	0.358	-0.0293	0.257	0.192	0.488	0.59	0.195	0.059	0.475	0.397	0.087	0.153	-0.0522	0.0333	0.31	0.0133	-0.442	-0.251	-0.17	0.0032	0.000453	0.157443	0.29347	0.000737	0.011694	0.896269	0.0905	0.537	0.28	0.0039	0.0116	0.892	0.0935	0.224	0.0025189
ENSMMUG00000054421	RASSF7	1	orange	0.397	0.57	0.311	0.214	0.469	0.313	0.0111	0.164	-0.0111	0.191	0.304	0.281	-0.104	0.215	0.192	0.516	0.594	0.274	0.0224	0.425	0.263	0.13	0.0809	-0.0234	0.0635	0.219	0.082	-0.418	-0.157	-0.215	0.0116	4.15e-05	0.125004	0.37597	0.00167	0.121848	0.988436	0.456	0.968	0.282	0.0504	0.109	0.635	0.252	0.311	0.00331862
ENSMMUG00000012898	MYADML2	1	orange	0.348	0.768	0.407	0.258	0.46	0.512	0.262	0.43	0.248	0.353	0.423	0.419	0.0126	0.186	0.299	0.818	0.687	0.25	0.068	0.624	0.605	0.489	0.211	0.15	-0.0175	0.254	0.227	-0.375	-0.0746	-0.21	0.221	0.000544	0.230664	0.538547	0.0676	0.120518	0.88293	0.18	0.442	0.214	0.0996	0.154	0.978	0.629	0.344	0.00491802
ENSMMUG00000065248	PRR5	1	orange	0.18	0.52	0.281	0.28	0.339	0.311	0.127	0.16	-0.0704	0.215	0.312	0.265	-0.0437	0.253	0.238	0.407	0.605	0.371	0.153	0.446	0.507	0.299	0.115	-0.0153	0.0802	0.275	0.05	-0.251	-0.152	-0.27	0.334	0.000501	0.198175	0.284029	0.0332	0.151453	0.88293	0.497	0.769	0.255	0.0649	0.163	0.867	0.197	0.212	0.0316269
ENSMMUG00000023015	CPA6	1	orange	0.224	0.47	0.108	0.0192	0.699	0.331	0.0732	0.472	-0.166	0.324	0.615	0.657	-0.609	0.145	0.0631	0.544	0.566	-0.198	0.11	0.574	0.679	0.212	-0.0193	-0.269	-0.252	0.152	-0.564	-0.988	-0.376	-0.728	0.631	0.166	0.873461	0.981233	0.0408	0.520893	0.966436	0.312	0.764	0.458	0.0828	0.0961	0.177	0.825	0.926	0.181555
ENSMMUG00000009715	PYY	1	orange	0.56	0.316	0.288	-0.294	0.163	0.102	-0.287	0.337	-0.679	0.261	0.101	0.199	-0.199	0.269	-0.0848	0.404	0.604	0.0248	0.0457	0.395	0.195	-0.179	-0.129	-0.594	-0.271	-0.204	0.0194	-1.16	-0.182	-0.608	0.144	0.383	0.604238	0.648792	0.713	0.876697	0.88293	0.521	0.145	0.575	0.835	0.694	0.709	0.616	0.9	0.342418
ENSMMUG00000001714	TXNRD3	1	orange	0.502	0.648	0.307	0.188	0.53	0.494	0.314	0.528	0.139	0.32	0.641	0.538	0.051	0.0677	0.00509	0.457	0.788	0.314	0.0475	0.459	0.377	0.384	-0.0679	0.165	0.338	0.391	0.253	-0.342	-0.46	-0.0391	0.124	0.017	0.493368	0.736229	0.0787	0.220228	0.88293	0.165	0.758	0.377	0.0298	0.119	0.922	0.909	0.993	0.189234
ENSMMUG00000012704	ISOC2	1	orange	0.512	0.627	0.0839	0.345	0.432	0.456	0.01	0.354	0.0773	0.315	0.421	0.277	0.237	0.155	-0.0859	0.225	0.738	0.272	0.0391	0.345	0.3	0.322	0.0893	-0.0577	-0.0784	0.0859	0.18	-0.678	-0.39	-0.196	0.0956	0.0155	0.87968	0.456369	0.145	0.236915	0.994207	0.368	0.871	0.357	0.158	0.456	0.534	0.752	0.87	0.511717
ENSMMUG00000049638	N/A	1	orange	0.157848	0.246787	0.0623955	0.146152	0.152271	0.0727957	0.118624	0.224722	-0.0552255	0.0581799	0.311237	0.130375	0.0875066	0.0494822	0.0390472	0.251146	0.277578	0.189298	-0.0915371	0.179653	0.227908	0.0915496	-0.0112629	0.0381089	-0.0935168	0.036641	0.0567098	-0.630452	-0.20828	-0.224349	0.390392	0.0913742	0.825537	0.576698	0.380825	0.786221	0.88293	0.277287	0.820768	0.796272	0.044348	0.526656	0.694467	0.86639	0.889978	0.161266
ENSMMUG00000023939	SNORA17B	1	orange	0.408	0.545	-0.0251	0.506	0.723	0.586	0.0949	0.326	-0.321	-0.0412	0.336	0.309	-0.0292	0.17	0.131	0.185	0.384	-0.0174	0.246	0.22	0.0978	0.129	0.0948	0.0838	-0.721	0.207	-0.066	-0.616	-0.0758	-0.513	0.208	0.0419	0.971066	0.282738	0.00988	0.12289	0.945566	0.432	0.411	0.933	0.283	0.402	0.956	0.729	0.788	0.617839
ENSMMUG00000015309	FBXO24	1	orange	0.417	0.0437	0.213	0.158	0.593	0.338	0.209	0.293	-0.298	0.0417	0.362	0.328	0.0621	0.227	0.137	0.183	0.196	0.294	-0.334	0.148	-0.0767	0.0725	0.0502	-0.0706	-0.0236	-0.0258	-0.111	-0.799	-0.0198	-0.449	0.203	0.91	0.652918	0.775808	0.0401	0.416606	0.889467	0.5	0.463	0.932	0.248	0.371	0.9	0.609	0.78	0.626914
ENSMMUG00000063159	PDCD1	1	orange	0.171	0.23	0.116	0.229	0.363	0.238	0.0923	0.113	-0.266	0.125	0.191	0.272	-0.0409	0.407	0.222	0.371	0.412	0.27	-0.115	0.273	0.292	0.164	0.158	-0.126	-0.135	0.3	0.00846	-0.61	-0.101	-0.316	0.372	0.15	0.65707	0.375605	0.0242	0.289375	0.902671	0.665	0.17	0.56	0.293	0.159	0.878	0.0173	0.266	0.0553347
ENSMMUG00000001563	CHST6	1	orange	0.188	0.358	0.232	0.219	0.186	0.216	0.186	0.034	-0.208	0.0387	0.323	0.208	0.0386	0.252	0.158	0.214	0.346	0.253	-0.0685	0.137	0.229	0.0705	-0.0944	-0.0976	-0.182	0.269	-0.0732	-0.584	-0.199	-0.427	0.344	0.0236	0.332517	0.42462	0.32	0.36714	0.88293	0.919	0.338	0.888	0.0686	0.324	0.892	0.227	0.496	0.334528
ENSMMUG00000063924	RHOXF1	1	orange	0.247	0.0492	0.179	0.177	0.3	0.331	-0.0594	0.146	-0.319	0.0803	0.196	0.157	-0.308	-0.0147	-0.0554	0.271	0.128	0.0268	-0.23	0.0961	0.28	0.00218	-0.299	-0.415	-0.27	-0.142	-0.327	-0.63	-0.455	-0.447	0.352	0.861	0.619332	0.653503	0.215	0.28557	0.960557	0.696	0.266	0.812	0.443	0.618	0.283	0.977	0.897	0.321214
ENSMMUG00000050609	N/A	1	orange	0.207129	0.0742111	-0.0328069	0.0786473	-0.174232	0.0876006	-0.108491	-0.154376	-0.708859	-0.341034	-0.093309	-0.116206	-0.452607	-0.0764183	-0.0794905	0.00686909	0.192149	-0.233	-0.379971	0.150324	-0.020876	-0.281277	-0.50004	-0.511218	-0.435662	-0.242723	-0.429312	-0.805522	-0.490673	-0.722542	0.495784	0.800571	0.951064	0.877213	0.567127	0.843239	0.92523	0.714007	0.0131145	0.25158	0.773383	0.754174	0.12688	0.872274	0.856373	0.985824
ENSMMUG00000064959	N/A	1	orange	0.491234	-0.264959	-0.11534	0.159951	0.154221	0.282002	0.190829	0.246674	-0.444531	-0.194415	0.165704	0.15273	-0.292244	-0.145129	-0.527023	-0.0691519	-0.0795858	-0.461787	0.304302	0.183298	0.0362099	-0.290731	0.00555943	-0.682396	-0.340386	-0.206254	-0.505444	-1.12465	-0.72805	-0.753649	0.225062	0.521261	0.871835	0.827009	0.737542	0.60556	0.911207	0.674328	0.364279	0.714294	0.721846	0.780087	0.579257	0.839264	0.280368	0.890389
ENSMMUG00000057157	N/A	1	orange	0.250405	-0.191045	-0.150725	0.0563046	0.428785	0.167164	0.117169	-0.0104371	-0.335741	-0.241812	0.177282	-0.206077	-0.296447	0.0169018	-0.533683	0.192683	0.176351	-0.647771	0.0202025	-0.00950446	0.0220997	-0.448331	-0.47181	-0.576854	-0.522598	-0.327853	-0.0924947	-1.28178	-0.418079	-0.506023	0.591805	0.645269	0.825156	0.944144	0.265874	0.790653	0.945566	0.99138	0.508407	0.631188	0.694532	0.701899	0.565303	0.983651	0.263706	0.673282
ENSMMUG00000065167	N/A	1	orange	0.11757	0.0298637	-0.616361	-0.232706	-0.463725	-0.134098	-0.0412493	0.1803	-0.586635	-0.444314	-0.0360285	-0.275477	-0.544824	-0.36673	-0.393761	-0.169155	-0.00885752	-0.785773	-0.199612	-0.11801	-0.49426	-0.618496	-0.744532	-0.533581	-0.636651	-0.184736	-0.695315	-0.970436	-1.22741	-0.844212	0.807893	0.946675	0.205214	0.710114	0.22508	0.827518	0.979691	0.747019	0.170222	0.282292	0.94192	0.559711	0.196263	0.438843	0.385862	0.710997
ENSMMUG00000059401	PROM2	1	orange	0.29	-0.139	-0.0785	0.0455	0.0225	0.119	-0.025	0.077	-0.281	-0.115	-0.258	-0.159	-0.215	-0.371	-0.333	0.0961	0.203	-0.432	-0.203	0.104	-0.028	0.0801	-0.254	-0.21	-0.356	-0.222	-0.255	-0.736	-0.446	-0.494	0.195	0.53	0.836288	0.917152	0.936	0.7202	0.979691	0.833	0.271	0.688	0.248	0.576	0.418	0.127	0.18	0.720709
ENSMMUG00000059026	N/A	1	orange	0.168029	-0.168972	-0.192639	-0.0560965	-0.104689	0.0285064	-0.227633	-0.000161907	-0.216591	-0.273253	-0.105236	-0.0735076	-0.366471	-0.312832	-0.273191	0.0432999	0.053529	-0.181016	-0.171794	0.0243065	-0.0472312	-0.0856043	-0.100646	-0.281553	-0.227722	-0.228817	-0.247334	-0.797342	-0.517613	-0.532885	0.396554	0.332048	0.441146	0.872354	0.615682	0.930934	0.88293	0.999688	0.306218	0.159747	0.602359	0.771575	0.0601775	0.11116	0.180149	0.852217
ENSMMUG00000014137	ADGRL1	1	orange	0.164	0.0462	-0.0645	0.142	0.0873	0.0508	0.077	0.00993	-0.222	-0.055	0.0202	0.0941	-0.141	-0.169	-0.203	0.226	0.362	-0.000353	0.0789	0.0916	0.0484	0.0994	-0.0956	-0.191	-0.322	-0.0447	-0.245	-0.815	-0.5	-0.594	0.448	0.833	0.85032	0.645405	0.692	0.876833	0.92523	0.984	0.315	0.841	0.941	0.714	0.558	0.518	0.386	0.306264
ENSMMUG00000003844	SPTBN5	1	orange	0.134	-0.144	-0.0709	0.059	-0.0818	0.0106	-0.103	-0.198	-0.454	-0.362	-0.223	-0.243	-0.292	-0.413	-0.404	0.153	0.0583	-0.431	-0.27	0.0743	0.157	-0.135	-0.327	-0.636	-0.581	-0.387	-0.642	-1.35	-1.11	-1.23	0.657	0.562	0.870015	0.902266	0.779	0.98189	0.92285	0.577	0.094	0.171	0.377	0.414	0.306	0.125	0.133	0.630401
ENSMMUG00000054772	N/A	1	orange	0.20976	-0.00769308	-0.0521489	0.0096074	0.0255867	0.0899662	0.0241649	-0.0122954	-0.333925	-0.228631	-0.0726737	-0.0921069	-0.283295	-0.231777	-0.204486	0.160604	0.150376	-0.138564	-0.00722307	0.0922814	-0.129691	0.0484436	-0.20272	-0.354472	-0.345144	-0.212637	-0.384427	-0.635812	-0.486621	-0.500881	0.223139	0.971821	0.860132	0.977811	0.901803	0.718905	0.972901	0.971545	0.0602027	0.20479	0.714145	0.673864	0.112493	0.230896	0.29465	0.415748
ENSMMUG00000020603	PYROXD2	1	orange	0.0925	-0.0438	-0.0544	-0.00316	-0.0338	0.0501	0.0101	0.000571	-0.308	-0.181	-0.1	-0.199	-0.416	-0.392	-0.322	0.146	0.137	-0.184	-0.183	0.0412	-0.0536	-0.032	-0.273	-0.412	-0.36	-0.268	-0.416	-0.619	-0.562	-0.53	0.709	0.846	0.877522	0.9937	0.89	0.882337	0.991065	0.999	0.15	0.434	0.664	0.396	0.0391	0.0594	0.126	0.551961
ENSMMUG00000005492	TMEM25	1	orange	0.206	0.136	0.0152	0.142	0.186	0.228	0.134	0.183	-0.157	0.0576	0.149	0.108	-0.198	-0.163	-0.0735	0.332	0.364	-0.0669	-0.143	0.235	0.145	0.0974	0.0294	-0.185	-0.236	0.0282	-0.129	-0.622	-0.371	-0.397	0.332	0.488	0.972105	0.6529	0.359	0.373477	0.88293	0.496	0.521	0.834	0.489	0.676	0.394	0.549	0.813	0.129022
ENSMMUG00000003971	CDC42BPG	1	orange	0.214	0.0743	-0.00649	-0.00905	0.0445	0.0849	0.0413	0.0206	-0.207	-0.0412	0.117	0.0229	-0.351	-0.208	-0.177	0.187	0.286	-0.161	-0.231	0.138	0.0729	0.00447	-0.127	-0.194	-0.276	-0.0934	-0.243	-0.725	-0.447	-0.523	0.201	0.659	0.984481	0.978954	0.82	0.730752	0.957871	0.948	0.27	0.86	0.502	0.929	0.0406	0.283	0.369	0.31113
ENSMMUG00000013169	N/A	1	orange	0.185551	0.0663396	-0.0603051	0.129148	0.0264901	0.097541	0.0425063	-0.0472005	-0.233854	-0.120456	-0.0350143	-0.156097	-0.335031	-0.271675	-0.198514	0.101976	0.129473	-0.160659	-0.201563	0.0255082	-0.0309368	-0.00142855	-0.185948	-0.208794	-0.243507	-0.164417	-0.243113	-0.64793	-0.53974	-0.510366	0.25232	0.681483	0.817286	0.592246	0.891089	0.662652	0.951099	0.857036	0.18164	0.516217	0.86129	0.40149	0.0398715	0.103409	0.272062	0.580137
ENSMMUG00000037975	SLC7A6	1	orange	-0.0737	-0.187	-0.109	-0.0297	-0.0827	-0.072	0.0201	-0.0661	-0.38	-0.204	-0.106	-0.147	-0.302	-0.219	-0.264	-0.0133	-0.0119	-0.247	-0.331	-0.123	-0.123	-0.168	-0.277	-0.372	-0.382	-0.227	-0.381	-0.622	-0.505	-0.598	0.673	0.15	0.598207	0.915303	0.598	0.737323	0.97354	0.767	0.00473	0.179	0.497	0.374	0.0303	0.17	0.065	0.950526
ENSMMUG00000011607	NR4A2	1	orange	0.183	0.082	-0.0192	0.215	0.551	0.861	0.32	0.555	-0.544	0.0511	0.397	0.0888	0.286	0.399	0.198	0.67	0.336	0.463	-0.0738	0.286	1.21	0.591	0.218	-0.0288	-0.186	0.368	-0.174	-0.304	0.109	-0.143	0.664	0.829	0.978545	0.703099	0.0745	0.0203167	0.88293	0.153	0.175	0.921	0.227	0.857	0.476	0.303	0.678	0.0552936
ENSMMUG00000003486	RGS1	1	orange	0.16	0.106	0.0605	0.213	0.621	0.765	0.281	0.359	-0.485	-0.116	0.564	0.124	-0.184	0.403	-0.0332	0.575	0.21	0.359	0.135	0.462	1.06	0.547	-0.102	-0.225	-0.245	0.43	0.028	-0.574	0.0537	-0.35	0.701	0.765	0.922135	0.695936	0.034	0.0414749	0.88293	0.395	0.21	0.8	0.0628	0.787	0.685	0.279	0.959	0.0797379
ENSMMUG00000000382	SPAG16	1	orange	-0.304	0.0168	-0.0646	0.0718	0.0669	-0.00413	-0.00753	-0.172	-0.66	-0.244	-0.231	-0.14	-8.31e-05	-0.188	-0.106	0.226	0.2	0.0185	-0.0841	0.0149	0.0679	0.0152	-0.32	-0.287	-0.394	0.0196	-0.02	-0.457	-0.382	-0.459	0.197	0.949	0.865491	0.857082	0.792	0.9915	0.993027	0.587	0.00377	0.312	0.296	0.617	1	0.509	0.743	0.402494
ENSMMUG00000031830	RPP25L	1	orange	-0.42	0.0422	0.157	0.0973	-0.027	0.0688	-0.115	-0.172	-0.853	-0.156	-0.257	-0.468	-0.193	-0.0375	-0.17	0.0478	-0.146	0.0964	0.0155	-0.173	0.0914	-0.153	-0.154	-0.588	-0.462	0.0503	-0.037	-0.472	-0.25	-0.286	0.178	0.9	0.717264	0.854404	0.941	0.887476	0.926373	0.696	0.00546	0.671	0.398	0.158	0.6	0.945	0.677	0.9033
ENSMMUG00000002151	ZMAT1	1	orange	-0.0953	-0.109	-0.174	-0.169	-0.0949	0.091	0.124	0.181	-0.318	-0.17	-0.155	-0.141	-0.0655	-0.32	-0.18	0.0363	0.054	-0.268	-0.222	-0.106	0.119	0.145	-0.16	-0.307	-0.281	-0.177	-0.429	-0.589	-0.319	-0.27	0.746	0.638	0.594895	0.641467	0.715	0.800842	0.896269	0.56	0.215	0.528	0.526	0.628	0.845	0.212	0.543	0.903166
ENSMMUG00000018100	ADAMTS6	1	orange	0.2	0.11	-0.128	-0.13	-0.0696	0.0489	0.171	0.2	-0.339	-0.0623	-0.176	-0.016	-0.181	-0.335	-0.276	-0.0106	0.26	-0.0192	-0.0232	0.0657	0.242	0.289	-0.114	-0.147	-0.289	-0.139	-0.415	-0.637	-0.294	-0.326	0.456	0.658	0.738125	0.758709	0.811	0.909	0.88293	0.548	0.222	0.856	0.496	0.969	0.558	0.232	0.345	0.976008
ENSMMUG00000049789	N/A	1	orange	0.278419	-0.0308152	-0.0780557	-0.0427256	0.02429	0.0324118	0.0598349	0.122702	-0.359207	-0.0561887	-0.197211	-0.0437291	-0.161063	-0.120784	-0.287364	0.199969	0.113168	-0.0222085	-0.102792	-0.0404856	0.0570437	0.154283	-0.0876125	-0.176092	-0.161503	-0.115228	-0.495893	-0.601591	-0.323685	-0.232113	0.229821	0.908552	0.841788	0.923786	0.932142	0.936798	0.953756	0.722454	0.156111	0.86079	0.404277	0.899297	0.575525	0.730206	0.279429	0.456957
ENSMMUG00000008978	ZFP2	1	orange	0.041	-0.0769	-0.0841	-0.0401	-0.00392	0.143	0.118	0.129	-0.248	-0.182	-0.0821	-0.0167	-0.368	-0.526	-0.382	0.0405	0.0227	-0.365	-0.29	-0.0849	-0.00573	-0.0701	-0.336	-0.276	-0.452	-0.144	-0.391	-0.608	-0.435	-0.319	0.913	0.788	0.853908	0.939365	0.992	0.710789	0.913536	0.746	0.43	0.567	0.795	0.97	0.21	0.0554	0.197	0.90493
ENSMMUG00000009496	CEP41	1	orange	-0.0908	-0.0353	-0.0487	-0.0596	-0.0526	0.0348	0.0642	-0.0433	-0.271	-0.0491	0.0119	-0.0787	-0.275	-0.372	-0.303	-0.0615	-0.0638	-0.194	-0.359	-0.183	-0.107	-0.0777	-0.316	-0.226	-0.325	-0.134	-0.326	-0.581	-0.523	-0.396	0.663	0.85	0.867698	0.846583	0.791	0.90422	0.929246	0.879	0.145	0.829	0.958	0.725	0.132	0.0262	0.0875	0.768882
ENSMMUG00000012477	PTPRF	1	orange	0.0847	-0.0619	-0.0054	-0.118	0.0565	0.263	0.13	-0.219	-0.436	-0.215	-0.0683	-0.12	-0.404	-0.807	-0.618	0.187	0.208	-0.0158	-0.0295	0.0744	0.212	0.234	-0.577	0.0413	-0.524	0.018	-0.306	-0.894	-0.769	-0.644	0.867	0.882	0.994609	0.863248	0.899	0.587609	0.934013	0.694	0.299	0.637	0.883	0.815	0.344	0.0338	0.121	0.660735
ENSMMUG00000006548	KIAA1549	1	orange	-0.13	-0.196	-0.366	-0.267	-0.467	0.0375	-0.0789	-0.139	-0.501	-0.362	-0.42	-0.205	-0.476	-0.821	-0.681	-0.158	0.0579	-0.262	-0.463	-0.386	-0.13	-0.128	-0.581	-0.245	-0.713	-0.0607	-0.473	-1.08	-0.949	-0.736	0.783	0.586	0.451727	0.641618	0.2	0.954677	0.961828	0.81	0.216	0.365	0.24	0.66	0.246	0.0237	0.0771	0.707216
ENSMMUG00000024424	SNORD63	1	orange	0.774	0.586	0.976	0.424	0.78	0.572	0.873	0.151	-0.0818	0.351	0.158	0.412	0.212	0.292	0.19	0.365	1.18	0.249	0.0627	0.451	0.848	0.505	0.212	-0.17	0.00821	0.346	-0.0859	-0.83	-0.404	-0.101	0.0929	0.163	0.0909849	0.563792	0.0723	0.345128	0.88293	0.854	0.917	0.535	0.79	0.472	0.749	0.678	0.8	0.487839
ENSMMUG00000002802	AGMAT	1	orange	0.0588	0.57	0.00875	-0.0691	0.416	0.311	0.331	0.233	-0.668	-0.0899	0.234	-0.0616	-0.696	-0.269	-0.579	0.292	0.424	0.244	-0.301	-0.00413	0.437	0.0259	-0.417	-0.429	-0.634	0.0183	-0.343	-1.31	-0.45	-0.514	0.928	0.13	0.993032	0.93844	0.343	0.605793	0.88293	0.728	0.226	0.89	0.631	0.93	0.193	0.688	0.284	0.561807
ENSMMUG00000012241	CEP57L1	1	orange	-0.246	-0.0976	-0.114	-0.232	-0.125	-0.0956	0.0315	-0.17	-0.434	-0.395	-0.228	-0.22	-0.496	-0.396	-0.446	-0.129	0.0632	-0.281	-0.298	-0.151	-0.0617	-0.0701	-0.465	-0.279	-0.31	-0.2	-0.261	-0.61	-0.497	-0.316	0.22	0.607	0.687531	0.411596	0.546	0.736465	0.969217	0.512	0.0275	0.0349	0.222	0.313	0.0103	0.0372	0.0176	0.563673
ENSMMUG00000010922	HAS3	1	orange	-0.0127	-0.156	-0.142	0.0657	-0.0297	0.0476	0.0765	-0.0303	-0.261	-0.225	-0.141	-0.11	-0.282	-0.415	-0.229	0.0965	0.0609	-0.166	-0.266	-0.0316	0.0983	-0.056	-0.128	-0.286	-0.229	-0.171	-0.371	-0.69	-0.4	-0.223	0.963	0.373	0.588873	0.844052	0.896	0.876483	0.919681	0.928	0.206	0.258	0.468	0.643	0.165	0.0237	0.285	0.665816
ENSMMUG00000008976	ZNF354B	1	orange	-0.134	-0.245	-0.0338	-0.035	-0.0787	-0.151	0.0376	-0.178	-0.286	-0.241	-0.199	-0.102	-0.289	-0.473	-0.469	-0.0184	0.138	-0.258	-0.174	-0.0134	0.0323	0.0147	-0.245	-0.272	-0.205	-0.092	-0.267	-0.704	-0.329	-0.187	0.573	0.175	0.927355	0.928223	0.731	0.584512	0.966417	0.518	0.197	0.26	0.322	0.696	0.186	0.0151	0.0184	0.946175
ENSMMUG00000023736	CHRNA3	1	orange	-0.434	-0.541	-0.531	-0.104	0.292	-0.256	-0.334	-0.54	-0.95	-0.537	-0.589	-0.639	-1.13	-1.44	-1.24	-0.146	-0.144	-0.000378	-0.673	-0.237	-0.162	-0.655	-1.31	-0.453	-0.938	-0.427	-0.814	-2.24	-0.837	-0.781	0.531	0.311	0.518557	0.922676	0.615	0.777334	0.896269	0.502	0.195	0.408	0.336	0.371	0.145	0.035	0.0786	0.812506
ENSMMUG00000051545	N/A	1	orange	0.142804	0.349438	0.0834299	0.110009	0.301376	0.295097	0.051048	0.0881775	-0.133003	-0.0218136	-0.057039	0.0139686	-0.185352	-0.375719	-0.272378	0.652482	0.879718	0.368865	0.208233	0.659306	0.504543	0.367445	0.182428	0.123313	-0.0383736	0.277218	0.134044	-0.499422	-0.322819	-0.168304	0.64931	0.116837	0.851713	0.809935	0.226007	0.370257	0.965668	0.835964	0.706211	0.957334	0.862918	0.975675	0.580272	0.206474	0.396034	0.0155857
ENSMMUG00000000751	NLE1	1	orange	0.107	0.223	0.0941	0.176	0.145	0.168	-0.0158	-0.0398	-0.224	-0.0445	0.0198	-0.00606	-0.299	-0.282	-0.299	0.346	0.599	0.18	0.0462	0.346	0.262	0.0876	0.0338	-0.00102	-0.0813	0.0999	0.0852	-0.466	-0.333	-0.22	0.518	0.0706	0.65283	0.399747	0.314	0.361559	0.980113	0.87	0.162	0.821	0.918	0.98	0.0474	0.0581	0.0398	0.0223151
ENSMMUG00000009787	N/A	1	orange	0.40922	0.424993	0.180628	0.24649	0.35629	0.275408	0.11183	0.168478	-0.11143	0.0678928	0.115821	0.176856	-0.364362	-0.327704	-0.196527	0.667261	0.87483	0.329707	0.263008	0.585572	0.48838	0.317354	0.25521	0.0814702	-0.0803478	0.188025	0.0664586	-0.655574	-0.113353	-0.265063	0.201793	0.117321	0.707616	0.617214	0.248983	0.512059	0.937767	0.728522	0.807962	0.881836	0.756338	0.6661	0.337285	0.420438	0.66342	0.0595994
ENSMMUG00000028882	QTRT1	1	orange	0.175	0.188	-0.0142	0.0441	0.0992	0.0733	-0.138	-0.0316	-0.257	-0.186	-0.109	-0.14	-0.404	-0.288	-0.326	0.441	0.471	0.146	-0.0918	0.313	0.143	0.0816	-0.0336	-0.226	-0.253	-0.0659	-0.148	-0.608	-0.38	-0.405	0.26	0.152	0.962427	0.874133	0.535	0.745591	0.88293	0.903	0.112	0.247	0.495	0.43	0.00777	0.0615	0.0293	0.00526355
ENSMMUG00000018506	FPGS	1	orange	0.149	0.234	0.0865	0.0588	0.137	0.11	-0.0498	0.0106	-0.257	-0.0922	0.0818	0.0427	-0.297	-0.078	-0.181	0.336	0.627	0.217	0.0932	0.406	0.211	0.194	0.0502	-0.0701	-0.186	0.0557	-0.00249	-0.494	-0.255	-0.393	0.392	0.0918	0.726799	0.843216	0.408	0.623073	0.945146	0.976	0.152	0.648	0.651	0.851	0.0821	0.76	0.342	0.0509538
ENSMMUG00000052490	TRAV21	1	orange	0.0947	0.266	0.0892	0.152	0.304	0.169	0.227	0.228	-0.0312	0.0589	0.125	0.198	-0.0681	-0.224	-0.208	0.431	0.604	0.323	0.0648	0.309	0.224	0.15	0.221	0.0985	-0.116	0.277	0.143	-0.442	-0.225	-0.335	0.78	0.249	0.836394	0.720708	0.218	0.64024	0.88293	0.508	0.94	0.872	0.658	0.523	0.861	0.51	0.537	0.11525
ENSMMUG00000002102	CCR7	1	orange	-0.00657	0.295	0.0568	0.137	0.269	0.158	0.141	0.0206	-0.0727	0.0516	0.126	0.171	-0.242	-0.219	-0.266	0.447	0.687	0.289	0.169	0.383	0.242	0.23	0.133	0.178	-0.102	0.261	0.124	-0.549	-0.241	-0.436	0.984	0.163	0.888381	0.717022	0.226	0.61576	0.891965	0.963	0.813	0.877	0.627	0.543	0.32	0.444	0.288	0.0836601
ENSMMUG00000022498	FMNL3	1	orange	-0.0822	-0.00286	-0.0707	-0.066	-0.0367	-0.0762	-0.0427	-0.189	-0.406	-0.272	-0.168	-0.115	-0.413	-0.533	-0.553	0.216	0.338	0.0621	-0.201	0.101	0.0537	-0.0848	-0.198	-0.153	-0.33	-0.0494	-0.16	-0.632	-0.414	-0.535	0.717	0.99	0.812588	0.843193	0.866	0.789355	0.959974	0.424	0.0246	0.15	0.374	0.615	0.0208	0.00142	0.000884	0.294511
ENSMMUG00000053799	N/A	1	orange	0.320312	0.321036	0.0484987	0.1243	0.351931	0.335646	0.179271	0.251871	0.0111229	0.133836	0.282495	0.243088	-0.155677	-0.113972	-0.112381	0.514379	0.719876	0.245563	0.235668	0.655148	0.430319	0.255075	0.246898	0.070357	-0.0494152	0.256279	0.0264882	-0.538378	-0.299686	-0.198842	0.156242	0.103527	0.90604	0.740281	0.0906766	0.223742	0.88293	0.371947	0.974961	0.629958	0.204067	0.340289	0.579257	0.747575	0.732588	0.0316896
ENSMMUG00000023479	LTBP3	1	orange	0.316	0.21	-0.053	0.169	0.237	0.256	0.137	0.203	-0.0644	0.0528	0.165	0.139	-0.294	-0.223	-0.247	0.464	0.651	0.0497	0.186	0.469	0.29	0.266	0.0629	0.107	-0.0782	0.141	-0.0298	-0.617	-0.301	-0.359	0.181	0.342	0.901447	0.644714	0.309	0.396403	0.894564	0.521	0.849	0.876	0.516	0.638	0.251	0.459	0.37	0.0703117
ENSMMUG00000019339	APBA2	1	orange	0.269	0.196	-0.0511	0.0374	0.189	0.169	0.124	0.183	-0.219	0.0257	0.159	0.135	-0.279	-0.26	-0.269	0.411	0.535	0.143	-0.0564	0.36	0.322	0.206	0.11	-0.0162	-0.187	0.13	-0.0278	-0.726	-0.368	-0.432	0.231	0.341	0.898145	0.931088	0.397	0.567038	0.896269	0.54	0.382	0.94	0.499	0.621	0.244	0.325	0.282	0.0846185
ENSMMUG00000031237	LRP5	1	orange	0.274	0.232	-0.0685	0.126	0.18	0.211	0.21	0.179	0.0119	0.0744	0.138	0.147	-0.0987	-0.35	-0.349	0.384	0.541	0.188	0.123	0.267	0.247	0.243	0.0111	0.0647	-0.13	0.0644	-0.0312	-0.671	-0.476	-0.454	0.299	0.321	0.878327	0.770535	0.501	0.530807	0.88293	0.617	0.977	0.829	0.622	0.645	0.779	0.234	0.223	0.151349
ENSMMUG00000045860	TMIGD2	1	orange	0.285	0.478	0.15	0.152	0.328	0.268	0.258	0.0714	-0.00986	0.0132	0.0649	0.233	-0.534	-0.415	-0.322	0.498	0.86	0.325	0.303	0.482	0.309	0.206	0.0993	0.167	-0.154	0.269	0.0951	-0.775	-0.494	-0.371	0.308	0.0307	0.712942	0.736621	0.2	0.441619	0.88293	0.876	0.982	0.975	0.846	0.459	0.0725	0.172	0.318	0.0734381
ENSMMUG00000051807	N/A	1	orange	0.0299481	-0.0519872	-0.174392	-0.143859	-0.0665026	0.0925588	0.142523	-0.199484	-0.273914	-0.268953	-0.143033	-0.156383	-0.532129	-0.580696	-0.449187	0.14783	0.262498	-0.117794	-0.136296	0.0738512	-0.00173827	-0.0536031	-0.215804	-0.119188	-0.291536	-0.109067	-0.144541	-0.63753	-0.726385	-0.454527	0.934805	0.852511	0.636855	0.736869	0.824555	0.819283	0.896269	0.580548	0.353846	0.338314	0.607419	0.628165	0.049594	0.0223163	0.096483	0.636568
ENSMMUG00000021631	N/A	1	orange	0.330943	0.544564	0.431105	0.276736	0.307007	0.535158	0.160733	-0.160917	0.246178	0.381795	0.190319	0.218581	-0.0439964	0.0242693	0.161633	0.615272	0.691609	0.37051	0.289451	0.588048	0.0169305	0.383139	0.358627	0.409746	0.00341699	0.0561138	0.0738453	-0.183081	0.0526616	-0.00920201	0.276895	0.0251821	0.229613	0.529126	0.288938	0.125771	0.896269	0.728034	0.475958	0.204388	0.542629	0.539127	0.925365	0.966886	0.694453	0.0420881
ENSMMUG00000034081	SNORD99	1	orange	0.452	0.371	0.332	0.285	0.444	0.522	0.161	0.279	-0.196	-0.0766	0.182	0.315	-0.0122	0.213	-0.0419	0.798	0.633	0.537	0.397	0.678	0.471	0.127	0.462	0.193	0.0981	0.306	0.239	0.0341	-0.16	0.0413	0.0708	0.0968	0.306475	0.456954	0.0589	0.0910751	0.891965	0.398	0.548	0.83	0.504	0.271	0.977	0.528	0.926	0.00314264
ENSMMUG00000019700	ALKBH6	1	orange	0.319	0.26	0.118	0.121	0.338	0.245	-0.00132	0.136	-0.111	0.0489	0.201	-0.0719	-0.247	-0.163	-0.077	0.58	0.473	0.105	0.0117	0.537	0.228	-0.174	0.105	-0.0518	-0.0527	0.101	-0.0939	-0.273	-0.182	-0.202	0.0599	0.0838	0.644894	0.668296	0.0331	0.259396	0.997478	0.581	0.628	0.839	0.236	0.767	0.207	0.472	0.775	0.00186285
ENSMMUG00000038138	MDK	1	orange	0.308	0.308	0.0804	0.207	0.333	0.287	-0.0155	0.113	-0.105	-0.106	0.124	-0.0717	-0.144	-0.262	-0.307	0.409	0.59	0.272	0.155	0.626	0.299	-0.149	0.0668	-0.048	-0.109	0.106	0.0302	-0.489	-0.22	-0.0915	0.109	0.0607	0.796738	0.47124	0.0599	0.226963	0.986842	0.696	0.688	0.67	0.55	0.793	0.56	0.243	0.153	0.0435241
ENSMMUG00000007368	TMEM249	1	orange	0.347	0.131	0.0699	0.165	0.173	0.12	-0.0802	-0.0746	-0.289	-0.103	-0.148	-0.246	-0.607	-0.149	-0.43	0.551	0.478	0.0513	-0.0251	0.49	0.00807	-0.138	0.0837	-0.458	-0.277	-0.145	-0.192	-0.454	-0.372	-0.343	0.086	0.515	0.844052	0.605778	0.42	0.689488	0.929246	0.829	0.219	0.7	0.502	0.314	0.00457	0.607	0.0457	0.0145447
ENSMMUG00000015258	GCAT	1	orange	0.471	0.391	-0.162	-0.0308	0.144	0.297	0.0128	-0.0667	-0.244	-0.0874	0.112	-0.105	-0.384	-0.504	-0.545	0.315	0.825	0.0597	0.0785	0.417	0.299	0.0687	-0.164	-0.19	-0.706	-0.145	-0.356	-0.806	-0.563	-0.656	0.0657	0.0868	0.694353	0.956423	0.629	0.386168	0.991503	0.885	0.456	0.811	0.714	0.778	0.2	0.0772	0.0516	0.27668
ENSMMUG00000009387	ZNF837	1	orange	0.521	0.226	0.0712	-0.184	0.15	0.503	-0.301	0.0172	-0.437	-0.149	-0.23	-0.328	-0.603	-0.559	-0.483	0.623	0.634	0.16	-0.0628	0.504	0.3	-0.107	-0.277	-0.359	-0.35	-0.431	-0.228	-0.92	-0.766	-0.548	0.0877	0.455	0.901874	0.736621	0.673	0.186752	0.88293	0.982	0.234	0.72	0.501	0.39	0.0812	0.107	0.176	0.0614323
ENSMMUG00000019439	NKD2	1	orange	0.298	0.266	0.0285	0.13	0.193	0.184	0.0777	0.115	-0.251	-0.229	-0.0529	-0.0617	-0.491	-0.494	-0.552	0.395	0.567	0.106	-0.0357	0.358	0.157	-0.0859	-0.172	-0.232	-0.42	-0.149	-0.305	-0.856	-0.686	-0.705	0.255	0.251	0.955024	0.76108	0.463	0.593745	0.944721	0.77	0.395	0.434	0.872	0.867	0.0621	0.0607	0.0293	0.145505
ENSMMUG00000006256	TARS2	1	orange	0.275	0.175	0.0597	0.0215	0.0977	0.159	0.00262	-0.0622	-0.203	-0.114	-0.033	-0.169	-0.312	-0.285	-0.275	0.229	0.306	0.0514	0.033	0.12	0.0255	0.0405	-0.237	-0.269	-0.248	-0.177	-0.232	-0.581	-0.452	-0.365	0.017	0.099	0.752118	0.927628	0.436	0.295061	0.995848	0.736	0.113	0.404	0.828	0.204	0.00841	0.0152	0.0192	0.0798454
ENSMMUG00000044729	TFAP4	1	orange	0.238	0.221	0.0669	0.109	0.128	0.166	-0.0857	0.0403	-0.237	-0.11	0.00471	-0.073	-0.319	-0.274	-0.273	0.349	0.51	0.192	0.104	0.23	0.0813	-0.036	-0.0972	-0.22	-0.242	-0.083	-0.15	-0.626	-0.417	-0.398	0.0983	0.08	0.772619	0.634803	0.391	0.376747	0.896231	0.87	0.143	0.529	0.981	0.706	0.0363	0.0717	0.0713	0.020497
ENSMMUG00000015984	SLC29A2	1	orange	0.216	0.119	0.00655	0.0956	0.0946	0.241	-0.159	-0.0625	-0.283	-0.236	-0.149	-0.0874	-0.448	-0.283	-0.27	0.285	0.464	0.0446	0.0493	0.286	0.013	-0.0393	-0.216	-0.342	-0.296	-0.144	-0.276	-0.795	-0.521	-0.43	0.251	0.496	0.986465	0.758436	0.642	0.288268	0.88293	0.838	0.17	0.232	0.44	0.722	0.0191	0.16	0.182	0.134142
ENSMMUG00000002965	BRSK1	1	orange	0.027	-0.0547	-0.0791	0.0768	-0.0928	0.137	-0.13	-0.122	-0.367	-0.262	-0.148	-0.206	-0.449	-0.429	-0.24	0.143	0.235	-0.092	0.098	0.124	-0.00713	0.0231	-0.204	-0.253	-0.438	-0.185	-0.244	-0.702	-0.431	-0.344	0.933	0.821	0.830775	0.846693	0.714	0.65837	0.895597	0.72	0.133	0.275	0.531	0.437	0.054	0.0605	0.362	0.60637
ENSMMUG00000047259	N/A	1	orange	0.197418	0.106707	-0.00503479	0.150489	0.0553646	-0.0282032	-0.00942045	-0.153357	-0.283141	-0.316331	-0.195479	-0.201749	-0.441929	-0.384731	-0.3753	0.228623	0.410207	-0.0277107	0.109433	0.251484	-0.0759818	0.086655	-0.146138	-0.340914	-0.393559	-0.264115	-0.292837	-0.622886	-0.526465	-0.515585	0.187133	0.45607	0.986465	0.494585	0.741947	0.914137	0.988505	0.429379	0.061898	0.0293341	0.187882	0.219538	0.00172432	0.00626138	0.00736461	0.163049
ENSMMUG00000008363	FAM53A	1	orange	0.197	0.0851	0.0151	0.201	0.253	0.0696	-0.0568	-0.113	-0.392	-0.289	-0.211	-0.195	-0.436	-0.443	-0.459	0.36	0.363	0.0207	0.0224	0.282	0.0433	-0.00846	-0.168	-0.336	-0.358	-0.211	-0.183	-0.686	-0.474	-0.397	0.272	0.624	0.965743	0.423541	0.116	0.802663	0.941133	0.66	0.0325	0.109	0.225	0.333	0.0155	0.0086	0.00725	0.0434194
ENSMMUG00000022161	CA11	1	orange	0.0345	0.0253	-0.0391	0.0721	0.11	0.109	-0.079	-0.2	-0.378	-0.33	-0.221	-0.222	-0.648	-0.443	-0.527	0.304	0.431	-0.00919	0.0324	0.307	0.0877	0.0404	-0.17	-0.28	-0.365	-0.163	-0.3	-0.622	-0.549	-0.484	0.881	0.894	0.894776	0.802866	0.529	0.632322	0.911207	0.337	0.0254	0.0443	0.177	0.229	5.82e-05	0.00479	0.00069	0.0836719
ENSMMUG00000002622	TTC24	1	orange	0.0178	-0.0162	-0.11	0.113	-0.00568	0.016	-0.122	-0.421	-0.71	-0.507	-0.414	-0.396	-0.964	-0.926	-0.889	0.334	0.379	-0.108	0.00399	0.203	-0.0792	0.0441	-0.481	-0.476	-0.524	-0.426	-0.497	-1.14	-0.984	-0.806	0.96	0.956	0.772619	0.779236	0.986	0.971685	0.904086	0.136	0.00302	0.032	0.0765	0.127	4.58e-05	2.47e-05	8.9e-05	0.204937
ENSMMUG00000016715	PIDD1	1	orange	0.486	0.748	0.316	0.204	0.328	0.356	0.0379	-0.0512	-0.304	0.0528	0.362	0.0351	-0.264	0.0303	-0.111	0.413	1.02	0.137	-0.115	0.452	0.189	-0.0344	-0.083	-0.269	-0.128	0.354	-0.263	-0.604	-0.409	-0.399	0.00689	3.48e-06	0.181861	0.483391	0.0671	0.12949	0.966417	0.88	0.171	0.845	0.0429	0.907	0.239	0.934	0.694	0.0464728
ENSMMUG00000013442	MCM7	1	orange	0.191	0.482	0.119	0.171	0.147	0.167	-0.0118	-0.0431	-0.32	0.00995	0.155	-0.0325	-0.212	-0.128	-0.149	0.289	0.652	0.185	0.111	0.252	0.139	0.0152	-0.0207	-0.185	-0.126	0.22	-0.0753	-0.404	-0.31	-0.33	0.085	1.75e-06	0.432421	0.299896	0.173	0.232186	0.980649	0.81	0.00264	0.955	0.167	0.836	0.0594	0.347	0.227	0.0183197
ENSMMUG00000000843	CHTF18	1	orange	0.363	0.444	0.247	0.201	0.227	0.273	0.0383	-0.0678	-0.105	-0.0528	0.0677	0.00931	-0.284	-0.17	-0.201	0.414	0.717	0.0922	0.072	0.351	0.113	0.0154	-0.114	-0.361	-0.0719	0.222	-0.17	-0.472	-0.4	-0.255	0.0303	0.00187	0.259593	0.43976	0.182	0.206143	0.963276	0.816	0.657	0.827	0.744	0.976	0.142	0.447	0.339	0.0212182
ENSMMUG00000055324	HOXB7	1	orange	0.35	0.602	0.226	0.202	0.399	0.167	-0.0125	0.12	-0.392	-0.0468	0.0752	-0.00314	-0.215	-0.262	-0.184	0.461	0.704	0.29	0.174	0.351	0.0253	0.0158	-0.107	-0.145	-0.123	0.14	-0.153	-0.739	-0.139	-0.163	0.134	0.00144	0.473723	0.575938	0.0615	0.604066	0.990433	0.74	0.137	0.891	0.787	0.994	0.451	0.366	0.555	0.0656396
ENSMMUG00000023627	ADCK1	1	orange	0.296	0.397	0.34	0.24	0.306	0.209	0.198	-0.0011	0.00046	0.0832	0.188	0.0914	-0.133	-0.00867	-0.0641	0.377	0.604	0.279	0.158	0.35	0.0902	0.0307	-0.0602	-0.025	-0.0586	0.146	0.0634	-0.227	-0.204	-0.144	0.0644	0.00316	0.0918575	0.314985	0.0396	0.317116	0.88293	0.997	0.999	0.691	0.243	0.667	0.519	0.979	0.803	0.0288728
ENSMMUG00000006735	NOC4L	1	orange	0.412	0.442	0.299	0.245	0.336	0.234	0.0793	0.0113	-0.0467	0.0992	0.0719	0.011	-0.265	-0.0562	-0.0267	0.358	0.58	0.279	0.0262	0.342	0.166	0.0798	-0.0892	-0.0756	-0.0444	-0.0483	-0.028	-0.349	-0.316	-0.23	0.00173	0.000177	0.0897211	0.253098	0.0082	0.178834	0.896269	0.969	0.82	0.559	0.656	0.963	0.0795	0.814	0.914	0.0161188
ENSMMUG00000014107	MAPK11	1	orange	0.186	0.283	0.16	0.0928	0.267	0.11	-0.0584	-0.3	-0.445	-0.327	-0.158	-0.314	-0.632	-0.447	-0.387	0.26	0.311	0.0457	-0.229	0.22	-0.102	-0.0931	-0.471	-0.407	-0.269	-0.0631	-0.32	-0.518	-0.679	-0.569	0.357	0.0775	0.538758	0.774367	0.13	0.687133	0.945146	0.207	0.0271	0.0988	0.429	0.144	0.00112	0.0184	0.0488	0.179618
ENSMMUG00000006366	PIF1	1	orange	0.424	0.775	0.502	0.244	0.504	0.371	0.128	0.13	-0.314	0.148	0.396	0.324	-0.283	0.138	-0.00182	0.399	0.872	0.432	-0.0861	0.293	0.166	-0.0334	0.0306	-0.329	0.127	0.129	-0.29	-0.472	-0.672	-0.5	0.0842	0.000146	0.101157	0.522211	0.0255	0.229299	0.905759	0.738	0.287	0.634	0.0931	0.243	0.345	0.719	0.996	0.127707
ENSMMUG00000000513	OSBPL5	1	orange	0.506	0.593	0.487	0.169	0.346	0.456	0.0325	0.0965	-0.282	-0.0274	0.175	0.132	-0.46	0.0775	-0.25	0.531	0.737	0.498	-0.0505	0.465	0.157	-0.259	-0.46	-0.224	-0.255	-0.017	-0.43	-0.83	-0.289	-0.694	0.0749	0.0144	0.169264	0.735303	0.226	0.205473	0.980113	0.846	0.449	0.954	0.586	0.739	0.182	0.882	0.526	0.13621
ENSMMUG00000053950	N/A	1	orange	0.34121	0.172311	0.29728	0.325564	0.2862	0.19249	0.0286872	-0.0772959	-0.0853003	0.058412	0.202513	-0.227455	-0.185606	0.0416444	-0.128432	0.362116	0.327086	0.238586	0.15444	0.598514	0.48265	0.175787	0.185296	-0.397891	-0.114807	0.17005	-0.0197095	-0.709046	-0.0339349	-0.348391	0.15151	0.44944	0.325164	0.342455	0.21534	0.548019	0.978473	0.84847	0.800929	0.862093	0.400759	0.430078	0.531316	0.925534	0.710572	0.146036
ENSMMUG00000049581	Metazoa_SRP	1	orange	0.781416	0.868243	0.740526	0.503723	0.593364	0.621623	0.250079	-0.400148	-0.697794	-0.339904	-0.280192	-0.111467	-0.615815	0.188659	-0.74786	0.48033	0.790761	0.634543	0.506951	0.435633	-0.205466	-0.61792	-0.330123	-0.716616	-0.582057	-0.214611	-0.0614169	-1.52336	-0.321567	-1.20666	0.106679	0.0364081	0.226401	0.499786	0.2199	0.321579	0.90791	0.605453	0.280344	0.606736	0.638841	0.886286	0.346909	0.827908	0.225021	0.387358
ENSMMUG00000010578	PLD4	1	orange	0.191	0.12	0.136	0.291	0.127	0.0463	0.0715	-0.153	-0.458	-0.187	-0.299	-0.383	-0.383	-0.214	-0.342	0.0873	0.108	0.0613	-0.0883	0.113	-0.204	-0.0408	-0.133	-0.298	-0.317	-0.243	-0.418	-0.579	-0.391	-0.69	0.417	0.588	0.676234	0.354854	0.589	0.900615	0.940798	0.615	0.0278	0.455	0.163	0.0917	0.0732	0.437	0.125	0.767094
ENSMMUG00000014349	ITGAX	1	orange	0.263	0.143	0.0622	0.219	0.123	0.0448	0.00473	-0.17	-0.606	-0.264	-0.29	-0.345	-0.281	-0.0783	-0.298	0.216	0.23	0.0804	-0.0787	0.102	-0.131	-0.218	-0.265	-0.429	-0.302	-0.242	-0.502	-0.595	-0.448	-0.648	0.331	0.588	0.893648	0.582227	0.666	0.920438	0.996341	0.638	0.00853	0.35	0.255	0.208	0.3	0.864	0.294	0.487525
ENSMMUG00000001272	CEL	1	orange	0.154	0.093	0.0166	0.208	0.0818	0.198	0.0319	-0.121	-0.455	-0.224	-0.089	-0.16	-0.47	-0.364	-0.431	0.152	0.325	-0.21	0.039	0.134	-0.0402	-0.169	-0.197	-0.516	-0.554	-0.0629	-0.437	-0.836	-0.735	-0.574	0.518	0.662	0.970203	0.503385	0.733	0.469297	0.972076	0.708	0.0412	0.34	0.714	0.541	0.0325	0.105	0.0463	0.524634
ENSMMUG00000012895	PYCR1	1	orange	0.32	0.357	0.205	0.227	0.327	0.303	0.00814	0.047	-0.333	-0.18	0.0301	0.0752	-0.511	-0.239	-0.198	0.44	0.595	0.0585	-0.0718	0.369	0.121	-0.219	-0.0685	-0.271	-0.245	0.0886	-0.223	-0.645	-0.487	-0.472	0.114	0.0358	0.44355	0.450344	0.0796	0.223742	0.992919	0.894	0.147	0.451	0.912	0.79	0.0177	0.331	0.438	0.0364707
ENSMMUG00000003866	TP53I13	1	orange	-0.0682	0.0575	-0.041	0.142	0.0745	0.0296	-0.0848	-0.178	-0.54	-0.278	-0.11	-0.155	-0.501	-0.263	-0.351	0.229	0.25	-0.148	-0.213	0.144	-0.0882	-0.191	-0.283	-0.441	-0.422	-0.192	-0.308	-0.763	-0.63	-0.662	0.768	0.772	0.901874	0.613126	0.714	0.926469	0.911207	0.452	0.00111	0.141	0.589	0.47	0.00257	0.198	0.0472	0.287204
ENSMMUG00000029181	XRCC3	1	orange	0.364	0.467	0.257	0.307	0.338	0.327	0.0977	0.0073	-0.107	0.0679	0.237	0.049	-0.239	-0.0292	0.0152	0.424	0.604	0.157	0.14	0.513	0.335	0.231	-0.121	-0.227	-0.131	-0.115	-0.157	-0.463	-0.336	-0.489	0.0282	0.000896	0.229743	0.24985	0.0308	0.118485	0.896269	0.986	0.641	0.766	0.148	0.842	0.223	0.928	0.962	0.0160362
ENSMMUG00000021176	SLC16A11	1	orange	0.0589	0.0881	0.0489	0.0282	-0.0335	0.0226	-0.395	-0.297	-0.844	-0.709	-0.602	-0.76	-1.09	-0.719	-0.616	0.144	0.276	-0.188	-0.518	0.24	-0.0356	-0.369	-0.71	-1.17	-0.799	-0.622	-0.716	-1.26	-1.09	-1.39	0.89	0.783	0.930871	0.963333	0.929	0.968239	0.88293	0.469	0.00695	0.019	0.0392	0.0164	0.000563	0.0171	0.048	0.68972
ENSMMUG00000022864	DDX11	1	orange	-0.047	-0.078	0.0193	0.0425	-0.058	-0.136	-0.131	-0.325	-0.506	-0.353	-0.309	-0.323	-0.529	-0.367	-0.465	0.0132	0.0992	-0.202	-0.126	-0.0165	-0.158	-0.163	-0.358	-0.422	-0.386	-0.18	-0.419	-0.597	-0.491	-0.644	0.816	0.612	0.947364	0.881936	0.736	0.497278	0.88293	0.0482	0.00039	0.0156	0.0334	0.0381	0.000193	0.0121	0.000798	0.951764
ENSMMUG00000002655	TONSL	1	orange	0.122	0.087	0.0482	0.176	0.0977	0.04	-0.0574	-0.242	-0.357	-0.229	-0.175	-0.248	-0.429	-0.327	-0.401	0.0998	0.363	-0.0636	-0.0508	0.162	-0.139	-0.0274	-0.318	-0.367	-0.22	-0.174	-0.251	-0.634	-0.492	-0.56	0.371	0.48	0.819364	0.338022	0.462	0.847719	0.914623	0.0986	0.00452	0.0761	0.167	0.0644	0.000456	0.00726	0.000701	0.515285
ENSMMUG00000008327	DENND6B	1	orange	0.168	0.0101	-0.0309	0.0725	0.0647	0.0266	-0.102	-0.268	-0.465	-0.348	-0.26	-0.319	-0.522	-0.39	-0.437	0.213	0.22	-0.167	-0.122	0.158	-0.213	-0.162	-0.387	-0.571	-0.401	-0.309	-0.386	-0.728	-0.621	-0.585	0.267	0.956	0.909035	0.770252	0.692	0.917291	0.88293	0.112	0.000833	0.0136	0.0688	0.0337	0.00013	0.00494	0.00115	0.192483
ENSMMUG00000017525	NAB2	1	orange	0.108	0.263	-0.0664	0.228	0.165	0.173	0.0367	-0.117	-0.53	-0.235	-0.128	-0.187	-0.344	-0.271	-0.254	0.357	0.319	0.0692	0.0195	0.153	0.171	0.0964	-0.208	-0.355	-0.255	-0.0804	-0.268	-0.742	-0.399	-0.475	0.585	0.0696	0.810422	0.343949	0.327	0.423853	0.962607	0.631	0.00156	0.19	0.477	0.336	0.0475	0.141	0.164	0.0453635
ENSMMUG00000019369	PLEKHG2	1	orange	0.348	0.271	0.133	0.185	0.21	0.186	-0.0212	-0.0211	-0.348	-0.136	-0.0355	-0.0814	-0.344	-0.169	-0.248	0.303	0.479	0.0929	0.107	0.303	0.145	0.0549	-0.172	-0.365	-0.35	-0.145	-0.356	-0.662	-0.498	-0.55	0.0312	0.0646	0.578985	0.456751	0.193	0.389676	0.977085	0.947	0.0397	0.493	0.871	0.711	0.0403	0.424	0.169	0.101499
ENSMMUG00000045930	GRHPR	1	orange	0.13	0.136	0.0544	0.174	0.144	0.0971	0.0156	-0.147	-0.324	-0.183	-0.0809	-0.0878	-0.315	-0.148	-0.201	0.168	0.315	0.0164	0.0409	0.133	0.0453	-0.0433	-0.167	-0.232	-0.31	-0.0725	-0.248	-0.601	-0.366	-0.466	0.33	0.247	0.789683	0.343763	0.245	0.569674	0.977947	0.351	0.0069	0.165	0.562	0.575	0.0088	0.329	0.124	0.243564
ENSMMUG00000023527	RABEP2	1	orange	0.0186	0.076	-0.0644	0.207	0.0669	-0.04	-0.137	-0.351	-0.642	-0.473	-0.331	-0.3	-0.547	-0.343	-0.409	0.157	0.327	-0.0379	0.0489	0.13	-0.0902	-0.021	-0.348	-0.413	-0.493	-0.307	-0.369	-0.822	-0.645	-0.67	0.942	0.682	0.829435	0.43084	0.739	0.894641	0.88293	0.0714	7.65e-05	0.00409	0.0511	0.111	0.000795	0.0585	0.0144	0.463701
ENSMMUG00000015221	HIP1R	1	orange	-0.0781	-0.0579	-0.0814	0.164	0.0163	-0.08	-0.0751	-0.396	-0.66	-0.493	-0.387	-0.359	-0.542	-0.411	-0.526	0.1	0.139	-0.142	-0.124	-0.0249	-0.206	-0.161	-0.515	-0.602	-0.606	-0.412	-0.474	-0.985	-0.753	-0.882	0.753	0.789	0.801293	0.596616	0.947	0.797618	0.927666	0.0573	0.00013	0.00656	0.0362	0.0745	0.00203	0.0346	0.00255	0.701094
ENSMMUG00000020101	ZDHHC8	1	orange	-0.0231	-0.0193	-0.0278	0.163	0.00113	-0.0357	0.0676	-0.239	-0.441	-0.229	-0.157	-0.104	-0.304	-0.106	-0.152	0.022	0.0812	-0.192	-0.137	-0.0686	-0.154	-0.0797	-0.289	-0.298	-0.322	-0.153	-0.215	-0.695	-0.415	-0.477	0.92	0.921	0.927797	0.500843	0.997	0.897902	0.919353	0.219	0.00452	0.181	0.349	0.608	0.0614	0.653	0.436	0.925127
ENSMMUG00000001045	IQCB1	1	orange	-0.188	-0.152	-0.106	0.00743	-0.0389	-0.137	-0.0453	-0.206	-0.452	-0.245	-0.19	-0.124	-0.333	-0.215	-0.217	0.0451	0.042	-0.245	-0.136	0.00573	-0.158	-0.198	-0.19	-0.224	-0.274	-0.0931	-0.243	-0.58	-0.307	-0.316	0.179	0.219	0.580267	0.978559	0.805	0.441619	0.940473	0.207	0.000594	0.0716	0.153	0.434	0.0132	0.14	0.126	0.799896
ENSMMUG00000014445	SORBS3	1	orange	0.164	0.174	0.104	0.233	0.229	0.0417	0.115	-0.0494	-0.161	0.121	0.0222	-0.00117	-0.232	-0.145	-0.128	0.359	0.423	0.131	0.188	0.361	0.118	0.164	-0.0398	-0.0153	-0.0862	0.0219	-0.0247	-0.723	-0.463	-0.45	0.356	0.261	0.679316	0.336958	0.151	0.882945	0.88293	0.857	0.398	0.549	0.922	0.997	0.189	0.514	0.55	0.0494222
ENSMMUG00000016608	USP11	1	orange	0.102	0.102	0.0522	0.128	0.146	0.0646	0.0048	-0.107	-0.324	-0.0979	0.0364	0.00391	-0.206	-0.0981	-0.157	0.2	0.319	0.0986	0.0259	0.249	0.118	0.048	-0.126	-0.144	-0.188	0.0876	-0.0786	-0.598	-0.296	-0.442	0.499	0.43	0.812588	0.523708	0.265	0.748573	0.992919	0.559	0.0115	0.541	0.829	0.986	0.134	0.599	0.298	0.184884
ENSMMUG00000005327	N/A	1	orange	-0.0945469	0.10925	0.0789555	0.19687	0.1336	0.0128478	0.0347045	-0.186414	-0.362089	-0.184056	-0.107625	-0.0297526	-0.378711	-0.250909	-0.320038	0.175545	0.344154	0.0871018	0.0400879	0.148717	0.0180521	0.109573	-0.176658	-0.173846	-0.322145	-0.0275651	-0.0946677	-0.714255	-0.451199	-0.590346	0.631553	0.513699	0.769238	0.426507	0.439221	0.967938	0.963846	0.36819	0.022727	0.316749	0.559387	0.90531	0.0161442	0.173366	0.0481656	0.386257
ENSMMUG00000016457	DMWD	1	orange	-0.0472	-0.0139	-0.00179	0.0886	-0.00383	-0.026	-0.035	-0.269	-0.369	-0.328	-0.156	-0.157	-0.448	-0.324	-0.357	0.0864	0.344	-0.00917	0.0431	0.0829	-0.0125	-0.0259	-0.212	-0.304	-0.351	-0.0634	-0.161	-0.698	-0.505	-0.542	0.795	0.934	0.995387	0.693211	0.984	0.914693	0.9563	0.0815	0.00516	0.0137	0.268	0.315	0.000476	0.016	0.0057	0.624457
ENSMMUG00000000268	FSD1	1	orange	0.217	0.2	0.125	0.144	0.162	0.107	0.0272	-0.118	-0.342	-0.219	-0.14	-0.0882	-0.608	-0.298	-0.409	0.222	0.629	0.00953	0.125	0.305	0.106	-0.0346	-0.189	-0.22	-0.394	-0.00267	-0.138	-0.845	-0.399	-0.64	0.267	0.238	0.650429	0.622086	0.402	0.69946	0.972906	0.679	0.101	0.293	0.489	0.729	0.00197	0.155	0.0348	0.292998
ENSMMUG00000017240	RSAD1	1	orange	0.15	0.0399	-0.0218	0.086	0.187	0.0748	0.0285	-0.0165	-0.35	-0.15	-0.0337	-0.126	-0.398	-0.213	-0.335	0.225	0.332	0.00792	-0.0125	0.231	0.0112	-0.0678	-0.136	-0.234	-0.322	-0.0351	-0.208	-0.635	-0.406	-0.341	0.347	0.806	0.93911	0.730407	0.193	0.738139	0.966417	0.954	0.0233	0.373	0.86	0.489	0.00823	0.208	0.0242	0.169135
ENSMMUG00000045555	N/A	1	orange	0.208739	0.104788	0.0479252	0.17198	0.279613	0.103664	0.0632186	-0.0429974	-0.313533	-0.119591	0.00526906	0.0190359	-0.385746	-0.150465	-0.232184	0.406958	0.399952	-0.00794456	-0.0207567	0.435094	0.125755	0.0830858	-0.0812689	-0.162857	-0.140248	0.026186	-0.128663	-0.676679	-0.41609	-0.447102	0.228381	0.535321	0.87115	0.496266	0.0734119	0.667763	0.929329	0.879172	0.0609033	0.557952	0.981852	0.944185	0.0162561	0.498591	0.201068	0.027654
ENSMMUG00000021525	POLD1	1	orange	0.189	0.188	0.0833	0.202	0.192	0.078	0.0112	-0.0435	-0.299	-0.0592	-0.0205	-0.0315	-0.264	-0.162	-0.176	0.33	0.491	0.0914	0.0665	0.366	0.0705	0.0228	-0.0423	-0.0768	-0.145	0.0351	-0.12	-0.6	-0.375	-0.423	0.174	0.128	0.689092	0.311952	0.14	0.696295	0.986293	0.848	0.0246	0.744	0.914	0.875	0.0501	0.322	0.242	0.0284225
ENSMMUG00000009799	CARMIL2	1	orange	0.0168	0.0197	-0.056	0.0916	0.0507	-0.0512	-0.0378	-0.172	-0.419	-0.269	-0.173	-0.162	-0.489	-0.374	-0.392	0.226	0.322	-0.151	-0.0512	0.175	-0.0932	-0.0785	-0.243	-0.257	-0.348	-0.132	-0.258	-0.772	-0.586	-0.61	0.944	0.923	0.847866	0.746033	0.794	0.850959	0.960557	0.419	0.00607	0.117	0.311	0.403	0.000977	0.021	0.0105	0.254876
ENSMMUG00000003704	RFC4	1	orange	-0.155	0.0264	-0.0255	-0.00796	0.119	-0.0156	-0.00714	-0.161	-0.302	-0.163	-0.11	-0.155	-0.561	-0.389	-0.33	0.129	0.162	-0.204	-0.193	0.00866	-0.116	-0.199	-0.222	-0.314	-0.226	-0.115	-0.215	-0.594	-0.463	-0.358	0.323	0.873	0.925829	0.978861	0.425	0.954399	0.991065	0.393	0.0441	0.309	0.477	0.355	6.88e-05	0.005	0.0215	0.449388
ENSMMUG00000001180	DTX3	1	orange	0.0502	0.115	0.0321	0.137	0.157	0.126	0.0465	-0.102	-0.371	-0.16	-0.0317	-0.0629	-0.393	-0.213	-0.229	0.385	0.444	-0.0633	-0.106	0.204	0.0871	0.0177	-0.121	-0.196	-0.218	0.0189	-0.106	-0.602	-0.318	-0.345	0.825	0.484	0.918508	0.599664	0.356	0.583397	0.95012	0.684	0.0287	0.405	0.887	0.786	0.019	0.279	0.217	0.032992
ENSMMUG00000009443	ENO2	1	orange	0.0474	0.0352	-0.122	0.0192	0.00766	0.0357	0.053	-0.0458	-0.316	-0.187	-0.125	-0.117	-0.414	-0.339	-0.289	0.273	0.335	-0.215	-0.188	0.0549	0.0561	0.00357	-0.144	-0.189	-0.232	-0.0908	-0.164	-0.632	-0.456	-0.418	0.858	0.874	0.672529	0.96147	0.975	0.915637	0.950431	0.889	0.108	0.392	0.561	0.63	0.0253	0.0949	0.153	0.235357
ENSMMUG00000002611	LARGE2	1	orange	-0.0355	-0.322	-0.125	0.352	0.041	-0.0413	-0.048	-0.318	-0.626	-0.151	-0.326	-0.427	-0.761	-0.73	-0.791	0.276	0.298	-0.226	-0.0982	0.226	0.394	-0.144	-0.39	-0.415	-0.368	-0.31	-0.436	-1.19	-1.08	-0.736	0.938	0.276	0.808206	0.432669	0.915	0.941885	0.971965	0.454	0.0641	0.707	0.306	0.238	0.0213	0.0219	0.0127	0.454018
ENSMMUG00000005507	PLXNA3	1	orange	-0.0394	-0.138	-0.0728	0.00991	0.0271	-0.0472	0.0241	-0.173	-0.338	-0.215	-0.137	-0.0995	-0.4	-0.279	-0.322	0.0473	0.0377	-0.224	-0.14	0.0491	-0.0841	-0.0302	-0.244	-0.261	-0.269	-0.118	-0.246	-0.581	-0.489	-0.538	0.85	0.339	0.764802	0.975175	0.883	0.849929	0.971167	0.366	0.0224	0.183	0.393	0.603	0.0053	0.0793	0.0283	0.819514
ENSMMUG00000016334	NPR2	1	orange	-0.122	-0.252	-0.212	0.0438	-0.116	-0.0728	0.0194	-0.163	-0.52	-0.321	-0.287	-0.232	-0.631	-0.664	-0.64	0.00643	0.031	-0.33	-0.232	-0.0311	-0.0974	0.00705	-0.431	-0.441	-0.479	-0.307	-0.335	-1.13	-0.737	-0.693	0.649	0.211	0.480626	0.917152	0.638	0.838809	0.985526	0.601	0.0247	0.162	0.183	0.362	0.00539	0.00128	0.00308	0.982396
ENSMMUG00000031732	CSPG5	1	orange	-0.212	0.215	-0.153	-0.0114	0.0469	0.254	0.068	0.242	-0.216	0.138	0.361	0.226	0.0686	0.0684	0.0326	0.516	0.674	0.375	0.238	0.324	0.308	0.238	0.412	0.332	0.162	0.613	0.377	-0.703	0.212	-0.316	0.573	0.464	0.757012	0.986006	0.902	0.536531	0.962607	0.572	0.586	0.727	0.22	0.548	0.884	0.902	0.955	0.1328
ENSMMUG00000014997	SALL2	1	orange	0.113	0.109	0.0239	0.173	0.135	0.00221	0.195	0.166	-0.0296	0.152	0.275	0.301	0.043	-0.00262	-0.00213	0.248	0.622	0.227	0.163	0.246	0.292	0.334	0.286	0.25	-0.093	0.411	0.313	-0.597	0.0536	-0.0349	0.696	0.643	0.960596	0.635146	0.597	0.995303	0.88293	0.616	0.937	0.582	0.217	0.236	0.904	0.996	0.996	0.336335
ENSMMUG00000019687	CA6	1	orange	0.265	0.39	0.0587	0.229	0.412	0.438	0.348	0.517	0.207	0.434	0.509	0.515	0.184	0.098	0.108	0.531	0.772	0.288	0.388	0.556	0.572	0.535	0.493	0.507	0.289	0.533	0.402	-0.257	0.094	0.00446	0.264	0.0526	0.884682	0.503385	0.05	0.118548	0.88293	0.0345	0.427	0.0591	0.0203	0.0255	0.491	0.796	0.747	0.0352992
ENSMMUG00000016647	PRRT1	1	orange	0.158	-0.00478	-0.0927	-0.0337	0.207	0.291	0.0917	0.154	-0.0999	0.0646	0.128	0.226	-0.15	-0.172	-0.199	0.565	0.73	-0.00489	0.000227	0.603	0.403	0.282	0.35	0.2	0.019	0.384	0.319	-0.887	-0.149	-0.127	0.708	0.991	0.876381	0.961705	0.57	0.508027	0.951016	0.767	0.839	0.895	0.747	0.587	0.745	0.745	0.679	0.0870154
ENSMMUG00000050732	GPC2	1	orange	0.0109	-0.176	-0.198	-0.226	-0.221	0.0371	-0.0146	0.0628	-0.25	-0.191	-0.0705	-0.0233	-0.273	-0.359	-0.428	0.134	0.335	-0.172	-0.0488	0.0971	0.195	0.243	-0.0432	0.00903	-0.0864	0.147	-0.0709	-0.799	-0.252	-0.357	0.979	0.508	0.614334	0.59893	0.446	0.939354	0.990381	0.89	0.443	0.556	0.831	0.959	0.397	0.25	0.149	0.688476
ENSMMUG00000065017	N/A	1	orange	-0.120816	0.172075	-0.000996741	-0.0222548	0.170362	0.0269627	0.106675	0.0651234	-0.0714507	-0.0129365	0.0522391	0.0733823	-0.0942665	-0.0633002	-0.234173	0.144417	0.26164	-0.0515022	-0.115952	0.171805	0.0787633	0.0488017	0.0878115	0.13016	-0.0259776	0.159212	0.0913001	-0.803119	-0.300335	-0.364371	0.69146	0.444527	0.998467	0.963773	0.497102	0.950968	0.914773	0.871012	0.836473	0.973084	0.861138	0.82418	0.776779	0.879718	0.427214	0.609138
ENSMMUG00000018404	GAL3ST4	1	orange	0.0588	-0.2	-0.0445	0.0234	0.0216	0.036	0.22	0.0887	-0.2	-0.13	0.0219	0.0522	-0.316	-0.298	-0.397	0.00634	0.146	-0.18	-0.0939	0.0723	0.0956	0.217	-0.0903	-0.0254	-0.26	0.0274	-0.0706	-0.913	-0.439	-0.489	0.873	0.434	0.928993	0.964707	0.948	0.939703	0.88293	0.838	0.535	0.703	0.952	0.895	0.284	0.351	0.164	0.986696
ENSMMUG00000031973	COL27A1	1	orange	0.306	-5.51e-05	0.0528	0.0103	-0.0364	0.206	0.0469	0.221	-0.105	0.0376	0.288	0.0882	-0.179	-0.0894	-0.00424	-0.0108	0.305	-0.0437	-0.0323	-0.000687	0.383	0.0818	0.0294	0.0023	-0.16	0.335	0.0705	-0.614	-0.0617	-0.202	0.259	1	0.9137	0.984888	0.912	0.563413	0.967749	0.54	0.779	0.925	0.259	0.81	0.598	0.846	0.993	0.977218
ENSMMUG00000064302	TERB1	1	orange	-0.0637	-0.293	-0.111	-0.175	-0.306	-0.123	0.00761	-0.00224	-0.32	-0.144	-0.114	-0.222	-0.441	-0.382	-0.364	-0.0484	0.15	-0.146	-0.341	-0.14	0.0101	0.0129	-0.165	-0.166	-0.155	0.0161	-0.181	-0.591	-0.419	-0.331	0.805	0.0877	0.705033	0.556699	0.103	0.657609	0.992919	0.996	0.132	0.527	0.591	0.318	0.0278	0.0533	0.0674	0.853936
ENSMMUG00000007209	GPER1	1	orange	0.372	0.553	0.441	0.353	0.236	0.391	0.524	0.356	0.462	0.16	0.312	0.405	-0.189	-0.288	-0.259	1.09	1.19	0.938	0.449	0.823	0.984	0.937	0.709	0.845	0.171	0.896	0.587	-0.528	-0.0396	0.0827	0.442	0.147	0.44287	0.602528	0.632	0.500568	0.88293	0.556	0.344	0.785	0.498	0.427	0.763	0.664	0.691	0.0148224
ENSMMUG00000049773	TRAV19	1	orange	0.124	0.204	0.233	0.0748	0.244	0.226	0.425	0.0908	0.232	0.0341	0.175	0.219	-0.365	-0.15	-0.263	0.559	0.894	0.374	0.176	0.309	0.607	0.309	0.349	0.381	0.188	0.531	0.481	-0.475	0.0508	-0.016	0.737	0.462	0.565237	0.893166	0.41	0.562022	0.88293	0.852	0.5	0.939	0.575	0.532	0.273	0.74	0.476	0.0665826
ENSMMUG00000002925	FSTL1	1	orange	-0.59	-0.188	-0.2	-0.263	-0.271	-0.225	0.0385	-0.0527	-0.343	-0.195	-0.162	-0.231	-0.415	-0.828	-0.561	0.0278	0.167	-0.248	-0.35	-0.205	0.0523	0.209	-0.324	0.0235	-0.423	0.156	-0.122	-0.558	-0.386	-0.253	0.0796	0.557	0.676117	0.602528	0.424	0.615945	0.978387	0.927	0.357	0.619	0.65	0.568	0.256	0.00915	0.102	0.946587
ENSMMUG00000005084	SCML2	1	orange	-0.654	-0.415	-0.202	-0.164	-0.373	0.00482	0.0456	-0.19	-0.408	-0.152	-0.317	-0.106	-0.727	-0.45	-0.525	-0.149	-0.0176	-0.219	-0.629	-0.34	-0.199	-0.185	-0.108	0.114	-0.175	0.142	-0.279	-0.594	-0.27	-0.374	0.0596	0.176	0.687531	0.774032	0.271	0.993042	0.97354	0.707	0.283	0.72	0.351	0.819	0.0407	0.239	0.149	0.710997
ENSMMUG00000061286	N/A	1	orange	0.164929	-0.271241	-0.875236	-0.28067	-0.768013	-0.29107	-0.26445	0.26832	-0.352039	-0.302561	-0.314501	-0.203942	-0.0333364	-0.398423	-0.410579	-0.19942	0.198271	-0.586627	-0.195793	-0.237988	-0.002521	-0.0506341	0.0667785	-0.0431254	-0.18867	-0.257208	-0.372484	-0.525896	-0.705612	-0.426715	0.683573	0.400655	0.0583223	0.597598	0.0191396	0.524436	0.88293	0.551548	0.367958	0.433688	0.361981	0.636663	0.950329	0.32015	0.29474	0.631469
ENSMMUG00000043605	RP1L1	1	orange	-0.0463	-0.226	-0.588	-0.183	-0.253	0.0905	0.158	0.179	0.373	0.0289	-0.157	0.287	-0.0126	-0.861	-0.447	0.0604	0.995	0.207	0.166	-0.00165	-0.0202	0.0812	0.37	0.477	0.143	0.415	-0.0186	-0.935	-0.222	-0.2	0.945	0.637	0.353969	0.830626	0.631	0.910759	0.937871	0.804	0.483	0.969	0.776	0.611	0.986	0.0897	0.445	0.932456
ENSMMUG00000063163	N/A	1	orange	-0.514369	-0.232306	-0.955041	-0.426098	-0.511146	-0.150173	-0.907634	0.0580568	-0.716331	-0.407804	-0.540226	-0.491067	-0.514472	-0.676292	-0.470524	-0.270753	0.470305	-0.157262	-0.229393	-0.444832	0.113047	0.0350936	0.117745	-0.210863	-0.0036412	-0.246536	-0.511534	-1.59024	-0.94194	-0.258131	0.229281	0.558653	0.0845393	0.488536	0.207039	0.814943	0.859778	0.935503	0.112429	0.362912	0.175203	0.290114	0.257074	0.125161	0.317878	0.597387
ENSMMUG00000060662	N/A	1	orange	0.25653	0.367072	0.268916	0.328994	0.459372	0.405756	0.2798	0.345363	0.125469	0.61713	0.501109	0.580731	0.302836	0.41624	0.401406	0.508924	0.7994	0.309476	0.102743	0.44542	0.398631	0.392012	0.191992	0.220839	0.196508	0.442114	0.560774	-0.497906	-0.181705	-0.106478	0.534075	0.253989	0.597214	0.543164	0.174459	0.370721	0.88293	0.460552	0.803868	0.0716918	0.133123	0.11686	0.466985	0.308897	0.317045	0.162286
ENSMMUG00000010028	LZTS3	1	orange	0.137	-0.0226	0.00736	0.05	0.195	0.0307	0.061	0.0641	-0.0617	-0.0184	0.129	0.196	0.00671	0.154	0.145	0.212	0.281	-0.039	0.0567	0.188	-0.0473	0.188	0.0268	-0.00402	0.0625	0.308	0.0967	-0.584	-0.225	-0.141	0.499	0.916	0.984012	0.883259	0.269	0.924103	0.939767	0.826	0.808	0.947	0.484	0.333	0.982	0.497	0.518	0.27259
ENSMMUG00000002975	DUSP14	1	orange	-0.279	0.134	0.0449	0.408	0.259	0.0915	0.242	-0.0901	-0.268	0.186	0.174	0.255	-0.0294	0.0378	0.227	0.185	0.381	0.0387	0.115	-0.147	-0.288	0.174	-0.0807	-0.044	0.0269	0.402	-0.0292	-0.796	-0.418	-0.163	0.36	0.627	0.930871	0.299183	0.344	0.83788	0.88293	0.845	0.41	0.566	0.551	0.419	0.947	0.941	0.503	0.570856
ENSMMUG00000050979	PIANP	1	orange	0.107	0.199	0.0782	0.347	0.282	0.0852	0.293	0.184	0.137	0.242	-0.0353	0.34	0.183	0.0264	-0.144	0.243	0.911	0.0716	0.216	0.502	0.00714	0.262	0.422	0.134	0.359	0.297	0.141	-0.499	-0.269	-0.258	0.833	0.591	0.909203	0.533293	0.465	0.893552	0.88293	0.747	0.792	0.586	0.945	0.428	0.706	0.971	0.805	0.593789
ENSMMUG00000009504	C1QTNF1	1	orange	0.0849	0.312	0.161	0.346	0.086	0.0478	0.22	-0.0446	-0.129	0.0297	0.0483	0.119	-0.0307	-0.0968	-0.00982	0.218	0.597	0.184	0.149	0.285	-0.199	0.0548	0.0924	-0.144	-0.193	0.0433	0.13	-0.465	-0.345	-0.46	0.787	0.124	0.634159	0.306762	0.751	0.908207	0.88293	0.915	0.685	0.933	0.871	0.698	0.936	0.804	0.984	0.447601
ENSMMUG00000016584	MELTF	1	orange	-0.134	0.288	0.18	-0.118	-0.0329	-0.53	-0.107	-0.479	-0.902	-0.515	-0.688	-0.453	-0.277	-0.813	-0.59	-0.125	0.223	-0.121	-0.0919	-0.671	-0.99	-0.306	-0.155	-0.354	-0.328	0.0986	-0.194	-1.48	-0.835	-0.876	0.826	0.483	0.794328	0.888381	0.952	0.374739	0.958936	0.429	0.0883	0.296	0.129	0.398	0.63	0.103	0.262	0.829369
ENSMMUG00000010711	LIMD1	1	orange	-0.235	-0.304	-0.153	-0.0211	-0.243	-0.241	0.0165	-0.308	-0.397	-0.278	-0.177	-0.162	-0.217	-0.201	-0.295	-0.151	-0.199	-0.182	-0.122	-0.235	-0.194	-0.0076	-0.315	-0.206	-0.305	-0.102	-0.231	-0.633	-0.305	-0.446	0.0874	0.0119	0.414183	0.940067	0.0592	0.162631	0.978473	0.0394	0.00223	0.0455	0.211	0.309	0.13	0.208	0.0293	0.363367
ENSMMUG00000003518	SNX25	1	orange	-0.289	-0.327	-0.324	-0.114	-0.358	-0.163	-0.0356	-0.245	-0.461	-0.283	-0.25	-0.248	-0.267	-0.402	-0.301	-0.267	-0.157	-0.34	-0.146	-0.405	-0.232	-0.146	-0.344	-0.255	-0.355	-0.0821	-0.207	-0.587	-0.432	-0.489	0.0644	0.0163	0.103226	0.643682	0.0139	0.42511	0.960557	0.193	0.00262	0.0731	0.102	0.145	0.0987	0.00681	0.0551	0.118043
ENSMMUG00000015298	CD38	1	orange	-0.263	-0.135	-0.095	-0.0495	-0.189	-0.241	0.0415	-0.24	-0.494	-0.211	-0.139	-0.199	-0.455	-0.398	-0.466	0.0436	0.0388	-0.0971	-0.192	-0.161	-0.0701	0.048	-0.267	-0.181	-0.199	-0.0241	-0.276	-0.655	-0.465	-0.706	0.114	0.414	0.719942	0.876862	0.25	0.249872	0.95843	0.235	0.00124	0.252	0.445	0.295	0.00319	0.0146	0.00211	0.858298
ENSMMUG00000054786	FAM174B	1	orange	-0.22	-0.13	-0.0796	-0.0386	-0.237	-0.16	0.0405	-0.219	-0.365	-0.307	-0.0324	-0.08	-0.388	-0.479	-0.449	-0.233	-0.0627	-0.152	-0.0788	-0.174	-0.135	-0.0119	-0.388	-0.323	-0.36	-0.3	-0.31	-0.848	-0.526	-0.802	0.384	0.568	0.836288	0.932404	0.313	0.619603	0.967749	0.48	0.147	0.209	0.914	0.799	0.112	0.0396	0.0569	0.362187
ENSMMUG00000009868	AHDC1	1	orange	-0.0154	-0.0767	-0.0723	0.0737	-0.139	-0.13	0.0123	-0.25	-0.358	-0.229	-0.194	-0.105	-0.233	-0.225	-0.248	-0.0625	0.0227	-0.0405	-0.00477	-0.151	-0.183	0.0398	-0.227	-0.248	-0.318	-0.0578	-0.208	-0.7	-0.413	-0.559	0.94	0.591	0.742374	0.757347	0.329	0.486824	0.985898	0.126	0.00868	0.115	0.166	0.543	0.106	0.144	0.0842	0.733415
ENSMMUG00000000515	SBK1	1	orange	0.0346	0.0178	-0.0778	0.123	-0.141	-0.036	0.0246	-0.268	-0.414	-0.251	-0.128	-0.046	-0.378	-0.321	-0.367	0.0499	0.19	0.00868	-0.207	-0.00443	0.0612	0.0799	-0.363	-0.221	-0.387	-0.0233	-0.241	-0.859	-0.616	-0.597	0.91	0.945	0.826995	0.727628	0.551	0.925138	0.978987	0.332	0.0744	0.28	0.583	0.884	0.101	0.175	0.109	0.863404
ENSMMUG00000064305	Metazoa_SRP	1	orange	0.128604	0.322657	0.131005	-0.368589	0.303579	0.215978	0.110491	0.176233	-0.0369306	-0.291718	0.151621	0.313569	0.0149988	-0.0551837	-0.151057	-0.753186	-0.175895	-0.124147	0.109229	-0.589928	-0.16103	0.497639	-0.321338	-0.542416	-0.755836	-0.267545	-0.814993	-1.57463	-0.025461	-0.476709	0.831764	0.444888	0.865421	0.618365	0.521553	0.747927	0.95843	0.805389	0.961331	0.608117	0.775044	0.566677	0.983829	0.950108	0.836891	0.132712
ENSMMUG00000050578	N/A	1	orange	-0.168115	-0.260515	-0.383085	-0.311742	-0.116475	0.00801493	-0.0834089	-0.287766	-0.2847	-0.170946	-0.115874	-0.285676	-0.154691	-0.247525	-0.297867	-0.0298834	-0.302647	-0.511906	-0.0720411	-0.46237	-0.212952	0.0532019	-0.194012	-0.207581	-0.275069	-0.346188	-0.462952	-1.23876	-0.0364497	-0.257143	0.613591	0.312517	0.28145	0.45596	0.708591	0.988608	0.945146	0.428875	0.371278	0.613143	0.714145	0.37451	0.665883	0.484806	0.362035	0.937994
ENSMMUG00000016069	CUBN	1	orange	-0.39	-0.684	-0.144	-0.219	-0.415	-0.147	-0.125	-0.176	-0.418	-0.384	-0.141	-0.216	-0.00449	-0.649	-0.389	-0.4	-0.413	-0.2	-0.231	-0.688	-0.323	-0.447	-0.419	-0.486	-0.719	-0.397	-0.225	-0.707	-0.269	-0.714	0.268	0.02	0.780308	0.679433	0.204	0.77214	0.929246	0.724	0.255	0.279	0.705	0.598	0.992	0.0567	0.305	0.254373
ENSMMUG00000019116	DNAH6	1	orange	-0.731	-0.92	-1.04	-0.487	-0.575	-0.385	-0.198	0.186	-0.808	-0.412	-0.095	-0.362	0.228	-1.15	-0.53	-0.711	-0.51	-0.235	-0.618	-0.62	-0.294	-0.364	-0.706	-0.608	-0.866	-0.45	-0.86	-1.62	-0.792	-0.409	0.229	0.0739	0.133927	0.542535	0.305	0.58436	0.927234	0.812	0.194	0.49	0.883	0.575	0.72	0.0339	0.415	0.192863
ENSMMUG00000017096	SH3YL1	1	orange	-0.0304	-0.302	-0.318	0.0573	-0.151	0.192	0.326	0.0403	-0.137	-0.0883	-0.141	-0.109	-0.091	-0.384	-0.172	-0.0952	-0.062	-0.254	-0.526	-0.161	-0.0705	-0.0436	-0.215	-0.0836	-0.43	-0.113	-0.486	-1.06	-0.356	-0.171	0.951	0.359	0.516575	0.932786	0.7	0.69695	0.88293	0.95	0.773	0.854	0.723	0.82	0.859	0.362	0.733	0.824569
ENSMMUG00000001312	LMO7	1	orange	-0.18	-0.175	-0.165	-0.116	-0.143	0.00533	0.0446	-0.0852	-0.3	-0.233	-0.31	-0.111	-0.3	-0.458	-0.199	-0.12	-0.112	-0.323	-0.408	-0.318	-0.21	-0.0093	-0.345	-0.0646	-0.232	-0.224	-0.324	-0.599	-0.388	-0.314	0.426	0.358	0.565351	0.734006	0.512	0.989516	0.961029	0.79	0.18	0.289	0.113	0.672	0.174	0.0213	0.417	0.64667
ENSMMUG00000050341	N/A	1	orange	-0.314589	0.177123	-0.974316	-0.00163248	-0.684943	0.209056	-0.0573276	-0.708483	-0.629064	-0.157723	-1.0123	-0.342401	-0.823599	-1.16847	-0.789013	-0.265588	-0.0441899	-0.847104	-1.52922	-0.680656	-0.839515	-0.588538	-0.236287	-0.576199	-0.924215	-0.93133	-1.21534	-0.990399	-0.990165	-0.962578	0.609491	0.72794	0.197644	0.998956	0.232397	0.785077	0.97933	0.303433	0.356088	0.816194	0.0722127	0.607278	0.222201	0.0450501	0.223187	0.663213
ENSMMUG00000011925	KLHL3	1	orange	0.39	0.258	-0.0696	-0.0208	0.209	0.344	0.179	0.52	-0.064	0.143	0.336	0.343	0.115	-0.126	0.151	0.276	0.147	-0.0392	-0.317	0.0303	0.276	0.0965	-0.0272	0.0662	0.0396	0.316	-0.278	-0.889	-0.267	-0.00466	0.178	0.335	0.895177	0.973375	0.498	0.348167	0.894106	0.104	0.885	0.697	0.225	0.285	0.772	0.79	0.715	0.366218
ENSMMUG00000037184	N/A	1	orange	0.0452869	-0.0060871	-0.136424	0.242148	0.0847682	-0.00195613	0.12927	0.209738	-0.322927	0.0624615	0.079943	0.0935127	0.0247087	-0.0205573	-0.0407339	-0.117542	0.0549169	-0.163075	-0.240528	-0.118222	0.0611245	-0.0691836	-0.146755	-0.328193	-0.331649	0.109935	-0.370492	-0.993923	-0.494234	-0.275402	0.895425	0.984261	0.713374	0.493961	0.760218	0.995499	0.896269	0.515453	0.23772	0.850079	0.778004	0.773605	0.949549	0.96451	0.922248	0.684424
ENSMMUG00000047347	ZFTA	1	orange	-0.0106	-0.134	-0.0978	0.0328	-0.0454	0.0454	0.0658	0.0903	-0.26	0.0795	0.0434	-0.0302	-0.163	-0.204	0.053	0.051	-0.13	-0.183	-0.4	-0.108	0.15	0.273	-0.161	-0.299	-0.231	-0.0122	-0.352	-0.739	-0.387	-0.306	0.978	0.6	0.812822	0.94869	0.883	0.918	0.953756	0.823	0.382	0.812	0.893	0.941	0.611	0.544	0.9	0.87589
ENSMMUG00000020050	SIK1	1	orange	0.437	0.0789	-0.0429	0.0417	0.283	0.553	0.18	0.512	-0.0839	0.168	0.297	0.0162	0.104	0.172	0.0276	0.36	-0.0516	0.0159	-0.433	0.0687	0.536	0.214	-0.00433	-0.179	-0.203	-0.0322	-0.293	-0.607	-0.19	-0.309	0.0379	0.736	0.917685	0.923258	0.182	0.0264226	0.88293	0.0238	0.791	0.511	0.161	0.965	0.721	0.559	0.944	0.101321
ENSMMUG00000043786	TSGA10	1	orange	0.155	-0.0795	-0.267	0.0629	-0.224	0.174	-0.0834	0.286	-0.258	-0.0959	0.00566	0.0636	-0.114	-0.211	-0.0645	-0.095	-0.0541	-0.173	-0.2	-0.0937	-0.0539	-0.0899	-0.108	-0.149	-0.462	-0.3	-0.405	-0.697	-0.384	-0.396	0.541	0.735	0.365074	0.880428	0.332	0.554016	0.930864	0.282	0.313	0.739	0.984	0.836	0.7	0.452	0.856	0.720344
ENSMMUG00000060212	STX1B	1	orange	0.0573	-0.323	-0.233	-0.491	-0.282	0.0228	-0.0748	0.186	-0.257	-0.0976	-0.155	-0.17	-0.252	-0.396	-0.226	0.0632	-0.247	-0.15	-0.487	-0.252	-0.328	-0.252	-0.385	-0.553	-0.65	-0.141	-0.58	-0.741	-0.801	-0.476	0.885	0.221	0.565739	0.271297	0.338	0.966342	0.953756	0.646	0.449	0.796	0.623	0.639	0.458	0.223	0.539	0.855963
ENSMMUG00000025590	SNORA18	1	orange	-0.418	-0.021	-0.139	-0.0928	-0.163	0.0816	-0.00514	0.0511	-0.497	-0.221	-0.199	-0.302	-0.191	-0.103	-0.215	-0.246	-0.37	-0.145	-0.624	-0.352	-0.208	-0.211	-0.18	-0.35	-0.562	-0.21	-0.515	-0.667	-0.414	-0.347	0.152	0.95	0.746753	0.856286	0.599	0.85575	0.996341	0.915	0.0993	0.496	0.495	0.35	0.582	0.825	0.55	0.425327
ENSMMUG00000053148	AMZ1	1	orange	-0.579	-0.202	-0.0358	-0.316	-0.51	-0.147	0.00799	-0.171	-0.489	-0.411	-0.407	-0.487	-0.55	-0.644	-0.399	-0.646	-0.719	-0.328	-1.31	-0.853	-0.592	-0.695	-0.937	-0.745	-0.388	-0.674	-1.03	-1.74	-0.783	-1.55	0.242	0.653	0.968788	0.659915	0.269	0.838171	0.996341	0.811	0.353	0.42	0.369	0.353	0.299	0.203	0.476	0.199605
ENSMMUG00000064040	N/A	2	darkblue	0.340352	0.468089	0.442781	0.331231	0.261678	0.474081	0.368752	0.189812	0.0897608	0.5207	0.351906	0.376383	0.196199	0.222891	0.175146	0.555346	0.654903	0.46047	0.120123	0.305558	0.277506	0.289885	0.120151	-0.266369	-0.0064186	0.04026	0.10002	-0.273165	-0.250292	0.123133	0.287019	0.0729191	0.238901	0.46209	0.405096	0.203129	0.88293	0.673698	0.840592	0.0798555	0.239541	0.264631	0.609083	0.593363	0.682198	0.0821226
ENSMMUG00000040063	FNDC10	2	darkblue	0.28	0.391	0.431	0.415	0.26	0.519	0.162	0.447	0.101	0.308	0.157	0.329	-0.114	0.319	0.361	0.725	0.891	0.756	-0.142	0.0731	0.394	-0.119	0.145	-1.2	-0.0736	0.366	0.122	-0.882	-0.588	-0.284	0.566	0.299	0.42392	0.496266	0.563	0.315836	0.928171	0.39	0.873	0.523	0.75	0.506	0.861	0.558	0.473	0.0975524
ENSMMUG00000061171	ASIP	2	darkblue	0.409	1.04	0.466	0.477	0.6	0.824	0.498	0.297	0.176	0.46	0.479	-0.276	0.528	0.42	0.328	0.113	0.744	0.339	-0.214	0.37	0.0795	0.118	0.271	-1.08	-0.0242	-0.179	-0.379	-0.643	-1.23	-0.552	0.561	0.033	0.575656	0.60591	0.312	0.253285	0.88293	0.751	0.853	0.505	0.433	0.762	0.447	0.609	0.702	0.874474
ENSMMUG00000054670	Metazoa_SRP	2	darkblue	1.10889	0.869132	0.414503	0.480249	0.504033	0.470815	-0.110019	0.28472	-0.444797	-0.355809	0.344283	0.329667	0.185197	-0.221635	0.0499756	0.00900144	0.459964	0.254045	0.0452374	-0.128346	0.0612872	-0.589562	-0.615865	-1.54329	-0.480445	-0.0632336	-1.00885	-0.567318	-0.907665	-0.517165	0.0176266	0.0415304	0.571398	0.538754	0.332638	0.486824	0.965141	0.719928	0.528929	0.604755	0.533616	0.614165	0.804739	0.807556	0.959678	0.989768
ENSMMUG00000029954	ATP6AP1L	2	darkblue	0.633	0.567	0.458	0.596	0.709	0.369	0.298	0.471	0.424	0.49	0.483	0.595	0.3	0.535	0.437	0.29	0.166	-0.0545	0.371	0.382	0.198	-0.118	0.179	-0.551	-0.255	0.0309	-0.0836	-0.688	-0.00828	-0.0813	0.102	0.0993	0.370106	0.299183	0.047	0.481229	0.88293	0.34	0.34	0.235	0.209	0.161	0.539	0.22	0.337	0.505406
ENSMMUG00000062012	N/A	2	darkblue	0.975995	0.954126	0.442218	0.637532	0.398686	0.566753	0.494669	0.53133	0.814304	0.534762	0.36303	0.256353	0.377979	0.326679	0.512898	0.32626	0.416872	-0.260968	-0.461633	0.589804	-0.0427151	-0.70638	-0.011054	-0.690594	-0.75046	-0.559226	-0.302302	-0.699421	-0.583497	-0.388293	0.0299327	0.0154219	0.509987	0.354854	0.431386	0.35535	0.88293	0.385538	0.0935219	0.296478	0.469404	0.687789	0.519954	0.634634	0.358842	0.555385
ENSMMUG00000063234	C14H11orf52	2	darkblue	0.251	0.612	0.38	0.404	0.456	0.648	0.298	0.512	0.248	0.413	0.364	0.377	0.332	0.215	0.421	0.557	0.47	0.0252	0.358	0.232	0.151	-0.406	0.308	-0.177	0.00806	0.314	0.133	-0.102	-0.129	0.145	0.53	0.0318	0.392197	0.421219	0.16	0.112369	0.88293	0.204	0.56	0.252	0.286	0.33	0.402	0.667	0.27	0.115249
ENSMMUG00000051079	N/A	2	darkblue	0.120347	0.096804	-0.155897	-0.0969318	0.124901	0.148537	0.330027	0.253889	-0.25254	0.0724738	-0.135605	-0.206711	-0.366579	0.0734281	0.0628568	-0.166872	0.16498	-0.711381	-0.27479	-0.59313	0.0327284	-0.837436	-0.0878501	-0.204175	-0.92393	-0.220317	-1.36829	-1.45506	-0.768421	-0.388958	0.852859	0.85371	0.852648	0.917712	0.823089	0.846431	0.88293	0.721149	0.711377	0.917506	0.817402	0.753854	0.557705	0.933409	0.940415	0.764348
ENSMMUG00000020786	ARID3C	2	darkblue	0.0153	0.0896	0.0394	0.197	-0.0419	0.298	0.113	0.409	-0.125	0.155	0.385	0.201	-0.0321	0.219	0.136	0.18	0.274	-0.0657	-0.0446	-0.0514	0.0067	-0.101	0.263	-0.43	-0.522	0.105	-0.00393	-0.743	-0.282	-0.159	0.969	0.744	0.936048	0.624899	0.898	0.365183	0.915056	0.17	0.722	0.625	0.111	0.518	0.938	0.509	0.71	0.551317
ENSMMUG00000005066	PPEF1	2	darkblue	-0.111	-0.223	-0.09	-0.0845	-0.0386	-0.164	-0.181	0.0215	-0.279	-0.224	-0.0206	-0.137	-0.17	-0.127	-0.173	-0.0636	-0.0195	-0.133	-0.305	-0.0485	-0.338	-0.207	-0.00447	-0.509	-0.534	-0.105	-0.255	-0.793	-0.312	-0.57	0.626	0.193	0.758865	0.798615	0.865	0.516031	0.88293	0.951	0.179	0.268	0.934	0.559	0.442	0.626	0.453	0.805248
ENSMMUG00000016589	TNNT3	2	darkblue	-0.0422	-0.0146	-0.169	-0.111	-0.309	-0.227	-0.404	0.0536	-0.531	-0.274	-0.034	-0.193	-0.158	-0.185	-0.264	-0.0591	-0.00914	-0.0568	0.0195	0.0704	-0.149	-0.536	0.137	-0.594	-0.752	-0.404	-0.287	-0.431	-0.208	-0.351	0.903	0.96	0.623727	0.789046	0.195	0.479222	0.88293	0.893	0.0347	0.289	0.914	0.505	0.598	0.562	0.348	0.842088
ENSMMUG00000005466	SPOCD1	2	darkblue	0.487	0.417	0.392	0.693	0.857	-0.0303	0.406	0.137	0.14	-0.121	0.27	0.0309	0.138	0.534	0.249	0.278	-0.204	-0.0953	-0.421	-0.0715	-0.234	-0.216	-0.607	-0.435	0.0198	-0.00308	-0.36	-0.281	-0.666	-0.552	0.316	0.329	0.543605	0.298446	0.0349	0.97368	0.88293	0.862	0.836	0.86	0.594	0.969	0.84	0.314	0.707	0.553715
ENSMMUG00000007953	NOXO1	2	darkblue	0.429	0.817	0.179	0.000591	1.05	0.4	0.441	0.204	0.397	0.255	0.451	0.172	0.237	0.441	0.659	0.33	0.0421	-0.349	-1.04	0.436	-0.315	-0.651	-1.16	-0.888	-0.677	-0.196	-0.175	-0.709	-0.555	-0.223	0.498	0.0824	0.85527	0.999733	0.0314	0.609545	0.88293	0.829	0.577	0.728	0.442	0.83	0.761	0.545	0.282	0.614092
ENSMMUG00000052123	SNORA52	2	darkblue	0.271	0.402	0.216	0.148	0.27	0.0238	0.0992	-0.00908	0.0559	0.0077	0.0174	0.107	-0.19	0.165	0.127	0.148	-0.00033	-0.678	-0.472	0.197	-0.118	-0.298	-0.928	-0.712	-0.407	-0.201	-0.514	-1.04	-0.829	-0.483	0.409	0.126	0.619913	0.774978	0.378	0.967938	0.941033	0.99	0.904	0.987	0.967	0.797	0.637	0.715	0.783	0.672244
ENSMMUG00000003076	N/A	2	darkblue	0.0255129	0.601702	0.461204	0.525554	0.417061	0.349075	0.371791	0.415868	0.326999	0.268515	0.316104	0.300106	0.20821	0.532881	0.306499	0.457609	0.486993	0.0885461	-0.161792	0.0850799	0.220236	0.0709431	0.180502	0.064663	0.117392	0.026968	0.434487	-0.0626787	-0.20369	0.0107336	0.961483	0.0397245	0.290592	0.299184	0.215222	0.442591	0.88293	0.335	0.41478	0.508356	0.369722	0.469517	0.643173	0.142956	0.474237	0.211897
ENSMMUG00000060621	N/A	2	darkblue	-0.24288	0.0327186	0.258621	0.32861	0.284961	0.107401	0.0669251	0.0984083	-0.185855	0.0623985	-0.0110646	0.200166	-0.25025	-0.0408461	-0.175551	-0.0690016	-0.156314	0.0407884	-0.185782	-0.17133	-0.359153	-0.576663	-0.478697	-0.74344	-0.194507	-0.311071	-0.107931	-0.918252	-1.14354	-0.772159	0.560162	0.938047	0.594743	0.522211	0.422549	0.849929	0.965702	0.865356	0.687828	0.900545	0.981109	0.647489	0.569573	0.951111	0.733881	0.878302
ENSMMUG00000032304	CKQ732225.1H4orf48	2	darkblue	-0.56	1.03	0.455	0.216	0.442	0.819	-0.0812	0.0391	-0.185	0.0962	-0.278	0.107	-0.566	-0.16	-0.142	0.0651	-0.249	-0.162	-0.29	-0.786	-0.622	-0.275	-0.812	-0.942	-0.697	-0.714	-0.251	-0.376	-1.03	-0.972	0.408	0.0163	0.538663	0.825162	0.419	0.197895	0.972612	0.973	0.822	0.903	0.662	0.897	0.438	0.869	0.88	0.925876
ENSMMUG00000058777	Metazoa_SRP	2	darkblue	1.58365	1.22148	1.86451	1.45954	1.57545	1.11074	0.775329	0.64962	0.204368	0.625517	0.981589	0.988961	0.685064	0.730302	0.947679	0.498761	0.621168	0.703397	1.07068	0.96998	0.244381	0.0856477	0.0266843	-0.352941	0.455606	0.0940835	0.0993366	-0.560162	0.0336925	-0.689884	0.00905247	0.0285502	0.0254896	0.229833	0.00644079	0.170701	0.88293	0.475525	0.849569	0.413772	0.123642	0.167993	0.376647	0.366749	0.179188	0.425041
ENSMMUG00000040503	Metazoa_SRP	2	darkblue	1.16918	0.684245	1.30656	0.915819	0.763361	0.292188	0.868979	0.213849	0.115255	-0.0241024	0.836062	0.580858	0.143413	0.920323	0.486087	0.58898	0.248873	0.504806	0.747558	0.547806	0.112859	0.251906	-0.178863	-0.560646	0.211234	-0.106285	-0.1837	-0.604191	0.0494797	-0.901985	0.0142233	0.133092	0.0420213	0.249428	0.116999	0.71329	0.88293	0.803987	0.888673	0.977163	0.0865091	0.329466	0.860853	0.0759562	0.446708	0.265523
ENSMMUG00000040305	Metazoa_SRP	2	darkblue	1.22951	0.955941	0.811162	0.784846	0.412699	0.839387	0.565885	-0.152435	0.228008	0.0170475	0.0450211	0.413599	0.0726621	0.836106	0.503845	0.0613791	0.233024	-0.0544764	0.243058	-0.280769	-0.0533076	-0.38887	-0.429925	-0.214755	-0.483465	-0.369573	-0.439914	-0.817158	-0.176051	-0.698074	0.00641814	0.0204922	0.180313	0.286353	0.438948	0.163658	0.88293	0.866964	0.745942	0.983765	0.948037	0.497487	0.929681	0.100695	0.400178	0.921475
ENSMMUG00000061689	PHLDA3	2	darkblue	0.446	0.688	0.18	0.504	0.35	0.393	0.257	-0.135	0.0093	-0.182	-0.0321	-0.268	0.0936	0.167	-0.405	-0.344	-0.25	-0.224	-0.607	-0.262	-0.635	-1.09	-0.661	-0.93	-0.352	-0.509	-0.68	-0.487	-0.743	-0.896	0.223	0.0202	0.750631	0.327792	0.332	0.392943	0.88293	0.824	0.987	0.702	0.948	0.57	0.865	0.77	0.369	0.386232
ENSMMUG00000037010	U6	2	darkblue	0.168293	0.0605787	0.173905	0.30285	-0.049316	0.384048	0.216828	-0.139457	-0.28718	-0.291543	-0.161711	-0.356818	-0.222069	-0.283407	-0.179483	-0.791486	0.0302706	-0.545688	-0.663887	-0.413436	-1.05491	-0.593222	-0.805939	-1.33442	-0.703083	-0.738443	-0.890158	-0.772168	-0.89892	-0.399151	0.735183	0.893456	0.778988	0.614656	0.920969	0.444439	0.896269	0.833851	0.57555	0.543734	0.731565	0.470405	0.677564	0.615909	0.768397	0.0610452
ENSMMUG00000000477	RAPGEF3	2	darkblue	-0.0403	-0.1	0.165	0.279	-0.0174	0.179	0.104	-0.172	-0.0933	-0.38	-0.0828	-0.216	-0.207	-0.114	-0.426	-0.375	-0.236	-0.275	-0.31	-0.195	-0.718	-0.342	-0.601	-0.696	-0.608	-0.516	-0.408	-0.684	-0.674	-0.885	0.938	0.795	0.760868	0.599601	0.969	0.729925	0.945566	0.754	0.859	0.337	0.85	0.632	0.654	0.851	0.303	0.281951
ENSMMUG00000051702	N/A	2	darkblue	-0.110951	0.279309	0.528947	0.948351	0.322499	-0.122606	0.18793	-0.676801	-0.611991	-0.697342	-0.363004	-0.539943	-1.1542	-0.729882	-1.29137	-1.06743	-0.533207	-1.04191	-0.638341	-0.0603655	-1.4181	-0.989109	-0.895844	-1.82613	-0.958751	-1.55552	-1.15569	-1.85074	-1.63878	-1.84412	0.89584	0.620948	0.478456	0.251722	0.60391	0.90422	0.941033	0.39748	0.402854	0.30071	0.574592	0.460915	0.107075	0.32788	0.0751097	0.0475021
ENSMMUG00000064928	N/A	2	darkblue	1.11407	0.926795	0.759824	0.913955	0.908832	0.835337	0.505493	-0.0885178	0.767887	0.532766	0.636696	0.133338	0.117957	0.744116	0.060574	0.704204	0.736673	0.311304	0.468674	0.960895	-0.378655	0.266082	-0.0622662	-0.116829	0.355851	0.152805	0.281273	-0.196533	-0.066169	-0.46292	0.0108441	0.0188096	0.191702	0.229833	0.0335919	0.148428	0.88293	0.923028	0.120124	0.300964	0.165641	0.849664	0.875324	0.136261	0.946441	0.154687
ENSMMUG00000032891	U3	2	darkblue	1.32113	1.0692	0.763651	1.10462	0.897247	0.190508	-0.221937	-0.675294	-0.237627	-0.434869	0.0861408	0.393648	0.0140139	0.0440795	-0.352775	0.510228	1.0956	-0.320096	0.93085	1.09609	-0.229206	-0.110704	-0.337174	0.0686699	-0.71124	-0.00846755	-0.334046	-1.30315	-0.640233	-0.808758	0.0174454	0.0348861	0.322337	0.229833	0.110778	0.857023	0.94189	0.529611	0.815578	0.603646	0.918958	0.611431	0.987968	0.971271	0.721935	0.463375
ENSMMUG00000059562	PRKRIP1	2	darkblue	0.425	0.676	0.504	0.499	0.284	0.494	0.138	0.281	0.193	0.153	0.194	0.135	-0.096	0.289	0.0258	0.301	0.15	0.0997	0.256	0.316	-0.0571	-0.152	0.0242	-0.133	-0.383	-0.156	-0.0562	-0.492	-0.149	-0.353	0.0949	0.00136	0.111326	0.229833	0.269	0.112505	0.899806	0.396	0.542	0.634	0.477	0.691	0.796	0.344	0.959	0.271659
ENSMMUG00000019017	SNX32	2	darkblue	0.317	0.259	0.123	0.135	0.112	0.145	-0.107	-0.238	-0.19	0.0122	-0.0293	-0.226	-0.165	-0.0935	-0.176	0.371	0.112	-0.0674	0.0901	0.163	-0.111	-0.067	-0.0518	-0.363	-0.553	-0.393	-0.169	-0.709	-0.268	-0.596	0.198	0.235	0.743338	0.739699	0.681	0.679741	0.916668	0.476	0.529	0.975	0.928	0.443	0.595	0.822	0.594	0.129022
ENSMMUG00000024096	SNORA64	2	darkblue	0.543	0.722	0.42	0.587	0.969	0.237	0.217	0.452	0.103	0.0135	0.26	-0.0265	-0.373	0.235	-0.204	0.692	0.38	0.24	0.187	0.62	0.242	0.081	-0.217	0.0525	0.0963	-0.268	0.585	-0.366	-0.192	-0.576	0.281	0.0776	0.531055	0.399747	0.0213	0.753316	0.914773	0.481	0.89	0.986	0.63	0.976	0.568	0.758	0.794	0.171865
ENSMMUG00000015987	RIN1	2	darkblue	0.7	0.519	0.326	0.354	0.663	0.456	0.386	0.376	0.336	0.415	0.373	0.324	0.39	0.396	0.305	0.444	0.629	0.194	0.546	0.527	0.0586	-0.000122	0.393	0.174	0.136	0.119	0.368	-0.0195	0.0234	0.245	0.000611	0.00515	0.243762	0.287145	0.000931	0.0925834	0.88293	0.149	0.159	0.0562	0.0771	0.183	0.0849	0.0805	0.21	0.0484144
ENSMMUG00000037214	SNORD54	2	darkblue	0.0865	-0.104	0.00687	-0.0557	0.307	-0.257	-0.278	-0.268	-0.192	-0.0426	-0.229	-0.174	-0.625	-0.251	-0.3	0.192	0.11	-0.0896	-0.283	0.153	-0.314	-0.923	-0.0644	-0.286	-0.314	-0.0572	-0.0603	-0.746	-0.57	-0.528	0.826	0.737	0.99162	0.921748	0.279	0.519576	0.88293	0.509	0.605	0.922	0.46	0.643	0.0439	0.517	0.402	0.584643
ENSMMUG00000055012	N/A	2	darkblue	0.446691	0.602709	0.59588	0.342305	0.64348	0.821222	0.16818	0.153149	-0.0854193	0.0725748	0.156509	0.198415	-0.48777	0.347173	0.0852359	0.414944	0.689202	0.222352	0.327982	0.229369	0.274575	-0.0888543	0.0903039	-0.52306	-0.0569098	0.0821492	-0.115933	-0.379215	0.000967875	-0.127962	0.213948	0.0420245	0.160137	0.522076	0.0418394	0.0414749	0.911207	0.785957	0.8768	0.889865	0.705368	0.666663	0.255607	0.423255	0.887052	0.261224
ENSMMUG00000048681	CRYGS	2	darkblue	0.285	0.423	0.31	0.291	0.666	0.452	0.311	-0.0626	-0.148	-0.191	0.178	0.161	-0.358	0.182	0.105	0.407	0.308	-0.184	-0.0597	0.183	-0.022	-0.334	-0.267	-0.367	-0.35	0.105	-0.175	-0.55	-0.294	-0.298	0.253	0.0348	0.301872	0.40137	0.00157	0.113299	0.88293	0.879	0.635	0.504	0.473	0.588	0.178	0.569	0.77	0.0808837
ENSMMUG00000041436	N/A	2	darkblue	0.142491	0.696903	0.869354	0.282467	0.969566	0.665887	0.248406	0.429651	-0.198807	-0.00935179	0.104158	-0.0701754	-0.358345	0.573785	-0.0307054	0.619562	0.591795	-0.257847	-0.112333	0.574959	-0.196983	-0.340655	-0.466759	-0.842392	0.0414563	0.102738	-0.250505	-1.16938	-1.15525	-0.834594	0.830856	0.088834	0.126541	0.729466	0.0211649	0.258948	0.904321	0.509964	0.788222	0.99024	0.868089	0.92869	0.615565	0.292555	0.975633	0.210996
ENSMMUG00000037727	HSD3B7	2	darkblue	0.54	0.384	0.303	0.151	0.493	0.518	0.251	0.0871	-0.0175	0.154	0.383	0.134	-0.141	0.131	0.103	0.648	0.216	-0.0692	0.482	0.581	0.134	0.000372	0.00449	-0.238	0.227	0.211	0.0163	-0.466	0.103	-0.138	0.0721	0.163	0.471066	0.780062	0.0855	0.1702	0.88293	0.87	0.973	0.7	0.202	0.753	0.746	0.797	0.838	0.0363557
ENSMMUG00000024323	SNORD33	2	darkblue	0.267	0.0586	0.0336	-0.187	0.274	0.236	-0.234	-0.123	-0.241	-0.333	-0.0754	-0.117	-0.469	-0.282	-0.328	0.0435	0.143	-0.532	-0.207	-0.351	-0.473	-0.369	-0.155	-0.492	0.144	-0.151	-0.611	-0.872	-0.489	-0.556	0.427	0.867	0.957323	0.728424	0.382	0.570708	0.88293	0.81	0.539	0.348	0.849	0.788	0.183	0.494	0.396	0.916078
ENSMMUG00000059980	Metazoa_SRP	2	darkblue	1.42143	1.29665	1.0079	0.951991	1.19358	0.665138	0.544853	-0.0627072	0.269668	0.377186	0.703524	0.812935	0.182896	0.212602	0.108371	0.216479	0.806633	0.695142	0.574366	0.986375	-0.041408	0.233244	-0.483968	-0.272209	-0.304877	0.0224254	-0.347731	-0.943897	-0.445562	-0.420868	0.000317095	0.000285421	0.069398	0.229833	0.00205462	0.223742	0.88293	0.943252	0.644975	0.467974	0.0943086	0.0739487	0.770228	0.768287	0.88844	0.673606
ENSMMUG00000049396	Metazoa_SRP	2	darkblue	0.812961	0.887594	1.11376	1.00076	0.873521	1.05643	0.216229	-0.105028	0.522838	0.275231	0.556595	0.302703	0.160396	0.142648	-0.382862	0.0135225	1.17922	0.575834	0.792691	0.261465	-0.465249	0.311662	-0.278876	-0.966651	-0.389402	0.0569407	-0.316895	-0.940731	-0.575724	-0.905682	0.156568	0.0695469	0.1073	0.249428	0.0985323	0.120201	0.935099	0.925241	0.441519	0.717091	0.336503	0.694788	0.858052	0.8928	0.662355	0.986422
ENSMMUG00000021967	WFIKKN1	2	darkblue	0.243	0.193	0.112	0.261	0.118	0.0175	-0.279	-0.342	0.0259	-0.245	-0.151	-0.116	-0.295	-0.328	-0.377	-0.0176	0.244	-0.0624	0.0386	0.018	-0.382	-0.219	-0.328	-0.566	-0.601	-0.282	-0.224	-0.642	-0.491	-0.4	0.249	0.297	0.716575	0.371298	0.6	0.964348	0.88293	0.178	0.936	0.276	0.49	0.666	0.198	0.146	0.0824	0.950634
ENSMMUG00000056818	Metazoa_SRP	2	darkblue	0.946128	0.743173	0.874875	0.699986	0.932921	0.644372	0.547386	0.420695	0.52837	0.117554	0.0142652	0.277101	0.0220791	0.0998662	0.172089	0.493281	0.766343	0.320875	0.66073	0.646364	-0.317982	0.0875912	-0.528482	-0.401797	-0.20487	0.0913438	-0.0206283	-0.426255	0.0420819	-0.107171	0.00724993	0.0207942	0.069398	0.236781	0.00574457	0.169985	0.88293	0.395701	0.199716	0.826465	0.979506	0.570897	0.9735	0.885921	0.771942	0.201398
ENSMMUG00000048227	Metazoa_SRP	2	darkblue	0.759086	0.253963	0.523613	0.304514	0.655147	0.176109	0.394151	0.0214688	0.246029	-0.0322724	-0.0977897	0.388841	-0.0727026	-0.26205	-0.349319	0.103075	0.471823	0.217599	0.518693	0.19142	-0.421739	0.363378	-0.188149	-0.543679	-0.590014	-0.346352	-0.0827469	-0.791364	-0.640542	-0.0356466	0.0350167	0.496532	0.272367	0.608581	0.057778	0.768862	0.88293	0.98185	0.611704	0.958247	0.843817	0.373121	0.904232	0.647958	0.493697	0.831264
ENSMMUG00000017322	TTBK1	2	darkblue	0.159	0.115	0.0224	0.0484	0.0165	0.0308	-0.0415	-0.208	-0.0339	-0.104	-0.113	0.115	-0.0982	-0.0811	-0.301	0.102	0.131	0.00185	-0.0973	-0.0342	-0.0923	0.196	-0.299	-0.357	-0.405	-0.269	-0.332	-0.652	-0.231	-0.443	0.519	0.595	0.959836	0.908744	0.952	0.936956	0.966436	0.487	0.92	0.711	0.642	0.681	0.737	0.826	0.218	0.702781
ENSMMUG00000058397	N/A	2	darkblue	0.591156	0.306517	0.282317	0.257497	0.247236	0.205981	0.194433	0.0596234	-0.11342	-0.192164	0.0463384	0.128139	-0.0634821	-0.0297761	0.0476594	0.225244	0.577984	0.0724255	0.101442	0.274987	-0.0576785	0.151485	-0.172523	-0.270253	-0.103621	-0.058596	-0.29801	-0.568664	-0.419197	-0.2741	0.00533122	0.132852	0.343096	0.456954	0.288002	0.505363	0.88293	0.882136	0.724729	0.491289	0.876977	0.67304	0.858716	0.947106	0.904755	0.381917
ENSMMUG00000053384	N/A	2	darkblue	0.315495	0.05483	0.257973	0.183998	-0.000886786	-0.0198155	0.0497532	-0.230154	-0.340665	-0.363878	-0.113303	-0.179472	-0.626825	-0.423401	-0.491989	0.0654204	0.211985	0.00207827	-0.290404	-0.176104	-0.567541	-0.228288	-0.672576	-0.998324	-0.515479	-0.299241	-0.75759	-1.06961	-0.841881	-0.885503	0.363894	0.884933	0.573992	0.737723	0.998904	0.975328	0.972305	0.640636	0.390529	0.334092	0.777719	0.682833	0.0891129	0.286291	0.19617	0.876679
ENSMMUG00000019929	N/A	2	darkblue	0.347058	0.0589763	0.133042	0.141088	0.0246782	-0.0877821	0.106728	-0.096885	-0.189483	-0.00539871	-0.0122424	0.0501046	-0.27488	-0.118633	-0.163513	-0.0369556	0.101812	-0.0221221	0.107061	0.0170398	-0.117713	-0.291724	-0.262004	-0.469885	-0.4374	-0.00918741	-0.077309	-0.617745	-0.266891	-0.328223	0.0815527	0.791648	0.657809	0.66936	0.92367	0.792614	0.902671	0.767852	0.446993	0.986901	0.966098	0.867573	0.240202	0.703494	0.546364	0.891711
ENSMMUG00000034936	U2	2	darkblue	0.956111	0.375656	0.610207	0.732266	0.465681	0.0850827	0.632154	-0.503756	-0.0839525	0.217447	-0.293227	-0.0945434	-0.502744	-0.0471539	-0.451851	0.148367	0.431923	0.320903	0.467016	-0.088457	-0.0286942	-0.923159	-0.542428	-0.696393	-0.648768	-0.241002	-0.623205	-0.871386	-0.946877	-0.79134	0.03813	0.426859	0.332482	0.299896	0.355926	0.92565	0.88293	0.495918	0.916344	0.737859	0.608479	0.90427	0.457111	0.962561	0.514418	0.815453
ENSMMUG00000045410	SCX	2	darkblue	0.512	0.557	0.266	0.42	0.457	0.425	0.164	0.334	0.0418	0.0353	0.0772	0.115	-0.0553	0.233	-0.0925	0.437	0.625	0.176	0.173	0.32	0.0448	0.174	0.0678	-0.262	-0.366	-0.251	-0.293	-0.997	0.0167	-0.272	0.166	0.0773	0.619913	0.440564	0.2	0.369379	0.915056	0.501	0.944	0.952	0.873	0.825	0.927	0.662	0.885	0.260299
ENSMMUG00000059674	N/A	2	darkblue	0.184486	-0.0340225	-0.0323301	0.148611	0.0281881	0.157684	-0.0269346	0.000992765	-0.205874	-0.205894	-0.206068	-0.143422	-0.11204	-0.12111	-0.180071	0.00776554	0.171457	0.0179083	-0.038566	0.127387	-0.248746	-0.157198	-0.212109	-0.215021	-0.351889	-0.291158	-0.388176	-0.669663	-0.175009	-0.153578	0.518708	0.909507	0.947713	0.722707	0.928895	0.660071	0.980649	0.998254	0.510384	0.492178	0.440639	0.666377	0.743939	0.764635	0.598819	0.982526
ENSMMUG00000019702	THAP8	2	darkblue	0.343	0.304	0.346	0.166	0.21	0.294	-0.143	-0.141	-0.1	-0.0562	0.0503	-0.149	-0.065	-0.212	-0.489	0.21	0.179	-0.000536	-0.204	-0.0919	-0.386	-0.303	-0.472	-0.107	-0.158	-0.36	-0.45	-0.793	-0.102	-0.325	0.301	0.297	0.398629	0.758436	0.538	0.480473	0.916033	0.784	0.829	0.905	0.906	0.732	0.895	0.65	0.182	0.573674
ENSMMUG00000052731	N/A	2	darkblue	-0.0700481	-0.170312	-0.0368549	0.076078	-0.311031	-0.0728764	-0.0817895	-0.263325	-0.572087	-0.0552159	-0.408114	-0.242336	-0.60816	-0.320353	-0.212806	-0.107939	-0.0311188	-0.262849	-0.357815	-0.318546	-0.42834	-0.235209	-0.831015	-0.40261	-0.289525	-0.686606	-0.482575	-0.816395	-0.399333	-0.566691	0.877524	0.603564	0.954148	0.902569	0.360391	0.896351	0.957871	0.570243	0.109114	0.906777	0.20582	0.551305	0.0816262	0.433567	0.63201	0.780442
ENSMMUG00000010164	VGF	2	darkblue	-0.0159	0.536	0.154	0.424	0.291	0.327	0.088	-0.139	-0.354	-0.124	0.181	0.251	-0.779	-0.065	-0.0474	-0.411	0.372	0.247	0.0181	0.228	-0.136	-0.503	-0.256	-0.519	-0.133	0.013	-0.0388	-1.05	-0.441	-0.236	0.979	0.0868	0.795262	0.427074	0.447	0.497567	0.960436	0.823	0.442	0.807	0.661	0.582	0.0647	0.926	0.944	0.322015
ENSMMUG00000052295	Metazoa_SRP	2	darkblue	0.444928	0.940545	0.278528	0.48423	0.420543	0.604196	0.0801839	0.495903	-0.447401	-0.322302	-0.431039	0.180274	0.227074	-1.19302	-0.756871	-0.507687	0.317863	-0.305602	0.619443	0.265472	-0.707486	-1.44926	-1.15268	-1.46106	-1.09832	-0.399784	-0.804486	-2.2692	-1.12277	-1.85573	0.420571	0.0235455	0.72503	0.525128	0.42614	0.339168	0.971965	0.45358	0.532697	0.638644	0.448885	0.800046	0.739788	0.0797851	0.265846	0.31113
ENSMMUG00000026185	SNORA62	2	darkblue	0.417362	0.202188	0.104164	0.0875244	0.203925	0.165622	0.250705	0.070421	-0.0814548	-0.0298978	0.190748	0.159298	-0.0823589	0.0160514	0.0355021	0.0209972	0.207861	-0.151072	0.0258498	0.154946	-0.230034	-0.196539	-0.128225	-0.517114	-0.115281	-0.336226	-0.0590902	-0.717727	-0.329888	-0.348297	0.0354922	0.286831	0.745203	0.811844	0.328762	0.550871	0.88293	0.836816	0.778156	0.924229	0.357434	0.526463	0.774188	0.968576	0.921221	0.940531
ENSMMUG00000049141	SNORD38B	2	darkblue	0.152	0.254	0.201	0.145	0.329	0.389	0.258	0.0414	-0.265	-0.0538	-0.0782	0.179	-0.419	-0.0408	-0.0812	0.226	0.431	-0.0656	-0.129	0.276	-0.27	-0.184	-0.373	-0.424	-0.265	-0.263	-0.0862	-0.969	-0.322	-0.761	0.626	0.281	0.580598	0.736621	0.182	0.215108	0.88293	0.931	0.386	0.887	0.803	0.577	0.138	0.933	0.845	0.431083
ENSMMUG00000029927	ADAM11	2	darkblue	0.0142	0.0529	-0.0468	0.0739	-0.0428	0.0076	-0.0966	-0.174	-0.437	-0.144	-0.125	-0.168	-0.395	-0.352	-0.283	0.0274	0.107	-0.375	-0.237	-0.0457	-0.468	-0.213	-0.489	-0.69	-0.51	-0.377	-0.486	-0.913	-0.549	-0.958	0.963	0.814	0.901219	0.844522	0.866	0.984903	0.911207	0.551	0.0464	0.564	0.578	0.509	0.0726	0.113	0.225	0.923728
ENSMMUG00000015433	TMEM171	2	darkblue	0.0482	0.236	0.263	-0.147	0.171	0.217	0.0259	-0.0384	-0.449	-0.00756	-0.139	-0.0516	-0.633	-0.284	-0.798	-0.0739	0.0381	0.0273	-0.445	-0.5	-0.492	-0.503	-0.924	-0.157	-0.687	-0.171	-0.371	-1.09	-0.916	-1.17	0.938	0.563	0.660425	0.85183	0.715	0.725693	0.988581	0.963	0.377	0.99	0.785	0.939	0.197	0.638	0.0878	0.88393
ENSMMUG00000008422	TRO	2	darkblue	0.193	0.0612	0.243	0.0676	0.052	0.115	0.0993	-0.163	-0.107	0.0444	-0.109	-0.0228	-0.463	-0.26	-0.335	-0.0533	-0.0267	-0.267	-0.223	-0.117	-0.192	-0.16	-0.418	-0.234	-0.267	-0.273	-0.406	-0.85	-0.656	-0.628	0.406	0.79	0.374794	0.865181	0.839	0.716408	0.911207	0.6	0.711	0.886	0.651	0.947	0.0401	0.305	0.154	0.845738
ENSMMUG00000052477	N/A	2	darkblue	0.467279	-0.0772031	0.0977216	-0.0715619	0.0405772	0.434696	0.357488	0.0204813	-0.0263869	-0.287048	-0.197456	-0.389461	-1.24378	-1.48727	-1.12615	-0.142121	0.303688	-0.181421	-0.617766	-0.102441	-0.240473	0.0433412	-0.889819	-0.729065	-1.22287	-0.454615	-0.5438	-2.66317	-1.66111	-2.05714	0.340937	0.888963	0.910679	0.940993	0.946598	0.478915	0.88293	0.985777	0.973242	0.63615	0.72826	0.523821	0.0337954	0.00414436	0.0371381	0.807395
ENSMMUG00000063776	Metazoa_SRP	2	darkblue	1.62981	1.05415	0.857237	0.387822	-0.0926277	1.06525	0.257391	0.83929	0.842525	-0.258895	0.0114297	-0.501721	0.743062	0.143265	-0.102007	0.173405	1.12915	0.492593	1.1608	1.05071	0.148481	0.762754	-0.122627	-0.82908	-0.263962	-0.643382	0.0310201	-1.55262	-0.0716423	0.034999	0.00533904	0.058416	0.301	0.731692	0.918089	0.176528	0.931693	0.29452	0.231644	0.795426	0.989904	0.622189	0.306653	0.909175	0.936314	0.814192
ENSMMUG00000061174	N/A	2	darkblue	0.618615	0.112479	0.21166	-0.0172646	0.137181	0.41017	0.173239	0.464187	-0.0258858	0.111786	0.143641	-0.26014	0.270622	0.0584938	0.107491	0.125049	0.242062	0.0231716	0.297573	0.304228	0.146309	0.300726	0.0121538	-0.0902038	-0.22325	-0.365631	-0.403964	-0.506109	-0.267355	-0.158227	0.0129719	0.68809	0.578419	0.975974	0.651389	0.211695	0.889467	0.128497	0.953474	0.752748	0.629659	0.428329	0.3754	0.904494	0.795698	0.708997
ENSMMUG00000063409	N/A	2	darkblue	0.13075	-0.373939	-0.161566	0.25518	-0.19945	-0.10187	0.0933239	-0.141503	-0.682389	-0.507731	-0.3134	-0.721747	-0.285563	-0.269689	-0.296967	-0.439839	-0.502446	-0.413835	-0.0018866	-0.25261	-1.23414	0.0648903	-0.535902	-0.303024	-0.914358	-0.895863	-0.773712	-1.08033	-0.92826	-0.977443	0.788484	0.296547	0.79116	0.664491	0.640778	0.870751	0.957871	0.818134	0.104322	0.21557	0.432848	0.091138	0.545886	0.609313	0.548183	0.273543
ENSMMUG00000003431	HNF1B	2	darkblue	0.0715	-0.114	-0.0885	0.19	-0.0744	-0.0721	0.143	0.0158	-0.0798	-0.223	-0.402	-0.415	-0.146	-0.103	0.473	-0.428	-0.222	-0.847	0.339	-0.426	-0.727	-0.00369	-0.118	-0.393	-1.01	-0.685	-0.494	-1.82	-1.57	-1.56	0.927	0.85	0.931544	0.843109	0.911	0.941734	0.950988	0.99	0.925	0.753	0.484	0.542	0.858	0.915	0.44	0.430685
ENSMMUG00000025279	SNORA14A	2	darkblue	0.275	0.0555	-0.254	0.00454	-0.479	0.19	-0.429	-0.276	-0.17	-0.656	-0.312	-0.644	-0.668	-0.32	-0.639	-0.767	-0.182	-1.17	0.115	-0.72	-0.514	-0.218	-0.435	-0.79	-1.44	-1.22	-1.08	-2.3	-0.806	-1.48	0.708	0.939	0.7982	0.996898	0.493	0.845216	0.889467	0.782	0.848	0.405	0.658	0.419	0.41	0.751	0.431	0.212441
ENSMMUG00000047349	UPK3B	2	darkblue	0.385	0.147	0.158	-0.0111	0.109	0.272	-0.248	0.302	0.137	-0.0632	-0.159	0.0472	-0.291	-0.103	0.0012	0.0206	-0.204	-0.17	-0.135	0.191	-0.184	0.0823	-0.192	-0.312	-0.388	-0.433	-0.761	-0.912	-0.617	-0.572	0.308	0.698	0.786675	0.988297	0.799	0.582401	0.889467	0.544	0.788	0.908	0.714	0.935	0.532	0.874	0.998	0.967021
ENSMMUG00000063689	N/A	2	darkblue	0.97046	0.36038	0.610102	0.404533	0.576434	0.646073	0.023764	0.446263	-0.0979182	-0.180994	0.188735	0.0171479	0.125152	0.269621	-0.245814	0.279259	0.0765719	0.27233	0.254078	0.107365	0.156897	-0.100516	0.00936204	-0.135534	-0.389544	-0.183493	-0.604185	-0.600501	-0.585072	-0.381641	0.00165502	0.2534	0.144932	0.425842	0.0670202	0.116654	0.988057	0.290173	0.854822	0.693287	0.623678	0.978122	0.801568	0.561742	0.615974	0.466651
ENSMMUG00000064037	N/A	2	darkblue	0.484531	0.306161	0.0339924	0.183362	0.238713	0.325723	-0.00603487	-0.141691	-0.19039	-0.17494	0.00316481	0.0501442	-0.199874	-0.142132	-0.0147803	0.140696	0.158163	-0.132746	-0.378476	0.208103	0.038811	-0.180952	-0.244604	-0.506337	-0.509215	-0.45804	-0.662364	-0.963271	-0.857691	-0.472325	0.0669735	0.21514	0.950116	0.680044	0.398105	0.351662	0.995848	0.74326	0.591471	0.612627	0.992835	0.90496	0.570136	0.742429	0.979241	0.656606
ENSMMUG00000003894	ZNF385C	2	darkblue	0.273	0.301	0.145	0.241	0.243	0.228	-0.0393	-0.0664	-0.594	-0.199	-0.201	-0.253	-0.424	-0.26	-0.235	0.168	0.0622	-0.193	0.0166	0.0334	-0.0813	-0.104	-0.447	-0.443	-0.768	-0.546	-0.806	-1.23	-1.09	-0.961	0.415	0.284	0.765065	0.612772	0.449	0.587843	0.977677	0.903	0.0809	0.607	0.553	0.512	0.226	0.535	0.572	0.624225
ENSMMUG00000009815	N/A	2	darkblue	0.462451	0.274089	0.220673	0.446001	0.348929	0.525947	0.234123	0.415364	-0.170584	0.194073	0.444585	0.407547	0.239343	0.10647	0.363084	0.250356	0.225926	-0.134535	0.0852997	-0.0121516	-0.0432587	0.114531	-0.0250983	-0.32656	-0.524556	-0.0889998	-0.273549	-0.754483	-0.717991	-0.294621	0.178924	0.393017	0.66105	0.3632	0.305597	0.206946	0.88293	0.322111	0.716371	0.649114	0.172001	0.28448	0.573309	0.859194	0.356531	0.460133
ENSMMUG00000054897	DNHD1	2	darkblue	-0.0291	-0.208	-0.172	0.0509	-0.0999	0.0615	-0.102	0.0406	-0.42	-0.273	-0.235	-0.282	-0.23	-0.176	-0.195	-0.128	-0.146	-0.245	-0.328	-0.12	-0.304	-0.193	-0.313	-0.54	-0.521	-0.308	-0.557	-0.744	-0.462	-0.636	0.925	0.299	0.572806	0.901533	0.681	0.860621	0.911207	0.912	0.0639	0.234	0.271	0.246	0.35	0.533	0.46	0.599861
ENSMMUG00000010463	NYAP1	2	darkblue	0.257	0.112	0.0968	0.179	-0.000122	0.149	0.0856	-0.156	-0.324	-0.356	-0.272	-0.0654	-0.291	-0.149	-0.14	-0.377	-0.195	-0.486	-0.822	-0.266	-0.344	-0.0696	-0.954	-0.754	-1.17	-0.467	-0.975	-0.924	-1.23	-1.1	0.482	0.75	0.86594	0.744982	1	0.769792	0.95476	0.767	0.417	0.344	0.439	0.897	0.473	0.778	0.784	0.316567
ENSMMUG00000038973	Metazoa_SRP	2	darkblue	0.40455	0.613079	0.13001	0.163478	-0.165422	0.347405	-0.0186248	0.0605571	-0.601346	-0.112302	0.400928	0.256048	0.00439897	0.0802939	-0.348395	-0.547691	0.580198	0.171264	-0.0497662	-0.0218121	-0.505673	-0.0454146	0.108372	-0.0254057	-0.280468	-0.150896	-0.822762	-1.34422	-0.940946	-0.867601	0.381799	0.099034	0.86552	0.841334	0.755146	0.550871	0.992718	0.942114	0.271339	0.859282	0.358863	0.646809	0.994524	0.922868	0.564495	0.278314
ENSMMUG00000054133	LAX1	2	darkblue	0.0548	-0.0427	-0.0412	0.0323	-0.0539	0.0741	0.0727	0.0125	-0.373	-0.145	0.0588	0.0157	-0.0947	-0.0283	-0.0278	0.0295	0.11	-0.0245	0.00154	-0.0606	0.0154	0.131	-0.177	-0.3	-0.275	0.000547	-0.318	-0.592	-0.319	-0.45	0.798	0.812	0.886897	0.918213	0.775	0.767463	0.914773	0.97	0.0217	0.441	0.764	0.952	0.649	0.927	0.921	0.895343
ENSMMUG00000053630	Metazoa_SRP	2	darkblue	0.559169	0.379441	0.306818	0.331302	0.422306	0.3171	0.438623	0.122215	-1.11875	-0.111972	-0.0471578	0.0476111	0.0690008	-0.0675612	-0.0113977	-0.0317773	0.386455	0.0278786	0.515335	-0.0248259	-0.268653	-0.264889	-0.114928	-1.38118	-0.521899	-0.335747	-0.850076	-1.35987	-0.72452	-1.12095	0.17103	0.314987	0.601469	0.600504	0.299748	0.566955	0.88293	0.860535	0.0232485	0.849851	0.933618	0.944185	0.915013	0.932439	0.990151	0.952849
ENSMMUG00000051243	N/A	2	darkblue	-0.467163	-0.212283	0.232519	0.210407	-0.156651	-0.290167	-0.469425	-0.606819	-1.05113	-0.765087	-0.782489	-0.539147	-1.01563	-0.885226	-0.636554	-0.33348	-0.372898	-0.154101	-0.140498	-0.785966	-1.08722	-0.124745	-0.793394	-0.558452	-0.819186	-0.961696	-0.800828	-1.78286	-0.781786	-1.43198	0.23194	0.556808	0.650115	0.720708	0.702391	0.562017	0.88293	0.176626	0.0058431	0.0391809	0.0280169	0.190816	0.00769546	0.0156683	0.101941	0.418592
ENSMMUG00000012776	DHH	2	darkblue	0.288	0.414	0.29	0.594	0.144	0.412	0.0879	0.236	-0.151	-0.468	-0.266	-0.0486	-0.345	-0.014	-0.399	0.0469	0.418	0.35	0.299	-0.085	-0.031	0.138	-0.206	-0.6	-0.821	9.31e-05	-0.449	-1.24	-0.677	-0.54	0.436	0.164	0.535284	0.249428	0.707	0.333265	0.955924	0.624	0.749	0.216	0.467	0.927	0.399	0.984	0.333	0.919229
ENSMMUG00000001792	KCNJ14	2	darkblue	-0.0633	8.35e-05	0.105	0.213	0.0827	0.0296	0.0344	-0.114	-0.464	-0.287	-0.143	-0.0369	-0.382	-0.153	-0.405	-0.166	0.0745	-0.078	-0.0244	-0.0142	-0.376	0.0788	-0.224	-0.289	-0.453	-0.109	-0.512	-0.826	-0.578	-0.543	0.815	1	0.732262	0.466706	0.714	0.934135	0.968581	0.713	0.0267	0.178	0.498	0.903	0.073	0.572	0.0489	0.475912
ENSMMUG00000053291	IGLV3-27	2	darkblue	-0.283	0.142	0.422	0.475	0.17	0.162	0.109	-0.823	-0.91	-0.623	-0.637	-0.675	-0.964	-0.517	-0.591	-0.415	-0.0531	-0.599	-0.173	-0.607	-0.913	-0.309	-0.679	-0.984	-0.928	-0.319	-0.834	-2	-1.79	-1.71	0.632	0.776	0.502997	0.483331	0.75	0.831418	0.960557	0.175	0.0887	0.243	0.186	0.227	0.0693	0.384	0.302	0.503523
ENSMMUG00000054641	N/A	2	darkblue	0.318165	-0.204553	-0.0493003	0.0839129	0.306466	-0.0681324	0.0349893	-0.0753163	-0.585262	-0.188179	-0.18015	-0.128173	-0.233171	-0.00462424	0.0746772	0.00355903	-0.0222033	-0.0839846	-0.0269593	0.00818256	-0.156879	-0.0530785	-0.108328	-0.411524	-0.113989	0.0215564	-0.225346	-0.473911	-0.0159369	-0.236112	0.18412	0.373755	0.911632	0.847314	0.178386	0.864561	0.972544	0.852177	0.0190496	0.507562	0.478661	0.68502	0.41055	0.992542	0.844109	0.991441
ENSMMUG00000019983	IL6	2	darkblue	-0.0619	-0.213	-0.378	0.0798	-0.142	-0.0925	0.0603	-0.177	-0.39	-0.0232	-0.575	-0.471	-0.745	-0.225	-0.33	-0.472	-0.337	-0.775	-0.192	-0.487	-0.612	-0.104	-0.366	-0.702	-0.465	-0.204	-0.456	-0.874	-0.488	-0.648	0.909	0.571	0.464421	0.910035	0.742	0.883459	0.96985	0.762	0.378	0.969	0.127	0.279	0.0718	0.682	0.488	0.202482
ENSMMUG00000045859	CCDC168	2	darkblue	0.0991	0.288	-0.216	-0.189	-0.464	-0.375	0.404	-0.244	-0.708	-0.399	-0.85	-0.153	-0.424	-0.0948	-0.13	-0.598	-0.16	-0.286	-0.502	-0.43	-0.609	-0.415	-0.161	-0.965	-0.345	-0.283	-0.405	-1.19	-0.474	-0.697	0.86	0.445	0.735319	0.792961	0.278	0.499214	0.88293	0.695	0.148	0.398	0.05	0.785	0.397	0.896	0.842	0.164284
ENSMMUG00000019136	TXLNB	2	darkblue	-0.291	-0.264	-0.129	-0.163	-0.12	-0.0482	0.0607	-0.0872	-0.582	-0.398	-0.244	-0.314	-0.151	-0.304	-0.344	-0.298	-0.288	-0.423	-0.205	-0.421	-0.246	-0.164	-0.573	-0.428	-0.468	-0.245	-0.703	-0.451	-0.717	-0.961	0.265	0.242	0.733127	0.681163	0.661	0.909582	0.957101	0.826	0.0218	0.118	0.32	0.26	0.627	0.284	0.203	0.246176
ENSMMUG00000004997	SETBP1	2	darkblue	-0.0288	-0.286	-0.249	-0.143	-0.271	-0.285	0.0457	-0.425	-0.6	-0.412	-0.544	-0.461	-0.263	-0.304	-0.307	-0.229	-0.427	-0.347	-0.365	-0.415	-0.33	-0.0455	-0.736	-0.579	-0.528	-0.292	-0.798	-0.681	-0.513	-0.677	0.93	0.163	0.407369	0.700347	0.234	0.334078	0.963846	0.112	0.0105	0.073	0.0117	0.0571	0.304	0.237	0.223	0.384684
ENSMMUG00000041703	KLRF2	2	darkblue	-0.336	-0.407	-0.223	-0.0909	-0.223	-0.235	-0.0487	-0.34	-0.983	-0.431	-0.559	-0.455	-0.413	-0.6	-0.581	-0.454	-0.471	-0.413	-0.182	-0.521	-0.485	-0.207	-0.728	-1.01	-0.514	-0.446	-0.676	-0.648	-0.739	-0.629	0.177	0.0542	0.49661	0.834553	0.364	0.4567	0.963846	0.253	5.23e-05	0.0743	0.0124	0.0784	0.102	0.00878	0.0142	0.0728657
ENSMMUG00000016974	DNAH1	2	darkblue	-0.0787	-0.27	-0.254	0.0132	-0.217	-0.0515	0.0337	-0.44	-0.683	-0.477	-0.536	-0.47	-0.108	-0.251	-0.498	-0.206	-0.46	-0.356	-0.303	-0.229	-0.362	-0.322	-0.382	-0.562	-0.66	-0.493	-0.583	-0.537	-0.451	-0.426	0.852	0.351	0.557633	0.98273	0.512	0.924282	0.979558	0.258	0.04	0.14	0.073	0.176	0.801	0.532	0.133	0.601853
ENSMMUG00000016784	CD1E	2	darkblue	-0.152	-0.342	-0.246	0.0935	-0.879	-0.524	-0.026	-0.964	-0.829	-0.91	-1.04	-0.657	-0.722	-0.9	-0.745	-0.528	-0.838	-1.23	-0.85	-0.753	-0.768	-0.835	-1.11	-1.06	-0.986	-1.34	-1.09	-1.29	-1.26	-1.09	0.78	0.389	0.696419	0.904328	0.0363	0.343463	0.988505	0.0553	0.0783	0.0375	0.0112	0.172	0.122	0.0398	0.0996	0.182751
ENSMMUG00000015776	KCNIP2	2	darkblue	0.126	-0.147	-0.117	0.0558	-0.0572	0.0101	-0.0235	-0.262	-0.47	-0.506	-0.392	-0.302	-0.352	-0.291	-0.403	-0.178	-0.0815	-0.407	-0.285	-0.228	-0.33	-0.17	-0.399	-0.416	-0.501	-0.469	-0.472	-0.572	-0.497	-0.599	0.524	0.377	0.649558	0.863248	0.781	0.975746	0.975105	0.227	0.00883	0.00237	0.019	0.116	0.0534	0.121	0.0213	0.372947
ENSMMUG00000020145	TTC21A	2	darkblue	-0.105	-0.279	-0.165	-0.0941	-0.199	-0.174	-0.0955	-0.248	-0.504	-0.401	-0.361	-0.433	-0.357	-0.464	-0.375	-0.255	-0.304	-0.446	-0.272	-0.269	-0.471	-0.199	-0.511	-0.58	-0.453	-0.498	-0.464	-0.609	-0.446	-0.525	0.592	0.0536	0.457336	0.733428	0.22	0.418833	0.895597	0.213	0.00169	0.0114	0.0217	0.00767	0.031	0.00253	0.0194	0.165324
ENSMMUG00000010800	VWA3A	2	darkblue	0.197	-0.0864	0.0697	0.111	0.0365	0.119	0.112	-0.119	-0.23	-0.2	-0.24	-0.276	-0.207	-0.246	-0.135	-0.332	-0.24	-0.326	0.0185	-0.135	-0.279	-0.185	-0.393	-0.6	-0.514	-0.485	-0.515	-0.682	-0.551	-0.615	0.387	0.7	0.849267	0.757699	0.89	0.701558	0.898917	0.719	0.354	0.414	0.263	0.262	0.413	0.336	0.649	0.133373
ENSMMUG00000001402	SLC15A1	2	darkblue	-0.07	-0.00587	-0.0846	-0.169	0.0963	-0.2	-0.131	-0.247	-0.665	-0.835	-0.435	-0.717	-0.409	-0.728	-0.902	-0.45	-0.557	-0.665	-0.467	-0.475	-0.309	-0.525	-0.971	-1.55	-1.29	-0.708	-1.07	-1.45	-1.34	-1.3	0.904	0.991	0.907705	0.812669	0.837	0.742633	0.941033	0.68	0.144	0.0455	0.293	0.117	0.389	0.0948	0.035	0.277346
ENSMMUG00000059417	Metazoa_SRP	2	darkblue	1.13114	0.730722	0.860306	0.873174	0.73991	0.745685	0.409672	0.625504	0.187734	0.477981	0.957278	0.29513	0.573009	0.601375	0.783998	0.621623	0.57064	1.11431	1.0889	-0.386116	0.340998	-1.10372	0.544718	0.177273	-0.014965	0.54428	0.17906	-0.0432578	0.422957	0.590964	0.042185	0.163154	0.238006	0.306701	0.199396	0.318205	0.882983	0.416464	0.831113	0.492933	0.0819864	0.714468	0.405176	0.40658	0.220513	0.31434
ENSMMUG00000007085	ZBTB16	2	darkblue	-0.254	-0.59	-0.22	-0.306	-0.716	-0.463	-0.704	-0.265	-0.656	-0.662	-0.653	-0.746	-0.244	-0.267	-0.755	-0.66	-0.571	-0.135	-0.259	-0.949	-0.739	-0.713	-0.802	-1.04	-0.941	-0.872	-0.796	-0.152	-0.373	-0.672	0.414	0.0182	0.584599	0.474118	0.00926	0.199632	0.825197	0.49	0.0269	0.0181	0.0167	0.0113	0.465	0.451	0.00722	0.0329142
ENSMMUG00000007070	CCDC122	2	darkblue	-0.409	-0.353	0.0496	-0.317	-0.322	-0.315	-0.203	-0.396	-0.263	-0.462	-0.305	-0.528	-0.0391	-0.232	0.0327	-0.47	-0.652	-0.3	0.161	-0.526	-0.54	-0.431	-0.497	-0.749	-0.587	-0.448	-0.231	-0.549	-0.251	-0.778	0.201	0.204	0.929181	0.490068	0.294	0.428913	0.88517	0.3	0.464	0.147	0.323	0.115	0.934	0.569	0.952	0.155498
[truncated: 3,734 more rows]
[truncated: 14 more columns]
