# Supplementary material for: Functional genomic analysis of the 68-1 RhCMV-Mycobacteria tuberculosis vaccine reveals an IL-15 response signature that is conserved with vector attenuation
Source: Front Immunol. 2024 Oct 15;15:1460344. doi: 10.3389/fimmu.2024.1460344 (PMC11518738; doi:10.3389/fimmu.2024.1460344)
Supplement: Supplementary Table 3 — IL-15 responsive protection signature and the overlapping genes. [file Table3.xlsx]

## Sheet: Table_S3
Gene.stable.ID	HGNC.symbol	68-1 RhCMV/TB-6Ag	68-1 RhCMV/Δpp71-TB-6Ag
ENSMMUG00000015369	NKG7	X	X
ENSMMUG00000064708	PRF1	X	X
ENSMMUG00000019294	CMA1	X	X
ENSMMUG00000014381	GZMB	X	X
ENSMMUG00000063583	N/A	X	X
ENSMMUG00000037816	SERPINB6	X	X
ENSMMUG00000008854	NCR3	X	X
ENSMMUG00000008923	THY1	X	X
ENSMMUG00000008649	CTSW	X	X
ENSMMUG00000010917	SH2D2A	X	X
ENSMMUG00000011670	PTK7	X	X
ENSMMUG00000058459	N/A	X	X
ENSMMUG00000012933	MYO1E	X	X
ENSMMUG00000057231	TBX21	X	X
ENSMMUG00000017929	DNPEP	X	X
ENSMMUG00000022161	CA11	X	X
ENSMMUG00000014106	MAPK12	X	X
ENSMMUG00000008710	PCDH1	X	X
ENSMMUG00000005417	IL2RB	X	X
ENSMMUG00000015099	JAKMIP1	X	X
ENSMMUG00000054796	CCL5	X	X
ENSMMUG00000065286	CX3CR1	X	X
ENSMMUG00000018265	PRR5L	X	X
ENSMMUG00000008899	CLSTN3	X	X
ENSMMUG00000002413	PLVAP	X	X
ENSMMUG00000011711	CD55	X	X
ENSMMUG00000020369	FOXO3	X	X
ENSMMUG00000009394	SESN3	X	X
ENSMMUG00000022944	ZBTB44	X	X
ENSMMUG00000064953	N/A	X	X
ENSMMUG00000011675	ZSCAN12	X	X
ENSMMUG00000008311	FEM1B	X	X
ENSMMUG00000003523	RMND5A	X	X
ENSMMUG00000015182	NCOA4	X	X
ENSMMUG00000062243	RAB5A	X	X
ENSMMUG00000023600	SCYL2	X	X
ENSMMUG00000019926	CPEB4	X	X
ENSMMUG00000023057	IFNLR1	X	X
ENSMMUG00000007309	WIPI1	X	X
ENSMMUG00000008666	PIK3CB	X	X
ENSMMUG00000013625	ATP11A	X	X
ENSMMUG00000064944	CLEC12A	X	X
ENSMMUG00000051358	N/A	X	X
ENSMMUG00000032353	XIAP	X	X
ENSMMUG00000062089	RNF144B	X	X
ENSMMUG00000011095	BACH1	X	X
ENSMMUG00000018237	PLXNC1	X	X
ENSMMUG00000001611	RICTOR	X	X
ENSMMUG00000000754	DMXL2	X	X
ENSMMUG00000004188	ACSL4	X	X
ENSMMUG00000031279	TOR1AIP2	X	X
ENSMMUG00000009060	FAM135A	X	X
ENSMMUG00000005861	PTPRJ	X	X
ENSMMUG00000020608	ABCA1	X	X
ENSMMUG00000014076	AFF1	X	X
ENSMMUG00000000170	SAMD9	X	X
ENSMMUG00000020803	SAMD9L	X	X
ENSMMUG00000051078	N/A	X	X
ENSMMUG00000010927	TNFAIP6	X	X
ENSMMUG00000056497	N/A	X	X
ENSMMUG00000016004	ACP3	X	X
ENSMMUG00000003572	NAMPT	X	X
ENSMMUG00000056768	KCNJ2	X	X
ENSMMUG00000015857	LRRK2	X	X
ENSMMUG00000009112	TLR4	X	X
ENSMMUG00000010731	KIF13A	X	X
ENSMMUG00000020560	LPGAT1	X	X
ENSMMUG00000062571	STX3	X	X
ENSMMUG00000003401	TUT7	X	X
ENSMMUG00000062613	N/A	X
ENSMMUG00000047035	MAN1A2	X
ENSMMUG00000018081	UBASH3A		X
ENSMMUG00000022123	TSEN54		X
ENSMMUG00000002496	CTSF		X
ENSMMUG00000007723	APBB1		X
ENSMMUG00000019039	OSBPL7		X
ENSMMUG00000043342	LAIR1		X
ENSMMUG00000048302	AGFG2		X
ENSMMUG00000002494	ACTN3		X
ENSMMUG00000050742	SKAP1		X
ENSMMUG00000040694	LCK		X
ENSMMUG00000063452	N/A		X
ENSMMUG00000055756	N/A		X
ENSMMUG00000023775	PLCL2		X
ENSMMUG00000021526	UGCG		X
ENSMMUG00000055607	N/A		X
ENSMMUG00000005515	ABCC5		X
ENSMMUG00000005314	ELL2		X
ENSMMUG00000000955	USP15		X
ENSMMUG00000008431	PTEN		X
ENSMMUG00000008801	AGTPBP1		X
ENSMMUG00000008126	KDM7A		X
ENSMMUG00000010427	LCOR		X
ENSMMUG00000008040	TNFSF13B		X
ENSMMUG00000055568	FGL2		X
ENSMMUG00000020721	N/A		X
ENSMMUG00000038018	PCGF5		X
ENSMMUG00000020612	VCPIP1		X
ENSMMUG00000015814	FMR1		X
ENSMMUG00000023248	STK38L		X
ENSMMUG00000014558	JAK2		X
ENSMMUG00000007658	TBK1		X
ENSMMUG00000005461	SMCHD1		X
ENSMMUG00000016149	EMB		X
ENSMMUG00000001680	TANK		X
ENSMMUG00000021246	CCDC13		X
ENSMMUG00000015114	TMED7-TICAM2		X
ENSMMUG00000013460	RAB8B		X
ENSMMUG00000064421	N/A		X
ENSMMUG00000022822	TMEM164		X
ENSMMUG00000006550	ZC3HAV1		X
ENSMMUG00000014038	XRN1		X
ENSMMUG00000011819	CHSY1		X
ENSMMUG00000005909	CREBRF		X
ENSMMUG00000042077	DRAM1		X
ENSMMUG00000005346	PHACTR2		X
ENSMMUG00000015262	RRAGD		X
ENSMMUG00000000338	TRIM22		X
ENSMMUG00000006829	DAPP1		X
ENSMMUG00000014090	CHD1		X
ENSMMUG00000006701	GSAP		X
ENSMMUG00000012310	CFLAR		X
ENSMMUG00000014873	TOR1AIP1		X
ENSMMUG00000016823	LPP		X
ENSMMUG00000011845	HK2		X
ENSMMUG00000017260	GPR65		X
ENSMMUG00000015324	SLK		X
ENSMMUG00000019177	GALNT3		X
ENSMMUG00000003961	IFNAR1		X
ENSMMUG00000023335	RNF13		X
ENSMMUG00000001217	CASP7		X
ENSMMUG00000000541	ARNT
ENSMMUG00000000759	PDE3B
ENSMMUG00000001347	PGAP3
ENSMMUG00000001508	ATXN7
ENSMMUG00000001635	ZNF703
ENSMMUG00000001876	PIK3AP1
ENSMMUG00000002025	VRK2
ENSMMUG00000002533	PIBF1
ENSMMUG00000002719	WDR54
ENSMMUG00000004392	CALR
ENSMMUG00000004577	VEGFA
ENSMMUG00000005391	RHOQ
ENSMMUG00000005452	AMT
ENSMMUG00000006407	GHDC
ENSMMUG00000006714	N/A
ENSMMUG00000007013	NPRL2
ENSMMUG00000007257	SV2A
ENSMMUG00000007494	ALG1
ENSMMUG00000007728	TRIM3
ENSMMUG00000007802	CENPT
ENSMMUG00000009439	STIM2
ENSMMUG00000009517	SDR39U1
ENSMMUG00000010274	FAM111A
ENSMMUG00000011367	BUD23
ENSMMUG00000011584	CHD7
ENSMMUG00000012859	N/A
ENSMMUG00000012940	TRPT1
ENSMMUG00000014101	HDAC10
ENSMMUG00000014153	RELB
ENSMMUG00000014518	OSGIN2
ENSMMUG00000015274	N/A
ENSMMUG00000015602	MADD
ENSMMUG00000017206	SHOC2
ENSMMUG00000017610	N/A
ENSMMUG00000017972	ZNF200
ENSMMUG00000018318	MAP3K6
ENSMMUG00000018895	PORCN
ENSMMUG00000019216	PHACTR4
ENSMMUG00000020459	FASTK
ENSMMUG00000021096	CEP131
ENSMMUG00000021218	FYB1
ENSMMUG00000021486	SCRN2
ENSMMUG00000022225	CNTROB
ENSMMUG00000022643	RO60
ENSMMUG00000022914	N/A
ENSMMUG00000023275	MTF1
ENSMMUG00000023675	HYI
ENSMMUG00000042699	SDE2
ENSMMUG00000047033	ULBP3
ENSMMUG00000048888	N/A
ENSMMUG00000050313	N/A
ENSMMUG00000051397	DCUN1D3
ENSMMUG00000052506	LIN52
ENSMMUG00000058073	BAZ1A
ENSMMUG00000060557	N/A
