# Supplementary material for: Functional genomic analysis of the 68-1 RhCMV-Mycobacteria tuberculosis vaccine reveals an IL-15 response signature that is conserved with vector attenuation
Source: Front Immunol. 2024 Oct 15;15:1460344. doi: 10.3389/fimmu.2024.1460344 (PMC11518738; doi:10.3389/fimmu.2024.1460344)
Supplement: Supplementary Table 4 — Global enrichment information with associated genes. [file Table4.xlsx]

## Sheet: Table_S4_1_Orange
	ID	Description	GeneRatio	BgRatio	p.adjust	geneID
GO:0002250	GO:0002250	adaptive immune response	62/739	380/11256	6.6809e-08	CD8A/GATA3/SH2D1A/CD247/SLA2/SH2D1B/EXO1/ADA/ITK/IL12RB1/SUSD4/MCOLN2/SPN/CD1B/SLAMF7/CD244/CD3E/KLRD1/KLRK1/ZAP70/IL10/MAD2L2/ALOX15/IL23A/TRBV9/LAIR1/CD6/TRBV6-1/GZMM/TRAV12-2/TRBV10-1/TRBV19/CD3D/TRBV7-2/TRAV19/TRBV14/TRAV17/SKAP1/TRBV5-1/TRAV21/TRGV9/TRBV23-1/TRAV8-6/TRBV10-3/TRAC/IFNG/LAG3/TBX21/TRGV10/TRBV24-1/TRAV10/TRBV11-1/TRBV28/TRBV27/TRAV38-1/PDCD1/EOMES/IL18/PRF1/CD7/TRBV29-1/CX3CR1
GO:0002715	GO:0002715	regulation of natural killer cell mediated immunity	12/739	30/11256	0.000320842	CD96/CRTAM/NCR1/PIK3R6/SH2D1A/SH2D1B/NCR3/SERPINB9/CLNK/KLRD1/KLRK1/LAG3
GO:0002228	GO:0002228	natural killer cell mediated immunity	15/739	48/11256	0.000320842	CD96/CRTAM/NCR1/PIK3R6/SH2D1A/SH2D1B/NCR3/SERPINB9/GZMB/SLAMF7/CLNK/KLRD1/KLRK1/LAG3/IL18
GO:0000280	GO:0000280	nuclear division	45/739	333/11256	0.0029261	TPX2/NUF2/DSCC1/CDC20/DLGAP5/PKMYT1/RAD51/CDC6/CCDC61/CDC25C/BRIP1/TDRKH/MSH5/PINX1/CDCA2/PDGFRB/RGCC/SLC2A8/P3H4/KIF18B/CDT1/KIF4A/CDCA8/RAD51AP1/BUB1B/EME1/BUB1/NCAPG/MYBL2/CDCA5/SMPD3/RANBP1/KIF2C/ZWINT/PTTG1/KIF15/KIF11/MAD2L2/XRCC3/CCNB2/LRP5/MKI67/HASPIN/TERB1/CKS2
GO:0001909	GO:0001909	leukocyte mediated cytotoxicity	18/739	90/11256	0.0114686	CRTAM/NCR1/PIK3R6/SH2D1A/NCR3/SERPINB9/IL12RB1/GZMB/CD1B/SLAMF7/KLRD1/KLRK1/IL23A/GZMM/LAG3/IL18/PRF1/CX3CR1
GO:0140014	GO:0140014	mitotic nuclear division	34/739	243/11256	0.0114686	TPX2/NUF2/DSCC1/CDC20/DLGAP5/PKMYT1/CDC6/CCDC61/CDC25C/PINX1/CDCA2/PDGFRB/RGCC/KIF18B/CDT1/KIF4A/CDCA8/BUB1B/BUB1/NCAPG/MYBL2/CDCA5/SMPD3/RANBP1/KIF2C/ZWINT/PTTG1/KIF15/KIF11/MAD2L2/XRCC3/LRP5/MKI67/HASPIN
GO:0042267	GO:0042267	natural killer cell mediated cytotoxicity	12/739	45/11256	0.0114686	CRTAM/NCR1/PIK3R6/SH2D1A/NCR3/SERPINB9/GZMB/SLAMF7/KLRD1/KLRK1/LAG3/IL18
GO:0048285	GO:0048285	organelle fission	46/739	372/11256	0.0114686	TPX2/NUF2/DSCC1/CDC20/DLGAP5/MAPT/PKMYT1/RAD51/CDC6/CCDC61/CDC25C/BRIP1/TDRKH/MSH5/PINX1/CDCA2/PDGFRB/RGCC/SLC2A8/P3H4/KIF18B/CDT1/KIF4A/CDCA8/RAD51AP1/BUB1B/EME1/BUB1/NCAPG/MYBL2/CDCA5/SMPD3/RANBP1/KIF2C/ZWINT/PTTG1/KIF15/KIF11/MAD2L2/XRCC3/CCNB2/LRP5/MKI67/HASPIN/TERB1/CKS2
GO:0006270	GO:0006270	DNA replication initiation	10/739	32/11256	0.0114686	TICRR/CDC6/MCM10/GINS3/MCM7/CDT1/MCM4/MCM5/MCM3/CDC45
GO:0045786	GO:0045786	negative regulation of cell cycle	39/739	301/11256	0.0135054	NLE1/CDKN2B/TICRR/RUNX3/BRSK1/TP53I13/CDC6/PLAAT3/GATA3/GPER1/APBB1/GTSE1/WEE1/BRIP1/DTL/PINX1/E2F8/RGCC/NOP53/CDT1/NPR2/BUB1B/PIDD1/EME1/BUB1/CDK1/HPGD/CDK5/MRNIP/CDC45/ZWINT/PTTG1/E2F1/IL10/MAD2L2/XRCC3/NABP2/TFAP4/CDK2AP2
GO:0042269	GO:0042269	regulation of natural killer cell mediated cytotoxicity	9/739	27/11256	0.0135054	CRTAM/NCR1/PIK3R6/SH2D1A/NCR3/SERPINB9/KLRD1/KLRK1/LAG3
GO:1901617	GO:1901617	organic hydroxy compound biosynthetic process	25/739	160/11256	0.0137956	AKR1B1/SLC27A2/HDC/NR1D1/P2RY6/GCH1/GFI1/GIPC1/CYP27A1/GATA3/GPER1/HSD17B10/SRD5A3/MFSD12/NR4A2/DHCR7/SEC14L2/CD244/SLC27A5/OSBPL7/DHCR24/ALOX15/PARK7/IFNG/PNMT
GO:0031341	GO:0031341	regulation of cell killing	15/739	71/11256	0.0137956	CRTAM/NCR1/PIK3R6/SH2D1A/NCR3/SERPINB9/IL12RB1/CD1B/KLRD1/KLRK1/IL23A/IFNG/LAG3/PRF1/CX3CR1
GO:0010564	GO:0010564	regulation of cell cycle process	56/739	498/11256	0.0137956	FSD1/TPX2/CDKN2B/TICRR/KIF20A/BRSK1/CDC20/ID2/DLGAP5/PKMYT1/CDC6/GIPC1/FEN1/GPER1/APBB1/GTSE1/WEE1/CDC25C/BRIP1/DTL/PINX1/CDCA2/E2F8/PDGFRB/RGCC/NOP53/CDT1/RAD51AP1/BUB1B/PIDD1/EME1/BUB1/CDCA5/SMPD3/CIT/CDK1/RANBP1/HYAL1/CDC25A/MRNIP/CDC45/ZWINT/DDX11/PTTG1/KIF15/KIF11/E2F1/MAD2L2/CDK4/XRCC3/LRP5/NABP2/ATAD5/MKI67/TFAP4/CDK2AP2
GO:0006261	GO:0006261	DNA-dependent DNA replication	23/739	142/11256	0.0137956	CHTF18/TICRR/POLD2/TONSL/DSCC1/RFC4/RAD51/CDC6/MCM10/FEN1/GINS3/E2F8/ALYREF/MCM7/CDT1/MCM4/EME1/MCM5/MCM3/POLD1/CDC45/DDX11/ZGRF1
GO:0000727	GO:0000727	double-strand break repair via break-induced replication	6/739	12/11256	0.013843	MCM7/MCM4/GINS2/MCM5/MCM3/CDC45
GO:0044839	GO:0044839	cell cycle G2/M phase transition	21/739	125/11256	0.0143549	CDKN2B/TICRR/BRSK1/MELK/PKMYT1/CDC6/WEE1/CDC25C/DTL/PINX1/NOP53/FOXM1/CDK1/CDC25A/MRNIP/USH1C/CDK4/CCNB2/NABP2/ATAD5/FBXL15
GO:0001906	GO:0001906	cell killing	20/739	116/11256	0.0143549	CRTAM/NCR1/PIK3R6/SH2D1A/NCR3/SERPINB9/IL12RB1/RPS19/GZMB/CD1B/SLAMF7/KLRD1/KLRK1/IL23A/GZMM/IFNG/LAG3/IL18/PRF1/CX3CR1
GO:0002717	GO:0002717	positive regulation of natural killer cell mediated immunity	8/739	23/11256	0.0152204	CRTAM/SH2D1A/SH2D1B/NCR3/CLNK/KLRD1/KLRK1/LAG3
GO:0001910	GO:0001910	regulation of leukocyte mediated cytotoxicity	13/739	58/11256	0.0163075	CRTAM/NCR1/PIK3R6/SH2D1A/NCR3/SERPINB9/IL12RB1/CD1B/KLRD1/KLRK1/IL23A/LAG3/CX3CR1
GO:0044772	GO:0044772	mitotic cell cycle phase transition	41/739	337/11256	0.0185091	CDKN2B/TICRR/BRSK1/ID2/CDK3/DLGAP5/MELK/PKMYT1/CDC6/GFI1/GTSE1/WEE1/CDC25C/DTL/PINX1/RGCC/CDKN3/NOP53/CDT1/BUB1B/PIDD1/BUB1/CDCA5/FOXM1/CDK1/HYAL1/CDK5/CDC25A/MRNIP/ZWINT/E2F1/USH1C/MAD2L2/CDK4/XRCC3/CCNB2/NABP2/TFAP4/FBXL15/CDK2AP2/CKS2
GO:0046189	GO:0046189	phenol-containing compound biosynthetic process	8/739	24/11256	0.018591	HDC/GCH1/GIPC1/GATA3/MFSD12/NR4A2/PARK7/PNMT
GO:0007346	GO:0007346	regulation of mitotic cell cycle	42/739	350/11256	0.018898	NLE1/CDKN2B/TICRR/BRSK1/ID2/DLGAP5/PKMYT1/CDC6/GTSE1/WEE1/CDC25C/DTL/PINX1/CDCA2/PDGFRB/RGCC/NOP53/CDT1/BUB1B/PIDD1/EME1/BUB1/CDCA5/SMPD3/CDK1/SIK1/HYAL1/CDC25A/MRNIP/ZWINT/AFAP1L2/E2F1/IL10/MAD2L2/CDK4/XRCC3/LRP5/NABP2/MKI67/TFAP4/CDK2AP2/CKS2
GO:0002706	GO:0002706	regulation of lymphocyte mediated immunity	21/739	130/11256	0.018898	CD96/CRTAM/NCR1/PIK3R6/GATA3/SH2D1A/SH2D1B/NCR3/SERPINB9/IL12RB1/SUSD4/CD1B/CLNK/KLRD1/KLRK1/IL10/MAD2L2/IL23A/LAG3/TBX21/IL18
GO:0006260	GO:0006260	DNA replication	31/739	232/11256	0.020518	CHTF18/TICRR/RRM2/POLD2/TONSL/DSCC1/RFC4/RAD51/CDC6/MCM10/PIF1/FEN1/GINS3/DTL/E2F8/ALYREF/MCM7/CDT1/MCM4/CHAF1A/EME1/CDK1/GINS2/MCM5/MCM3/POLD1/CDC45/DDX11/ZGRF1/PCLAF/ATAD5
GO:0000086	GO:0000086	G2/M transition of mitotic cell cycle	19/739	115/11256	0.0271016	CDKN2B/TICRR/BRSK1/MELK/PKMYT1/CDC6/WEE1/CDC25C/DTL/PINX1/NOP53/FOXM1/CDK1/CDC25A/MRNIP/USH1C/CDK4/NABP2/FBXL15
GO:0009309	GO:0009309	amine biosynthetic process	7/739	20/11256	0.0285812	AGMAT/HDC/GCH1/GATA3/NR4A2/PARK7/PNMT
GO:0042401	GO:0042401	cellular biogenic amine biosynthetic process	7/739	20/11256	0.0285812	AGMAT/HDC/GCH1/GATA3/NR4A2/PARK7/PNMT
GO:0002449	GO:0002449	lymphocyte mediated immunity	28/739	207/11256	0.0302381	CD96/CRTAM/CD8A/NCR1/PIK3R6/GATA3/SH2D1A/SLA2/SH2D1B/EXO1/NCR3/SERPINB9/IL12RB1/SUSD4/GZMB/CD1B/SLAMF7/CLNK/KLRD1/KLRK1/IL10/MAD2L2/IL23A/GZMM/LAG3/TBX21/IL18/PRF1
GO:1901990	GO:1901990	regulation of mitotic cell cycle phase transition	30/739	230/11256	0.0336901	CDKN2B/TICRR/BRSK1/ID2/DLGAP5/CDC6/GTSE1/WEE1/CDC25C/DTL/PINX1/RGCC/NOP53/CDT1/BUB1B/PIDD1/BUB1/CDCA5/CDK1/HYAL1/CDC25A/MRNIP/ZWINT/E2F1/MAD2L2/CDK4/XRCC3/NABP2/TFAP4/CDK2AP2
GO:0006968	GO:0006968	cellular defense response	9/739	34/11256	0.0345785	KLRG1/NCR1/CCR3/SH2D1A/ITK/SPN/CCR5/PRF1/CX3CR1
GO:0031343	GO:0031343	positive regulation of cell killing	11/739	49/11256	0.0345785	CRTAM/SH2D1A/NCR3/IL12RB1/CD1B/KLRD1/KLRK1/IL23A/IFNG/LAG3/PRF1
GO:0044770	GO:0044770	cell cycle phase transition	46/739	412/11256	0.0345785	CDKN2B/TICRR/BRSK1/ID2/CDK3/DLGAP5/MELK/PKMYT1/CDC6/GFI1/APBB1/GTSE1/WEE1/CDC25C/BRIP1/DTL/PINX1/RGCC/CDKN3/NOP53/CDT1/BUB1B/PIDD1/EME1/BUB1/CDCA5/FOXM1/CDK1/HYAL1/CDK5/CDC25A/MRNIP/CDC45/ZWINT/E2F1/USH1C/MAD2L2/CDK4/XRCC3/CCNB2/NABP2/ATAD5/TFAP4/FBXL15/CDK2AP2/CKS2
GO:1901991	GO:1901991	negative regulation of mitotic cell cycle phase transition	21/739	141/11256	0.0426584	CDKN2B/TICRR/BRSK1/CDC6/GTSE1/WEE1/DTL/PINX1/RGCC/NOP53/CDT1/BUB1B/PIDD1/BUB1/CDK1/MRNIP/ZWINT/MAD2L2/XRCC3/NABP2/CDK2AP2

## Sheet: Table_S4_2_Darkblue
	ID	Description	GeneRatio	BgRatio	p.adjust	geneID
GO:0007018	GO:0007018	microtubule-based movement	15/164	271/11256	0.0117363	DST/KIF14/STARD9/CFAP45/TSSK4/CFAP44/KIF18A/DNAAF11/DNAH1/KIF24/RNASE10/TTC21A/TTC30B/DNHD1/BLOC1S2
GO:0030317	GO:0030317	flagellated sperm motility	7/164	56/11256	0.0117363	CFAP45/TSSK4/CFAP44/DNAAF11/DNAH1/RNASE10/TTC21A
GO:0097722	GO:0097722	sperm motility	7/164	56/11256	0.0117363	CFAP45/TSSK4/CFAP44/DNAAF11/DNAH1/RNASE10/TTC21A
GO:0060294	GO:0060294	cilium movement involved in cell motility	7/164	66/11256	0.0261631	CFAP45/TSSK4/CFAP44/DNAAF11/DNAH1/RNASE10/TTC21A
GO:0003341	GO:0003341	cilium movement	8/164	95/11256	0.0274206	CFAP45/TSSK4/CFAP44/DNAAF11/DNAH1/RNASE10/TTC21A/DNHD1
GO:0051960	GO:0051960	regulation of nervous system development	14/164	293/11256	0.0274206	ASPM/NFATC4/L1CAM/LHX2/KIF14/PLXNA2/TTBK1/KIAA0319/IL6/DLL1/POU4F1/NLGN3/BHLHE41/TPPP
GO:0001539	GO:0001539	cilium or flagellum-dependent cell motility	7/164	74/11256	0.0274206	CFAP45/TSSK4/CFAP44/DNAAF11/DNAH1/RNASE10/TTC21A
GO:0060285	GO:0060285	cilium-dependent cell motility	7/164	74/11256	0.0274206	CFAP45/TSSK4/CFAP44/DNAAF11/DNAH1/RNASE10/TTC21A
GO:0007281	GO:0007281	germ cell development	10/164	167/11256	0.0407625	ASPM/PCSK4/ZBTB16/BRCA2/TSSK4/DHH/CFAP44/DNAH1/TTC21A/KNL1

## Sheet: Table_S4_3_Black
	ID	Description	GeneRatio	BgRatio	p.adjust	geneID
GO:0051607	GO:0051607	defense response to virus	35/177	200/11256	4.46362e-24	GBP3/STAT2/IFI44L/DDX60/PML/IRF7/IFIT3/STAT1/BST2/OASL/OAS2/HERC5/IFI6/DDX58/OAS1/RTP4/DHX58/MX1/RSAD2/PARP9/IFIT1/IFIT5/CXCL10/IFI27/EIF2AK2/IRF9/CXCL9/MX2/OAS3/ISG15/PYCARD/DTX3L/MOV10/ACOD1/IFIT2
GO:0140546	GO:0140546	defense response to symbiont	35/177	200/11256	4.46362e-24	GBP3/STAT2/IFI44L/DDX60/PML/IRF7/IFIT3/STAT1/BST2/OASL/OAS2/HERC5/IFI6/DDX58/OAS1/RTP4/DHX58/MX1/RSAD2/PARP9/IFIT1/IFIT5/CXCL10/IFI27/EIF2AK2/IRF9/CXCL9/MX2/OAS3/ISG15/PYCARD/DTX3L/MOV10/ACOD1/IFIT2
GO:0009615	GO:0009615	response to virus	38/177	267/11256	3.84108e-23	GBP3/STAT2/IFI44L/DDX60/IFI44/PML/IRF7/IFIT3/STAT1/BST2/OASL/NPC2/OAS2/HERC5/IFI6/DDX58/OAS1/RTP4/DHX58/BATF3/MX1/RSAD2/PARP9/IFIT1/IFIT5/CXCL10/IFI27/EIF2AK2/IRF9/CXCL9/MX2/OAS3/ISG15/PYCARD/DTX3L/MOV10/ACOD1/IFIT2
GO:0002831	GO:0002831	regulation of response to biotic stimulus	25/177	254/11256	9.90587e-11	STAT2/DDX60/USP18/IRF7/TRIM21/STAT1/OASL/HERC5/SLAMF8/CD274/DDX58/SERPING1/OAS1/DHX58/IFI35/PARP9/IFIT1/MR1/PARP14/OAS3/ISG15/PYCARD/DTX3L/LY86/ACOD1
GO:0048525	GO:0048525	negative regulation of viral process	14/177	66/11256	5.82582e-10	PML/TRIM21/STAT1/BST2/OASL/OAS2/OAS1/MX1/RSAD2/IFIT1/IFIT5/EIF2AK2/OAS3/ISG15
GO:0045071	GO:0045071	negative regulation of viral genome replication	11/177	38/11256	3.35891e-09	BST2/OASL/OAS2/OAS1/MX1/RSAD2/IFIT1/IFIT5/EIF2AK2/OAS3/ISG15
GO:0045824	GO:0045824	negative regulation of innate immune response	11/177	51/11256	9.54636e-08	STAT2/USP18/TRIM21/SLAMF8/SERPING1/OAS1/DHX58/PARP14/OAS3/ISG15/ACOD1
GO:0034340	GO:0034340	response to type I interferon	11/177	52/11256	1.04509e-07	STAT2/USP18/IRF7/STAT1/OAS2/OAS1/MX1/IFIT1/IFI27/OAS3/ISG15
GO:0071357	GO:0071357	cellular response to type I interferon	10/177	46/11256	4.52519e-07	STAT2/USP18/IRF7/STAT1/OAS2/OAS1/IFIT1/IFI27/OAS3/ISG15
GO:0031347	GO:0031347	regulation of defense response	26/177	430/11256	6.67096e-07	STAT2/USP18/IRF7/LPL/TRIM21/STAT1/CD200R1L/CASP5/HERC5/SLAMF8/DDX58/SERPING1/OAS1/DHX58/IFI35/PARP9/IFIT1/RHBDF2/PARP14/PLA2G2D/OAS3/ISG15/PYCARD/DTX3L/SUCNR1/ACOD1
GO:0045069	GO:0045069	regulation of viral genome replication	11/177	63/11256	6.67096e-07	BST2/OASL/OAS2/OAS1/MX1/RSAD2/IFIT1/IFIT5/EIF2AK2/OAS3/ISG15
GO:0050792	GO:0050792	regulation of viral process	14/177	120/11256	1.00473e-06	PML/TRIM21/STAT1/BST2/OASL/OAS2/OAS1/MX1/RSAD2/IFIT1/IFIT5/EIF2AK2/OAS3/ISG15
GO:1903900	GO:1903900	regulation of viral life cycle	13/177	105/11256	1.60437e-06	PML/TRIM21/BST2/OASL/OAS2/OAS1/MX1/RSAD2/IFIT1/IFIT5/EIF2AK2/OAS3/ISG15
GO:0002683	GO:0002683	negative regulation of immune system process	21/177	314/11256	3.3858e-06	STAT2/USP18/TRIM21/BST2/TMEM176B/DLG5/SLAMF8/TNFRSF21/CD274/SERPING1/OAS1/CD68/DHX58/PDCD1LG2/RHBDF2/C1QC/PARP14/PLA2G2D/OAS3/ISG15/ACOD1
GO:0060337	GO:0060337	type I interferon signaling pathway	9/177	45/11256	3.96041e-06	STAT2/USP18/IRF7/STAT1/OAS2/OAS1/IFI27/OAS3/ISG15
GO:0002832	GO:0002832	negative regulation of response to biotic stimulus	11/177	78/11256	4.72374e-06	STAT2/USP18/TRIM21/SLAMF8/SERPING1/OAS1/DHX58/PARP14/OAS3/ISG15/ACOD1
GO:0019079	GO:0019079	viral genome replication	12/177	99/11256	5.92963e-06	BST2/OASL/OAS2/OAS1/MX1/RSAD2/IFIT1/IFIT5/IFI27/EIF2AK2/OAS3/ISG15
GO:0045088	GO:0045088	regulation of innate immune response	15/177	172/11256	1.00842e-05	STAT2/USP18/IRF7/TRIM21/SLAMF8/SERPING1/OAS1/DHX58/IFI35/PARP9/PARP14/OAS3/ISG15/PYCARD/ACOD1
GO:0032479	GO:0032479	regulation of type I interferon production	11/177	87/11256	1.20376e-05	IRF7/TRIM21/STAT1/OAS2/DDX58/OAS1/DHX58/OAS3/ISG15/PYCARD/ACOD1
GO:0032606	GO:0032606	type I interferon production	11/177	87/11256	1.20376e-05	IRF7/TRIM21/STAT1/OAS2/DDX58/OAS1/DHX58/OAS3/ISG15/PYCARD/ACOD1
GO:0140374	GO:0140374	antiviral innate immune response	5/177	11/11256	4.21127e-05	DDX58/OAS1/MX1/IFIT1/CXCL10
GO:0098586	GO:0098586	cellular response to virus	9/177	63/11256	5.65655e-05	DDX60/IRF7/OASL/IFI6/DDX58/OAS1/DHX58/CXCL10/OAS3
GO:0032608	GO:0032608	interferon-beta production	8/177	52/11256	0.000126128	IRF7/OAS2/DDX58/OAS1/DHX58/OAS3/ISG15/PYCARD
GO:0032648	GO:0032648	regulation of interferon-beta production	8/177	52/11256	0.000126128	IRF7/OAS2/DDX58/OAS1/DHX58/OAS3/ISG15/PYCARD
GO:0032728	GO:0032728	positive regulation of interferon-beta production	7/177	37/11256	0.000132795	IRF7/OAS2/DDX58/OAS1/DHX58/OAS3/ISG15
GO:0032481	GO:0032481	positive regulation of type I interferon production	8/177	54/11256	0.000156719	IRF7/STAT1/OAS2/DDX58/OAS1/DHX58/OAS3/ISG15
GO:0034341	GO:0034341	response to interferon-gamma	10/177	93/11256	0.000158076	GBP3/GBP7/TRIM21/STAT1/BST2/ICAM1/PARP9/PARP14/ACOD1/RAB20
GO:0016032	GO:0016032	viral process	18/177	319/11256	0.000219043	PML/IRF7/TRIM21/STAT1/BST2/OASL/OAS2/OAS1/ICAM1/MX1/RSAD2/PARP9/IFIT1/IFIT5/IFI27/EIF2AK2/OAS3/ISG15
GO:0050777	GO:0050777	negative regulation of immune response	12/177	149/11256	0.000301833	STAT2/USP18/TRIM21/SLAMF8/SERPING1/OAS1/DHX58/RHBDF2/PARP14/OAS3/ISG15/ACOD1
GO:0019058	GO:0019058	viral life cycle	15/177	234/11256	0.000311389	PML/TRIM21/BST2/OASL/OAS2/OAS1/ICAM1/MX1/RSAD2/IFIT1/IFIT5/IFI27/EIF2AK2/OAS3/ISG15
GO:0050688	GO:0050688	regulation of defense response to virus	8/177	61/11256	0.00033876	STAT1/HERC5/DDX58/DHX58/PARP9/IFIT1/PYCARD/DTX3L
GO:0002833	GO:0002833	positive regulation of response to biotic stimulus	11/177	129/11256	0.000403821	DDX60/IRF7/OASL/CD274/DHX58/IFI35/PARP9/MR1/PYCARD/LY86/ACOD1
GO:0039528	GO:0039528	cytoplasmic pattern recognition receptor signaling pathway in response to virus	6/177	30/11256	0.000415386	DDX60/IRF7/OASL/DDX58/DHX58/OAS3
GO:0019221	GO:0019221	cytokine-mediated signaling pathway	17/177	306/11256	0.000416576	STAT2/USP18/IRF7/STAT1/OASL/OAS2/OAS1/MX1/PARP9/CXCL10/PARP14/IFI27/CMKLR1/CXCL9/OAS3/ISG15/PYCARD
GO:0035455	GO:0035455	response to interferon-alpha	5/177	18/11256	0.000416576	IFIT3/BST2/EIF2AK2/MX2/IFIT2
GO:0060339	GO:0060339	negative regulation of type I interferon-mediated signaling pathway	5/177	18/11256	0.000416576	STAT2/USP18/OAS1/OAS3/ISG15
GO:0031348	GO:0031348	negative regulation of defense response	12/177	162/11256	0.000561421	STAT2/USP18/TRIM21/SLAMF8/SERPING1/OAS1/DHX58/RHBDF2/PARP14/OAS3/ISG15/ACOD1
GO:0060759	GO:0060759	regulation of response to cytokine stimulus	10/177	112/11256	0.00060835	STAT2/USP18/IRF7/DDX58/OAS1/PARP9/PARP14/OAS3/ISG15/PYCARD
GO:0060338	GO:0060338	regulation of type I interferon-mediated signaling pathway	6/177	34/11256	0.000755631	STAT2/USP18/IRF7/OAS1/OAS3/ISG15
GO:0009617	GO:0009617	response to bacterium	19/177	397/11256	0.000865618	GBP7/IFI44/OAS2/SLAMF8/CD274/OAS1/CD68/DHX58/ICAM1/CMPK2/PDCD1LG2/MR1/CXCL10/CXCL9/OAS3/ISG15/PYCARD/LY86/ACOD1
GO:0071346	GO:0071346	cellular response to interferon-gamma	8/177	74/11256	0.00110183	GBP3/GBP7/STAT1/ICAM1/PARP9/PARP14/ACOD1/RAB20
GO:0035456	GO:0035456	response to interferon-beta	5/177	23/11256	0.0013156	STAT1/BST2/XAF1/OAS1/ACOD1
GO:0039529	GO:0039529	RIG-I signaling pathway	5/177	25/11256	0.00197788	DDX60/OASL/DDX58/DHX58/OAS3
GO:0001959	GO:0001959	regulation of cytokine-mediated signaling pathway	9/177	105/11256	0.00204003	STAT2/USP18/IRF7/OAS1/PARP9/PARP14/OAS3/ISG15/PYCARD
GO:0002230	GO:0002230	positive regulation of defense response to virus by host	5/177	28/11256	0.00336499	STAT1/DDX58/PARP9/PYCARD/DTX3L
GO:0006959	GO:0006959	humoral immune response	9/177	116/11256	0.00415183	CFB/C1R/TNFRSF21/SERPING1/C1QC/CXCL10/CXCL9/C1QB/ACOD1
GO:0001960	GO:0001960	negative regulation of cytokine-mediated signaling pathway	6/177	47/11256	0.00415183	STAT2/USP18/OAS1/PARP14/OAS3/ISG15
GO:0002221	GO:0002221	pattern recognition receptor signaling pathway	10/177	144/11256	0.00415183	DDX60/IRF7/OASL/DDX58/OAS1/DHX58/RSAD2/IFI35/OAS3/ACOD1
GO:0071222	GO:0071222	cellular response to lipopolysaccharide	10/177	144/11256	0.00415183	CD274/CD68/ICAM1/CMPK2/PDCD1LG2/CXCL10/CXCL9/PYCARD/LY86/ACOD1
GO:0006956	GO:0006956	complement activation	5/177	31/11256	0.00503965	CFB/C1R/SERPING1/C1QC/C1QB
GO:0060761	GO:0060761	negative regulation of response to cytokine stimulus	6/177	50/11256	0.00549834	STAT2/USP18/OAS1/PARP14/OAS3/ISG15
GO:0071219	GO:0071219	cellular response to molecule of bacterial origin	10/177	150/11256	0.00549834	CD274/CD68/ICAM1/CMPK2/PDCD1LG2/CXCL10/CXCL9/PYCARD/LY86/ACOD1
GO:0002753	GO:0002753	cytoplasmic pattern recognition receptor signaling pathway	6/177	53/11256	0.00741265	DDX60/IRF7/OASL/DDX58/DHX58/OAS3
GO:0050691	GO:0050691	regulation of defense response to virus by host	5/177	35/11256	0.0084735	STAT1/DDX58/PARP9/PYCARD/DTX3L
GO:0032069	GO:0032069	regulation of nuclease activity	4/177	20/11256	0.00972264	OASL/OAS2/OAS1/OAS3
GO:0062208	GO:0062208	positive regulation of pattern recognition receptor signaling pathway	5/177	37/11256	0.0106962	DDX60/OASL/DHX58/RSAD2/IFI35
GO:0062207	GO:0062207	regulation of pattern recognition receptor signaling pathway	7/177	85/11256	0.0148155	DDX60/IRF7/OASL/DHX58/RSAD2/IFI35/ACOD1
GO:0006958	GO:0006958	complement activation, classical pathway	4/177	23/11256	0.0161505	C1R/SERPING1/C1QC/C1QB
GO:0071216	GO:0071216	cellular response to biotic stimulus	10/177	174/11256	0.0161505	CD274/CD68/ICAM1/CMPK2/PDCD1LG2/CXCL10/CXCL9/PYCARD/LY86/ACOD1
GO:0002252	GO:0002252	immune effector process	17/177	432/11256	0.0173559	CFB/DDX60/IRF7/BST2/C1R/SLAMF8/DDX58/SERPING1/DHX58/ICAM1/RSAD2/IFI35/MR1/C1QC/PYCARD/C1QB/SUCNR1
GO:0001818	GO:0001818	negative regulation of cytokine production	11/177	213/11256	0.0201221	PML/BST2/TNFRSF21/CD274/OAS1/DHX58/PDCD1LG2/CMKLR1/OAS3/PYCARD/ACOD1
GO:0032103	GO:0032103	positive regulation of response to external stimulus	13/177	295/11256	0.0284615	DDX60/IRF7/LPL/OASL/DHX58/IFI35/PARP9/CXCL10/CMKLR1/PYCARD/LY86/SUCNR1/ACOD1
GO:0001738	GO:0001738	morphogenesis of a polarized epithelium	6/177	70/11256	0.0285684	GRHL3/TTC8/FZD3/DLG5/PLEKHA4/CAMSAP3
GO:0032613	GO:0032613	interleukin-10 production	5/177	47/11256	0.0285684	TNFRSF21/CD274/PDCD1LG2/ISG15/PYCARD
GO:0032653	GO:0032653	regulation of interleukin-10 production	5/177	47/11256	0.0285684	TNFRSF21/CD274/PDCD1LG2/ISG15/PYCARD
GO:0032102	GO:0032102	negative regulation of response to external stimulus	12/177	264/11256	0.0325302	STAT2/USP18/TRIM21/SLAMF8/SERPING1/OAS1/DHX58/RHBDF2/PARP14/OAS3/ISG15/ACOD1
GO:0050778	GO:0050778	positive regulation of immune response	15/177	383/11256	0.0353969	CFB/IRF7/C1R/TNFRSF21/CD274/SERPING1/RSAD2/IFI35/PARP9/MR1/C1QC/CMKLR1/PYCARD/C1QB/ACOD1
GO:0042130	GO:0042130	negative regulation of T cell proliferation	5/177	52/11256	0.0434341	DLG5/TNFRSF21/CD274/PDCD1LG2/PLA2G2D
GO:0032693	GO:0032693	negative regulation of interleukin-10 production	3/177	15/11256	0.049876	TNFRSF21/CD274/PDCD1LG2

## Sheet: Table_S4_4_Skyblue
	ID	Description	GeneRatio	BgRatio	p.adjust	geneID
GO:0042113	GO:0042113	B cell activation	27/300	218/11256	7.12185e-08	MS4A1/POU2AF1/CD40/CD19/BANK1/BLNK/TCF3/SWAP70/CXCR5/ICOSLG/TLR9/CR2/CD22/AICDA/BLK/FCRL1/CARD11/IGHE/CD79B/IGHM/CD79A/IGHV7-4-1/TNFRSF13C/IGKC/GAPT/IGHV3-15/MZB1
GO:0050853	GO:0050853	B cell receptor signaling pathway	14/300	57/11256	2.75668e-07	MS4A1/CD19/BANK1/BLNK/STAP1/CD22/BLK/IGHE/CD79B/IGHM/CD79A/IGHV7-4-1/IGKC/IGHV3-15
GO:0002377	GO:0002377	immunoglobulin production	18/300	112/11256	8.12402e-07	CD40/IGKV4-1/TCF3/SWAP70/TLR9/HLA-DOA/ZPBP2/CD22/AICDA/IGLV10-54/IGLV4-69/VPREB3/IGKV6D-41/IGKC/GAPT/IGLV3-10/MZB1/IGLV11-55
GO:0002768	GO:0002768	immune response-regulating cell surface receptor signaling pathway	21/300	197/11256	4.63846e-05	MS4A1/CD40/CD19/BANK1/BLNK/STAP1/ICOSLG/CR2/BTLA/VAV2/CD22/PAK3/BLK/CARD11/IGHE/CD79B/IGHM/CD79A/IGHV7-4-1/IGKC/IGHV3-15
GO:0042100	GO:0042100	B cell proliferation	12/300	71/11256	0.000143431	MS4A1/CD40/CD19/TLR9/CR2/CD22/BLK/CARD11/CD79A/TNFRSF13C/GAPT/MZB1
GO:0002250	GO:0002250	adaptive immune response	29/300	380/11256	0.000143431	CD40/AIRE/CD19/TRPM4/IGKV4-1/SWAP70/CD1C/ICOSLG/CR2/BTLA/HLA-DOA/SIGLEC10/TNFRSF17/IGLV10-54/IGHE/CD79B/FCER2/IGHM/CD79A/IGLV4-69/IGHV7-4-1/TNFRSF13C/IGKV6D-41/IGKC/GAPT/IGLV3-10/IGHV3-15/IGLV11-55/JCHAIN
GO:0002440	GO:0002440	production of molecular mediator of immune response	19/300	182/11256	0.000143431	CD40/TRPM4/IGKV4-1/TCF3/SWAP70/TLR9/HLA-DOA/ZPBP2/CD22/AICDA/IGLV10-54/IGLV4-69/VPREB3/IGKV6D-41/IGKC/GAPT/IGLV3-10/MZB1/IGLV11-55
GO:0006959	GO:0006959	humoral immune response	15/300	116/11256	0.000143431	MS4A1/POU2AF1/AIRE/BLNK/POU2F2/CR2/PAX5/CD83/IGHE/FCER2/IGHM/IGHV7-4-1/IGKC/IGHV3-15/JCHAIN
GO:0002429	GO:0002429	immune response-activating cell surface receptor signaling pathway	19/300	185/11256	0.000143431	MS4A1/CD19/BANK1/BLNK/STAP1/ICOSLG/CR2/VAV2/CD22/PAK3/BLK/CARD11/IGHE/CD79B/IGHM/CD79A/IGHV7-4-1/IGKC/IGHV3-15
GO:0002757	GO:0002757	immune response-activating signal transduction	19/300	185/11256	0.000143431	MS4A1/CD19/BANK1/BLNK/STAP1/ICOSLG/CR2/VAV2/CD22/PAK3/BLK/CARD11/IGHE/CD79B/IGHM/CD79A/IGHV7-4-1/IGKC/IGHV3-15
GO:0002764	GO:0002764	immune response-regulating signaling pathway	26/300	325/11256	0.00015069	SLC15A2/MS4A1/TLR10/CD40/TNIP3/CD19/BANK1/BLNK/STAP1/ICOSLG/TLR9/CR2/BTLA/VAV2/CD22/PAK3/BLK/GRAMD4/CARD11/IGHE/CD79B/IGHM/CD79A/IGHV7-4-1/IGKC/IGHV3-15
GO:0050851	GO:0050851	antigen receptor-mediated signaling pathway	16/300	143/11256	0.000311865	MS4A1/CD19/BANK1/BLNK/STAP1/ICOSLG/CD22/BLK/CARD11/IGHE/CD79B/IGHM/CD79A/IGHV7-4-1/IGKC/IGHV3-15
GO:0050864	GO:0050864	regulation of B cell activation	14/300	115/11256	0.000488739	CD40/CD19/BANK1/TLR9/CD22/BLK/CARD11/IGHE/IGHM/IGHV7-4-1/TNFRSF13C/IGKC/IGHV3-15/MZB1
GO:0016064	GO:0016064	immunoglobulin mediated immune response	12/300	99/11256	0.00255214	CD40/CD19/SWAP70/CR2/HLA-DOA/IGHE/FCER2/IGHM/IGHV7-4-1/IGKC/GAPT/IGHV3-15
GO:0019724	GO:0019724	B cell mediated immunity	12/300	101/11256	0.0029293	CD40/CD19/SWAP70/CR2/HLA-DOA/IGHE/FCER2/IGHM/IGHV7-4-1/IGKC/GAPT/IGHV3-15
GO:0002253	GO:0002253	activation of immune response	19/300	235/11256	0.00312379	MS4A1/CD19/BANK1/BLNK/STAP1/ICOSLG/CR2/VAV2/CD22/PAK3/BLK/CARD11/IGHE/CD79B/IGHM/CD79A/IGHV7-4-1/IGKC/IGHV3-15
GO:0006958	GO:0006958	complement activation, classical pathway	6/300	23/11256	0.00410892	CR2/IGHE/IGHM/IGHV7-4-1/IGKC/IGHV3-15
GO:0002455	GO:0002455	humoral immune response mediated by circulating immunoglobulin	7/300	34/11256	0.00426783	CR2/IGHE/FCER2/IGHM/IGHV7-4-1/IGKC/IGHV3-15
GO:0030183	GO:0030183	B cell differentiation	11/300	106/11256	0.0184068	MS4A1/POU2AF1/CD19/BLNK/TCF3/TLR9/CR2/AICDA/CARD11/CD79B/CD79A
GO:0006956	GO:0006956	complement activation	6/300	31/11256	0.0205612	CR2/IGHE/IGHM/IGHV7-4-1/IGKC/IGHV3-15
GO:0006910	GO:0006910	phagocytosis, recognition	5/300	20/11256	0.0205612	IGHE/IGHM/IGHV7-4-1/IGKC/IGHV3-15
GO:0050871	GO:0050871	positive regulation of B cell activation	9/300	77/11256	0.0267792	CD40/TLR9/CARD11/IGHE/IGHM/IGHV7-4-1/TNFRSF13C/IGKC/IGHV3-15

## Sheet: Table_S4_5_Red
	ID	Description	GeneRatio	BgRatio	p.adjust	geneID
GO:0040017	GO:0040017	positive regulation of locomotion	102/1652	394/11256	9.89249e-06	PTPRC/CASS4/BMP4/GAB1/P2RY12/EPB41L5/ZNF609/TGFBR1/IQSEC1/CLEC7A/PTK2/DOCK7/PLVAP/PDGFB/DOCK4/ITGB3/LGALS3/ATM/PPP3CA/CXCL16/SASH1/ENPP2/DRD1/PPM1F/DMTN/PDCD10/ADAM9/THBS1/HDAC4/XBP1/CLASP1/SHTN1/DOCK5/AGO2/PIK3CB/BMPR2/TLR4/TGFBR2/EGF/RIN2/MGAT5/HDAC9/PIK3CG/CSF1R/IQGAP1/SEMA6D/IGF1R/FN1/MAPK1/GPNMB/ATP7A/SELP/STK4/LGMN/BVES/JAK2/MYLK/PREX1/SSH1/SLC8A1/ROCK2/MAP3K3/PTGS2/SDCBP/NRP1/ANGPT1/MOSPD2…
GO:0030335	GO:0030335	positive regulation of cell migration	98/1652	378/11256	9.89249e-06	PTPRC/CASS4/BMP4/GAB1/P2RY12/EPB41L5/ZNF609/TGFBR1/IQSEC1/CLEC7A/PTK2/DOCK7/PLVAP/PDGFB/DOCK4/ITGB3/LGALS3/ATM/PPP3CA/CXCL16/SASH1/ENPP2/DRD1/PPM1F/DMTN/PDCD10/ADAM9/THBS1/HDAC4/XBP1/CLASP1/SHTN1/DOCK5/AGO2/PIK3CB/BMPR2/TLR4/TGFBR2/EGF/RIN2/MGAT5/HDAC9/PIK3CG/CSF1R/IQGAP1/SEMA6D/IGF1R/FN1/MAPK1/GPNMB/ATP7A/SELP/STK4/LGMN/JAK2/MYLK/PREX1/SSH1/SLC8A1/ROCK2/MAP3K3/PTGS2/SDCBP/NRP1/ANGPT1/MOSPD2/TJP1…
GO:2000147	GO:2000147	positive regulation of cell motility	99/1652	387/11256	9.89249e-06	PTPRC/CASS4/BMP4/GAB1/P2RY12/EPB41L5/ZNF609/TGFBR1/IQSEC1/CLEC7A/PTK2/DOCK7/PLVAP/PDGFB/DOCK4/ITGB3/LGALS3/ATM/PPP3CA/CXCL16/SASH1/ENPP2/DRD1/PPM1F/DMTN/PDCD10/ADAM9/THBS1/HDAC4/XBP1/CLASP1/SHTN1/DOCK5/AGO2/PIK3CB/BMPR2/TLR4/TGFBR2/EGF/RIN2/MGAT5/HDAC9/PIK3CG/CSF1R/IQGAP1/SEMA6D/IGF1R/FN1/MAPK1/GPNMB/ATP7A/SELP/STK4/LGMN/JAK2/MYLK/PREX1/SSH1/SLC8A1/ROCK2/MAP3K3/PTGS2/SDCBP/NRP1/ANGPT1/MOSPD2/TJP1…
GO:0051272	GO:0051272	positive regulation of cellular component movement	101/1652	398/11256	9.89249e-06	PTPRC/CASS4/BMP4/GAB1/P2RY12/EPB41L5/ZNF609/TGFBR1/IQSEC1/CLEC7A/PTK2/DOCK7/PLVAP/PDGFB/DOCK4/ITGB3/LGALS3/ATM/PPP3CA/CXCL16/SASH1/ENPP2/DRD1/PPM1F/DMTN/PDCD10/ADAM9/THBS1/HDAC4/XBP1/CLASP1/SHTN1/DOCK5/AGO2/FEZ1/PIK3CB/BMPR2/TLR4/TGFBR2/EGF/RIN2/MGAT5/HDAC9/PIK3CG/CSF1R/IQGAP1/SEMA6D/IGF1R/FN1/MAPK1/GPNMB/ATP7A/SELP/STK4/LGMN/JAK2/MYLK/PREX1/SSH1/SLC8A1/ROCK2/MAP3K3/PTGS2/SDCBP/NRP1/ANGPT1/MOSPD2…
GO:0070848	GO:0070848	response to growth factor	111/1652	451/11256	9.89249e-06	BMP4/GAB1/EP300/TGFB1I1/USP15/EPB41L5/TGFBR1/TGFBR3/CREBBP/PTK2/HIPK2/PDGFB/SOX6/ITGB3/ACVR1C/YES1/FBN1/CBL/PIK3CA/SORT1/ADAM9/THBS1/KLF4/BMPR1B/CHRD/FEZ1/PDE3A/PTEN/MAPK14/HIVEP1/PIK3CB/PTPN12/BMPR2/TLR4/NEO1/FKBP8/LATS1/NPTN/NIBAN2/TGFBR2/SKI/PPM1A/FBN2/SPRED1/FRS2/PCSK6/IQGAP1/SULF2/CASP3/SNCA/SHCBP1/MAPK1/ATP7A/RNF111/ACAP2/RBPMS2/LGMN/RAP1A/ITGB5/TRIM33/SORL1/ERN1/FLT3/ROCK2/LEMD3/CHST11/SDC…
GO:0071363	GO:0071363	cellular response to growth factor stimulus	106/1652	435/11256	3.13999e-05	BMP4/GAB1/EP300/TGFB1I1/USP15/EPB41L5/TGFBR1/TGFBR3/CREBBP/PTK2/HIPK2/PDGFB/SOX6/ITGB3/ACVR1C/YES1/FBN1/CBL/PIK3CA/SORT1/ADAM9/THBS1/KLF4/BMPR1B/CHRD/FEZ1/PDE3A/PTEN/MAPK14/HIVEP1/PIK3CB/PTPN12/BMPR2/TLR4/NEO1/FKBP8/LATS1/NPTN/NIBAN2/TGFBR2/SKI/PPM1A/FBN2/SPRED1/FRS2/PCSK6/IQGAP1/SULF2/CASP3/SNCA/SHCBP1/ATP7A/RNF111/ACAP2/RBPMS2/LGMN/RAP1A/ITGB5/TRIM33/SORL1/ERN1/FLT3/LEMD3/CHST11/SDCBP/NRP1/CD10…
GO:0042330	GO:0042330	taxis	95/1652	381/11256	4.35475e-05	NRG1/BMP4/GAB1/EP300/P2RY12/MTUS1/PF4V1/FPR3/PTK2/PDGFB/DOCK4/ITGB3/EPHB3/LGALS3/KALRN/CNR2/LAMA3/FCER1G/NCAM1/CXCL16/ENPP2/PPM1F/MPP1/PTPRJ/THBS1/BMPR1B/SIAH1/PDE4B/FEZ1/NECTIN1/MAPK14/PIK3CB/BMPR2/ALCAM/KIF5C/NEO1/NPTN/NIBAN2/NEXN/UNC5D/PIK3CG/CSF1R/SEMA6D/NOD2/MAPK1/ROBO2/GPNMB/LYST/LGMN/PREX1/EMB/PIKFYVE/RAB13/NRP1/ANGPT1/MOSPD2/MACO1/PLXNC1/SMAD4/OPHN1/NOTCH2/PROK2/HGF/BSG/PLA2G7/ITGAV/VAV3/…
GO:0006935	GO:0006935	chemotaxis	94/1652	380/11256	5.89723e-05	NRG1/BMP4/GAB1/P2RY12/MTUS1/PF4V1/FPR3/PTK2/PDGFB/DOCK4/ITGB3/EPHB3/LGALS3/KALRN/CNR2/LAMA3/FCER1G/NCAM1/CXCL16/ENPP2/PPM1F/MPP1/PTPRJ/THBS1/BMPR1B/SIAH1/PDE4B/FEZ1/NECTIN1/MAPK14/PIK3CB/BMPR2/ALCAM/KIF5C/NEO1/NPTN/NIBAN2/NEXN/UNC5D/PIK3CG/CSF1R/SEMA6D/NOD2/MAPK1/ROBO2/GPNMB/LYST/LGMN/PREX1/EMB/PIKFYVE/RAB13/NRP1/ANGPT1/MOSPD2/MACO1/PLXNC1/SMAD4/OPHN1/NOTCH2/PROK2/HGF/BSG/PLA2G7/ITGAV/VAV3/C5/ITG…
GO:0043410	GO:0043410	positive regulation of MAPK cascade	80/1652	308/11256	5.89723e-05	PTPRC/NRG1/BMP4/MYD88/TGFBR1/TNFAIP8L3/NENF/CLEC7A/MINK1/TLR6/HIPK2/PDGFB/ANKRD6/PLCB1/SASH1/TIMP2/PTPRJ/PDCD10/ADAM9/THBS1/HMGCR/PTEN/NQO2/CHI3L1/TLR4/DNAJC27/NPTN/RB1CC1/EGF/TGFA/FRS2/AKAP13/PIK3CG/CSF1R/IQGAP1/NOD2/IGF1R/PJA2/MTURN/GPNMB/SH3RF1/RAP1A/FFAR4/ERN1/KRAS/LRRK2/FLT3/MAP3K5/ROCK2/MAP3K3/GSDME/ALKAL2/SDCBP/NRP1/RELL1/ANGPT1/DOK6/NOTCH2/SH3RF2/HGF/TAOK1/PDE8A/RASSF2/FGB/FLT1/LRP1/SPAG9…
GO:0048812	GO:0048812	neuron projection morphogenesis	99/1652	407/11256	5.89723e-05	SDC2/TRAK1/CUX2/GSK3B/B4GALT5/ACTR2/PTK2/DOCK7/MINK1/ADNP/EPHB3/ANK3/KALRN/LAMA3/PPP3CA/NCAM1/CDKL5/GJA1/SHANK3/HECW2/KEL/NEDD4L/BMPR1B/SIAH1/SHTN1/FEZ1/SGK1/NECTIN1/PTEN/ATP8A2/S100A6/BMPR2/ALCAM/KIF5C/NEO1/OPA1/NPTN/NIBAN2/NEXN/DIP2B/UNC5D/TIAM2/WASL/IQGAP1/PAK2/SEMA6D/FN1/ROBO2/ATP7A/DISC1/CTTN/TANC2/RBFOX2/NCKAP1/NIN/VLDLR/LMTK2/DIP2A/LRRK2/PREX2/EMB/STXBP1/C9orf72/GRIP1/OLFM1/NRP1/PLXNC1/ZDH…
GO:0090287	GO:0090287	regulation of cellular response to growth factor stimulus	53/1652	177/11256	6.09588e-05	BMP4/EP300/TGFB1I1/TGFBR3/CREBBP/HIPK2/ITGB3/FBN1/THBS1/CHRD/PIK3CB/BMPR2/NEO1/FKBP8/LATS1/NPTN/NIBAN2/SKI/PPM1A/FBN2/SPRED1/PCSK6/SULF2/RNF111/RBPMS2/TRIM33/SORL1/LEMD3/CHST11/SDCBP/CD109/ZDHHC17/SMAD4/NOTCH2/UBE2O/LATS2/RUNX2/TMEM108/HIF1A/ZNF423/PALS1/LTBP1/IL12B/MIRLET7G/NBL1/XIAP/SKIL/FOXD1/CRIM1/SPRY3/LOX/WNT5A/IL1B
GO:0007169	GO:0007169	transmembrane receptor protein tyrosine kinase signaling pathway	100/1652	414/11256	6.09588e-05	CASS4/NRG1/TNS2/ARID5B/RHBDF1/GAB1/NCK2/ZNF106/GSK3B/PTK2/PDGFB/ITGB3/EPHB3/KALRN/YES1/PLCB1/CBL/SAMD12/PIK3CA/PTPRE/SOGA1/SORT1/PTPRJ/THBS1/ADIPOR1/COL4A6/ERBIN/PTEN/MAPK14/PIK3CB/PTPN12/AXL/SESN3/OPA1/SGPL1/NPTN/NIBAN2/EGF/TGFA/REPS2/FRS2/CSF1R/IQGAP1/SULF2/PAK2/CASP3/SNCA/IGF1R/SHCBP1/PTPRG/MAPK1/LGMN/JAK2/FRK/SORL1/OGT/LMTK2/IGF2R/FLT3/GAB2/NRP1/ANGPT1/OSBPL8/ZDHHC17/DOK6/SETX/HGF/GALNT3/RUNX…
GO:0120039	GO:0120039	plasma membrane bounded cell projection morphogenesis	101/1652	420/11256	6.09588e-05	SDC2/TRAK1/CUX2/GSK3B/B4GALT5/ACTR2/PTK2/DOCK7/MINK1/ADNP/EPHB3/ANK3/KALRN/LAMA3/PPP3CA/NCAM1/ENPP2/CDKL5/GJA1/SHANK3/HECW2/KEL/NEDD4L/BMPR1B/SIAH1/SHTN1/FEZ1/SGK1/NECTIN1/PTEN/ATP8A2/S100A6/BMPR2/ALCAM/KIF5C/NEO1/OPA1/NPTN/NIBAN2/NEXN/DIP2B/UNC5D/TIAM2/WASL/IQGAP1/PAK2/SEMA6D/FN1/ROBO2/ATP7A/DISC1/CTTN/TANC2/RBFOX2/NCKAP1/NIN/VLDLR/LMTK2/DIP2A/LRRK2/PREX2/EMB/STXBP1/C9orf72/GRIP1/OLFM1/NRP1/PLXN…
GO:0032989	GO:0032989	cellular component morphogenesis	115/1652	497/11256	6.09588e-05	SDC2/TRAK1/CUX2/GSK3B/B4GALT5/PRKAR1A/ACTR2/PTK2/DOCK7/MINK1/ADNP/EPHB3/ANK3/LDB3/KALRN/LAMA3/CD9/PPP3CA/NCAM1/ENPP2/CDKL5/GJA1/SHANK3/HECW2/BCL2L1/CERT1/KEL/NEDD4L/BMPR1B/SIAH1/CLASP1/SHTN1/FEZ1/SGK1/PGM5/NECTIN1/PTEN/ATP8A2/TMF1/S100A6/BMPR2/ALCAM/KIF5C/NEO1/OPA1/NPTN/NIBAN2/NEXN/DIP2B/UNC5D/TIAM2/AKAP13/WASL/IQGAP1/PAK2/SEMA6D/TMOD1/FN1/ROBO2/ATP7A/DISC1/CTTN/TANC2/RBFOX2/NCKAP1/NIN/VLDLR/LMTK…
GO:0048858	GO:0048858	cell projection morphogenesis	101/1652	422/11256	6.09588e-05	SDC2/TRAK1/CUX2/GSK3B/B4GALT5/ACTR2/PTK2/DOCK7/MINK1/ADNP/EPHB3/ANK3/KALRN/LAMA3/PPP3CA/NCAM1/ENPP2/CDKL5/GJA1/SHANK3/HECW2/KEL/NEDD4L/BMPR1B/SIAH1/SHTN1/FEZ1/SGK1/NECTIN1/PTEN/ATP8A2/S100A6/BMPR2/ALCAM/KIF5C/NEO1/OPA1/NPTN/NIBAN2/NEXN/DIP2B/UNC5D/TIAM2/WASL/IQGAP1/PAK2/SEMA6D/FN1/ROBO2/ATP7A/DISC1/CTTN/TANC2/RBFOX2/NCKAP1/NIN/VLDLR/LMTK2/DIP2A/LRRK2/PREX2/EMB/STXBP1/C9orf72/GRIP1/OLFM1/NRP1/PLXN…
GO:0043408	GO:0043408	regulation of MAPK cascade	105/1652	444/11256	6.09588e-05	PTPRC/NRG1/BMP4/MYD88/TGFBR1/TNFAIP8L3/NENF/CLEC7A/MINK1/TLR6/HIPK2/PDGFB/ANKRD6/PLCB1/SASH1/TIMP2/PTPRJ/PDCD10/ADAM9/THBS1/KLF4/HMGCR/PTEN/NQO2/NF1/PIK3CB/CHI3L1/PINK1/TLR4/DNAJC27/NPTN/RB1CC1/EGF/TGFA/SPRED1/FRS2/AKAP13/PIK3CG/CSF1R/IQGAP1/PAK2/NOD2/IGF1R/FN1/PJA2/MAPK1/MTURN/GPNMB/SH3RF1/ITCH/STK4/RAP1A/FFAR4/SORL1/HRH4/PRDM11/ERN1/KRAS/LRRK2/FLT3/STK40/MAP3K5/ROCK2/MAP3K3/GSDME/ALKAL2/SDCBP/N…
GO:0032990	GO:0032990	cell part morphogenesis	104/1652	439/11256	6.09588e-05	SDC2/TRAK1/CUX2/GSK3B/B4GALT5/ACTR2/PTK2/DOCK7/MINK1/ADNP/EPHB3/ANK3/KALRN/LAMA3/PPP3CA/NCAM1/ENPP2/CDKL5/GJA1/SHANK3/HECW2/BCL2L1/CERT1/KEL/NEDD4L/BMPR1B/SIAH1/SHTN1/FEZ1/SGK1/NECTIN1/PTEN/ATP8A2/S100A6/BMPR2/ALCAM/KIF5C/NEO1/OPA1/NPTN/NIBAN2/NEXN/DIP2B/UNC5D/TIAM2/WASL/IQGAP1/PAK2/SEMA6D/FN1/ROBO2/ATP7A/DISC1/CTTN/TANC2/RBFOX2/NCKAP1/NIN/VLDLR/LMTK2/DIP2A/LRRK2/PREX2/EMB/STXBP1/C9orf72/GRIP1/OL…
GO:0034330	GO:0034330	cell junction organization	104/1652	439/11256	6.09588e-05	NRG1/PKP2/EPB41L5/TGFBR1/IQSEC1/ZDHHC2/CUX2/F11R/ACTR2/PTK2/STRN/ADNP/PATJ/EPHB3/GPC4/ANK3/ARHGAP6/CD9/WASF3/CDKL5/DRD1/GJA1/PPM1F/SHANK3/PTPRJ/DMTN/THBS1/CLASP1/ITSN1/LIMCH1/NECTIN1/PTEN/MAPK14/ARHGEF15/OPA1/NPTN/TSC1/NDRG1/CTTNBP2/CACNB4/ADD2/PRKCI/WASL/CSF1R/CDH1/IQGAP1/PAK2/SNCA/IGF1R/FN1/APBB2/ROBO2/DISC1/CTTN/TANC2/RAB8B/NFIA/LGMN/RAP1A/LAMC1/SSH1/SLK/LRRC4/DIP2A/TLR2/LRRK2/C1QL3/UNC13B/ROC…
GO:0014911	GO:0014911	positive regulation of smooth muscle cell migration	16/1652	28/11256	6.09588e-05	DOCK7/PDGFB/DOCK4/HDAC4/DOCK5/TLR4/IQGAP1/SEMA6D/ATP7A/SSH1/NRP1/ITGA2/LRP1/FOXO4/AIF1/MDM2
GO:0000904	GO:0000904	cell morphogenesis involved in differentiation	110/1652	472/11256	6.21504e-05	CASS4/EP300/SDC2/TRAK1/EPB41L5/CUX2/GSK3B/B4GALT5/ACTR2/PTK2/DOCK7/MINK1/ADNP/ITGB3/EPHB3/ANK3/KALRN/LAMA3/PPP3CA/NCAM1/CDKL5/SHANK3/HECW2/DMTN/KEL/NEDD4L/BMPR1B/SIAH1/SHTN1/DOCK5/FEZ1/NECTIN1/PTEN/ATP8A2/S100A6/BMPR2/ALCAM/AXL/KIF5C/NEO1/OPA1/LATS1/NPTN/NIBAN2/NEXN/DIP2B/UNC5D/TIAM2/WASL/COL15A1/PAK2/CASP3/SEMA6D/FN1/ROBO2/DISC1/CTTN/TANC2/RBFOX2/BVES/NIN/PREX1/LAMC1/VLDLR/LMTK2/MPIG6B/DIP2A/LRR…
GO:0030510	GO:0030510	regulation of BMP signaling pathway	23/1652	53/11256	9.94985e-05	BMP4/HIPK2/FBN1/CHRD/BMPR2/NEO1/FKBP8/SKI/PCSK6/RBPMS2/TRIM33/SORL1/LEMD3/SMAD4/NOTCH2/UBE2O/ZNF423/NBL1/XIAP/SKIL/FOXD1/CRIM1/WNT5A
GO:0071417	GO:0071417	cellular response to organonitrogen compound	102/1652	434/11256	9.94985e-05	TNS2/GAB1/RYR2/P2RY12/CASP7/CPEB2/ZNF106/GSK3B/ADCY5/ACTR2/PTK2/TLR6/SLC6A4/NAMPT/FBN1/AGTRAP/DRD1/PIK3CA/GJA1/PTPRE/SOGA1/UBR2/DMTN/BCL2L1/KLF4/ADCY6/ADIPOR1/COL4A6/XBP1/PDE4B/KCNQ1/BACE1/PDE3A/PTEN/GABPA/TLR4/SESN3/OPA1/HDAC9/PRKCI/AQP9/KLF1/PIK3CG/CDH1/CASP3/SNCA/AHR/NOD2/IGF1R/MAPK1/ATP7A/RAB8B/SH3BP4/LGMN/XRN1/HRH2/RAP1A/JAK2/SORL1/CA2/CPEB3/HRH4/SSH1/AKAP6/OGT/SLC8A1/LRRK2/ROCK2/PTGS2/RAB13…
GO:1901699	GO:1901699	cellular response to nitrogen compound	109/1652	472/11256	9.94985e-05	TNS2/GAB1/RYR2/P2RY12/CASP7/CPEB2/ZNF106/GSK3B/ADCY5/ACTR2/PTK2/TLR6/SLC6A4/EPG5/NAMPT/FBN1/PLCB1/AGTRAP/DRD1/PIK3CA/GJA1/PTPRE/SOGA1/UBR2/DMTN/BCL2L1/KLF4/ADCY6/ADIPOR1/COL4A6/XBP1/PDE4B/KCNQ1/BACE1/PDE3A/PTEN/GABPA/TLR4/SESN3/OPA1/HDAC9/PRKCI/AQP9/KLF1/PIK3CG/CDH1/CASP3/SNCA/AHR/NOD2/IGF1R/MAPK1/ATP7A/RAB8B/SH3BP4/LGMN/XRN1/HRH2/RAP1A/JAK2/SORL1/CA2/CPEB3/HRH4/SSH1/AKAP6/OGT/SLC8A1/FMR1/LRRK2/R…
GO:0090092	GO:0090092	regulation of transmembrane receptor protein serine/threonine kinase signaling pathway	46/1652	151/11256	0.000107922	BMP4/EP300/TGFB1I1/TGFBR1/TGFBR3/CREBBP/HIPK2/FBN1/THBS1/CHRD/BMPR2/NEO1/FKBP8/LATS1/SKI/PPM1A/FBN2/SPRED1/PCSK6/RNF111/RBPMS2/JAK2/TRIM33/SORL1/LEMD3/CHST11/SDCBP/CD109/SMAD4/NOTCH2/UBE2O/LATS2/ZNF423/PALS1/LTBP1/BMP6/LRP1/HFE/MIRLET7G/NBL1/XIAP/SKIL/FOXD1/CRIM1/LOX/WNT5A
GO:0001934	GO:0001934	positive regulation of protein phosphorylation	112/1652	493/11256	0.000147769	PTPRC/CASS4/NRG1/BMP4/TGFBR1/RICTOR/CLEC7A/PTK2/DOCK7/TLR6/HIPK2/GPRC5B/PDGFB/ADNP/LEPR/ITGB3/YES1/DOCK3/SASH1/ENPP2/PIK3CA/PTPRJ/PDCD10/ADAM9/THBS1/BMPR1B/CCNT1/TBK1/LIMCH1/CHI3L1/PINK1/BMPR2/TLR4/FAXDC2/CAB39/LATS1/NPTN/RB1CC1/TGFBR2/EGF/CCNT2/TGFA/AKAP13/PIK3CG/CSF1R/IQGAP1/PAK2/SNCA/NOD2/MAPK1/GPNMB/STK4/ITLN1/CLEC6A/RAP1A/NBN/JAK2/TAB2/VLDLR/ERN1/KRAS/FMR1/LRRK2/FLT3/CACUL1/MAP3K5/GATA1/ROCK…
GO:0006929	GO:0006929	substrate-dependent cell migration	12/1652	18/11256	0.000147769	PTPRC/P2RY12/EPB41L5/SHTN1/FN1/STK4/CTTN/SDCBP/NRP1/OPHN1/ITGA2/ANKS1A
GO:0001568	GO:0001568	blood vessel development	105/1652	457/11256	0.000178903	TGFBI/QKI/BMP4/NPRL3/GAB1/TGFBR1/TGFBR3/PTK2/HIPK2/PDGFB/HEY1/LEPR/ITGB3/EPHB3/LDLR/SASH1/ENPP2/PIK3CA/PDCD10/THBS1/KLF4/MMP19/TNFSF12/XBP1/AGO2/PTEN/MAPK14/NF1/PIK3CB/CHI3L1/BMPR2/CALCRL/SGPL1/NIBAN2/TGFBR2/EGF/RIN2/TGFA/SPRED1/PTPRB/HDAC9/MEIS1/PIK3CG/COL15A1/FLVCR1/E2F2/HK2/AHR/FN1/MAPK1/ROBO2/GPNMB/ATP7A/GPX1/STK4/HPSE/RAP1A/MYLK/ROCK2/MAP3K3/PTGS2/NRP1/ANGPT1/TJP1/JAG1/RORA/NOTCH2/PROK2/HGF/…
GO:0048667	GO:0048667	cell morphogenesis involved in neuron differentiation	87/1652	362/11256	0.000214166	SDC2/TRAK1/CUX2/GSK3B/B4GALT5/ACTR2/PTK2/DOCK7/MINK1/ADNP/EPHB3/ANK3/KALRN/LAMA3/PPP3CA/NCAM1/CDKL5/SHANK3/HECW2/KEL/NEDD4L/BMPR1B/SIAH1/SHTN1/FEZ1/NECTIN1/PTEN/ATP8A2/S100A6/BMPR2/ALCAM/KIF5C/NEO1/OPA1/NPTN/NIBAN2/NEXN/DIP2B/UNC5D/TIAM2/WASL/PAK2/SEMA6D/FN1/ROBO2/DISC1/CTTN/TANC2/RBFOX2/NIN/VLDLR/LMTK2/DIP2A/LRRK2/PREX2/EMB/STXBP1/C9orf72/OLFM1/NRP1/MYO7A/PLXNC1/ZDHHC17/SMAD4/OPHN1/NOTCH2/BSG/PA…
GO:0051347	GO:0051347	positive regulation of transferase activity	96/1652	411/11256	0.000227999	PTPRC/CASS4/NRG1/TNKS/P2RY12/TNFAIP8L3/RICTOR/PTK2/TLR6/GPRC5B/PDGFB/ADNP/ITGB3/EPHB3/ARRDC3/DOCK3/SASH1/PIK3CA/PDCD10/CDC14B/ADAM9/THBS1/KLF4/BMPR1B/CCNT1/PTEN/DCUN1D4/CHI3L1/PINK1/BMPR2/TLR4/AXL/CAB39/TGFBR2/EGF/CCNT2/DCUN1D1/TGFA/AKAP13/PIK3CG/CSF1R/IQGAP1/PAK2/SNCA/NOD2/IGF1R/MAPK1/STK4/RAP1A/NBN/JAK2/SORL1/TAB2/VLDLR/ERN1/KRAS/LMTK2/LRRK2/FLT3/CACUL1/MAP3K5/ECT2/DIPK2A/ALKAL2/DDX3X/ANGPT1/OS…
GO:0007178	GO:0007178	transmembrane receptor protein serine/threonine kinase signaling pathway	60/1652	224/11256	0.000232329	BMP4/EP300/TGFB1I1/USP15/TGFBR1/TGFBR3/CREBBP/PTK2/HIPK2/PPM1L/ACVR1C/FBN1/ADAM9/THBS1/BMPR1B/CHRD/MAPK14/HIVEP1/BMPR2/NEO1/FKBP8/LATS1/TGFBR2/SKI/PPM1A/FBN2/SPRED1/PCSK6/RNF111/RBPMS2/ITGB5/JAK2/TRIM33/SORL1/LEMD3/CHST11/SDCBP/CD109/SMAD4/NOTCH2/NLK/UBE2O/WWTR1/LATS2/RUNX2/ZNF423/PALS1/LTBP1/BMP6/LRP1/HFE/MIRLET7G/PTPRK/NBL1/XIAP/SKIL/FOXD1/CRIM1/LOX/WNT5A
GO:0048514	GO:0048514	blood vessel morphogenesis	94/1652	401/11256	0.000232329	TGFBI/QKI/BMP4/NPRL3/GAB1/TGFBR1/TGFBR3/PTK2/HIPK2/HEY1/LEPR/ITGB3/EPHB3/LDLR/SASH1/ENPP2/PIK3CA/PDCD10/THBS1/KLF4/MMP19/TNFSF12/XBP1/AGO2/PTEN/MAPK14/NF1/PIK3CB/CHI3L1/BMPR2/CALCRL/SGPL1/NIBAN2/TGFBR2/EGF/RIN2/TGFA/SPRED1/PTPRB/HDAC9/MEIS1/PIK3CG/COL15A1/E2F2/HK2/FN1/GPNMB/GPX1/STK4/HPSE/RAP1A/MYLK/ROCK2/MAP3K3/PTGS2/NRP1/ANGPT1/TJP1/JAG1/RORA/NOTCH2/PROK2/HGF/BSG/ITGAV/VAV3/SP1/C5/SLC12A6/HIF1A…
GO:0007610	GO:0007610	behavior	81/1652	332/11256	0.000232329	NRG1/FXN/EP300/CUX2/ADCY5/ACTR2/HIPK2/STRN/ADNP/ATXN1/LEPR/SLC6A4/ARRDC3/LDLR/PLCB1/SYNJ1/DRD1/GJA1/SHANK3/THBS1/HDAC4/HMGCR/SLC16A1/ABL2/MME/KCNQ1/SGK1/SLC4A10/PTEN/NQO2/ATP8A2/NF1/AGTPBP1/NPTN/TSC1/MEIS1/APBA1/PIAS1/NPTX2/CASP3/SNCA/TMOD1/PJA2/MAPK1/ATP7A/DACH1/LGMN/SLC18A2/CPEB3/VLDLR/KRAS/PRKAR2B/TLR2/LRRK2/NCOA2/PREX2/PTGS2/NEGR1/OXR1/PER3/VPS13A/AMFR/SLC7A11/NCOA1/HIF1A/ZFHX3/NR1D2/ADAM22/G…
GO:0048589	GO:0048589	developmental growth	96/1652	413/11256	0.000251535	TNS2/FXN/ARID5B/BMP4/EP300/BNC2/EPB41L5/TGFBR1/TGFBR3/GSK3B/PRKAR1A/ADNP/XRCC2/LEPR/SLC6A4/ACVR1C/CPQ/PLCB1/CD9/PPP3CA/CDKL5/PIK3CA/GJA1/NEDD4L/BMPR1B/TNKS2/SHTN1/SLC4A10/PTEN/MAPK14/ATP8A2/PTPN12/BMPR2/ALCAM/FKBP8/SGPL1/LATS1/TGFBR2/DIP2B/MEIS1/AKAP13/APBA1/FLVCR1/IQGAP1/SEMA6D/FN1/MAPK1/GPX1/PSAP/DISC1/STK4/CTTN/LGMN/NBN/NIN/AKAP6/KMT2D/WWC2/STK40/C9orf72/DIPK2A/MTPN/CHST11/OLFM1/NRP1/HOPX/SMAD…
GO:0060627	GO:0060627	regulation of vesicle-mediated transport	90/1652	385/11256	0.000396625	PTPRC/ATP9A/MCTP1/ZDHHC2/GSK3B/CLEC7A/TFR2/ITGB3/LGALS3/FCER1G/PPP3CA/SYNJ1/CBL/DOC2B/PTPRJ/ABL2/NEDD4L/CLASP1/ITSN1/ANKRD13A/BACE1/PTEN/PIK3CB/AXL/EGF/STXBP3/CNST/APBA1/WASL/BMP2K/SNCA/NOD2/MAPK1/RAB8B/BVES/RAP1A/SORL1/STXBP6/FMR1/TLR2/LRRK2/ABCA13/STXBP1/STXBP5/DNAJC6/SDCBP/GAB2/RAB13/NRP1/ANGPT1/MKLN1/OPHN1/IL15/ITGAV/RUFY2/RSC1A1/NUMB/SNX3/ITGA2/RAB27A/VPS4B/TBC1D4/FGB/LRP1/STON2/PRKD1/ZFYVE1…
GO:0042060	GO:0042060	wound healing	73/1652	295/11256	0.000396625	NRG1/P2RY12/F13A1/PF4V1/TGFBR1/F11R/CLEC7A/PTK2/PDGFB/ITGB3/CD9/FCER1G/PPP3CA/PIK3CA/GJA1/DMTN/PDCD10/THBS1/HMGCR/XBP1/CLASP1/PTEN/MAPK14/NF1/PIK3CB/TLR4/AXL/TGFBR2/STXBP3/TGFA/PIK3CG/CASP3/FN1/GPX1/SELP/HPSE/ARFGEF1/JAK2/MYLK/MPIG6B/MAP3K5/STXBP1/GATA1/SERPINB2/SLC4A1/JMJD1C/CD109/NOTCH2/VAV3/KANK1/SLC7A11/ITGA2/TFPI2/RAB27A/VCL/HIF1A/FGB/ITGA9/MMRN1/ENTPD1/P2RY1/F2R/ENPP4/CD36/GP5/GNAQ/LOX/PF4/…
GO:0001944	GO:0001944	vasculature development	108/1652	484/11256	0.000396625	TGFBI/QKI/BMP4/NPRL3/GAB1/TGFBR1/TGFBR3/PTK2/HIPK2/PDGFB/HEY1/LEPR/ITGB3/EPHB3/LDLR/SASH1/ENPP2/PIK3CA/PDCD10/THBS1/KLF4/MMP19/TNFSF12/XBP1/AGO2/PTEN/MAPK14/NF1/PIK3CB/CHI3L1/ARHGEF15/BMPR2/CALCRL/SGPL1/NIBAN2/TGFBR2/EGF/RIN2/TGFA/SPRED1/PTPRB/HDAC9/MEIS1/PIK3CG/COL15A1/FLVCR1/E2F2/HK2/AHR/FN1/MAPK1/ROBO2/GPNMB/ATP7A/GPX1/STK4/HPSE/RAP1A/MYLK/ROCK2/MAP3K3/PTGS2/NRP1/ANGPT1/TJP1/JAG1/RORA/NOTCH2/P…
GO:0007186	GO:0007186	G protein-coupled receptor signaling pathway	91/1652	391/11256	0.000396625	PTGER2/PLCB4/P2RY12/ACKR1/GNAZ/RGS6/ADCY5/FPR3/GPRC5B/ARRDC3/GNB4/CNR2/PLCB1/AGTRAP/DRD1/SORT1/ADCY6/PDE4B/KCNQ1/GPR75/PDE3A/PIK3CB/CALCRL/GPR15/FRS2/AKAP13/PIK3CG/SNCA/PDE4D/TMEM145/ARHGEF12/PSAP/RGS18/OR5AN1/HRH2/JAK2/FFAR4/SORL1/CA2/HRH4/PREX1/LMBRD2/IGF2R/ACP3/PREX2/GNA13/ROCK2/GPR65/PTGER3/OR6N1/PROK2/PARD3/P2RY2/CACNA1D/C5/PLCB2/ABCA1/ZDHHC7/CELSR1/LRP1/GPR160/GLRB/AKR1C3/LGR4/XCR1/INSR/AZU…
GO:0045859	GO:0045859	regulation of protein kinase activity	108/1652	485/11256	0.000425406	PTPRC/CASS4/NRG1/BMP4/CCNG2/NCK2/RICTOR/PRKAR1A/PTK2/TLR6/GPRC5B/PDGFB/ADNP/ITGB3/DOCK3/CBL/SASH1/PIK3CA/PPM1F/PTPRJ/PDCD10/ADAM9/THBS1/HMGCR/BMPR1B/FBXO7/CCNT1/PTEN/NF1/PIK3CB/CHI3L1/PINK1/BMPR2/TLR4/CAB39/LATS1/TSC1/TGFBR2/EGF/CCNT2/TGFA/SPRED1/PTPRB/AKAP13/PIK3CG/CSF1R/IQGAP1/PAK2/CASP3/SNCA/NOD2/STK4/RAP1A/JAK2/SORL1/TAB2/VLDLR/ERN1/KRAS/PRKAR2B/SLC8A1/LRRK2/FLT3/CACUL1/MAP3K5/CCNL1/ECT2/DIPK…
GO:0033674	GO:0033674	positive regulation of kinase activity	82/1652	344/11256	0.000438605	PTPRC/CASS4/NRG1/P2RY12/TNFAIP8L3/RICTOR/PTK2/TLR6/GPRC5B/PDGFB/ADNP/ITGB3/EPHB3/DOCK3/SASH1/PIK3CA/PDCD10/ADAM9/THBS1/BMPR1B/CCNT1/CHI3L1/PINK1/BMPR2/TLR4/AXL/CAB39/TGFBR2/EGF/CCNT2/TGFA/AKAP13/PIK3CG/CSF1R/IQGAP1/PAK2/SNCA/NOD2/IGF1R/STK4/RAP1A/NBN/JAK2/TAB2/VLDLR/ERN1/KRAS/LMTK2/LRRK2/FLT3/CACUL1/MAP3K5/ECT2/DIPK2A/ALKAL2/DDX3X/ANGPT1/OSBPL8/STRADB/CENPE/TAOK1/VAV3/RASSF2/FLT1/IL12B/PFKFB2/PRK…
GO:0007507	GO:0007507	heart development	86/1652	367/11256	0.000514981	NRG1/BMP4/NPRL3/PKP2/EP300/RYR2/CASP7/SGCG/TGFBR1/CACYBP/TGFBR3/PRKAR1A/PTK2/CDKL1/PDGFB/HEY1/SOX6/KDM6A/LDB3/FBN1/GJA1/RPS6KA2/CERT1/ACADM/KCNQ1/PAM/PTEN/MAPK14/NF1/BMPR2/CC2D2A/CALCRL/BBS7/TSC1/RB1CC1/TGFBR2/SH3PXD2B/SPRED1/FRS2/TFDP2/HDAC9/MEIS1/MDM4/AKAP13/CASP3/FN1/MAML1/MAPK1/ROBO2/STK4/BVES/TAB2/AKAP6/SLC8A1/ROCK2/MEF2D/DIPK2A/OLFM1/NRP1/HOPX/JAG1/SMAD4/NOTCH2/ALDH1A2/KAT2B/MICAL2/HIF1A/PR…
GO:0018105	GO:0018105	peptidyl-serine phosphorylation	60/1652	231/11256	0.000518696	TNKS/TGFBR1/NCK2/RICTOR/GSK3B/DOCK7/HIPK2/PDGFB/MAPK8/ATM/PIK3CA/MAST4/PPM1F/RPS6KA2/DMTN/PDCD10/CLK1/NEK6/TBK1/SGK1/PTEN/MAPK14/PINK1/CAB39/LATS1/TGFBR2/TTBK2/PRKCI/PAK2/SNCA/PDE4D/MAPK1/PLCL1/STK4/ERN1/LMTK2/LRRK2/ROCK2/PTGS2/PIKFYVE/ANGPT1/DYRK1A/HGF/NLK/LATS2/UHMK1/PRKG2/HIPK3/RASSF2/MORC3/PKN2/HIPK1/SMG1/PRKD1/STK38L/PLCL2/FNIP2/HSP90AA1/GADD45A/WNT5A
GO:0045860	GO:0045860	positive regulation of protein kinase activity	71/1652	288/11256	0.000529294	PTPRC/CASS4/NRG1/RICTOR/PTK2/TLR6/GPRC5B/PDGFB/ADNP/ITGB3/DOCK3/SASH1/PIK3CA/PDCD10/ADAM9/THBS1/BMPR1B/CCNT1/CHI3L1/PINK1/BMPR2/TLR4/CAB39/TGFBR2/EGF/CCNT2/TGFA/AKAP13/PIK3CG/CSF1R/IQGAP1/PAK2/SNCA/NOD2/STK4/RAP1A/JAK2/TAB2/VLDLR/ERN1/KRAS/LRRK2/FLT3/CACUL1/MAP3K5/ECT2/DIPK2A/ALKAL2/DDX3X/ANGPT1/OSBPL8/STRADB/CENPE/TAOK1/RASSF2/FLT1/IL12B/PDGFC/IL6R/DAB1/INSR/AZU1/RALB/IGF2/CDKN1B/HSP90AA1/EREG/K…
GO:0034329	GO:0034329	cell junction assembly	63/1652	247/11256	0.000547863	NRG1/PKP2/EPB41L5/CUX2/F11R/PTK2/STRN/ADNP/PATJ/EPHB3/GPC4/ARHGAP6/CD9/DRD1/GJA1/PPM1F/SHANK3/PTPRJ/DMTN/THBS1/CLASP1/LIMCH1/NECTIN1/PTEN/NPTN/TSC1/ADD2/CDH1/IQGAP1/PAK2/SNCA/FN1/ROBO2/CTTN/RAP1A/LAMC1/SLK/LRRC4/TLR2/ROCK2/ECT2/SDCBP/RAB13/NRP1/TJP1/OPHN1/PARD3/EPB41L3/ITGA2/PKN2/VCL/HIPK1/LRP1/IL1RAP/PTPRK/FMN1/HEG1/PTPRO/PEAK1/LRRN1/WNT5A/IL1B/FAM107A
GO:0071496	GO:0071496	cellular response to external stimulus	62/1652	244/11256	0.000724861	PTPRC/NPRL3/TLR5/TNKS/MYD88/LAMP2/F11R/GABARAPL1/ADNP/TRIM24/AQP3/NAMPT/MAPK8/CBL/ZFYVE1/GJA1/HDAC4/XBP1/WIPI1/BMPR2/TLR4/AXL/SESN3/TSC1/MAP3K1/MAPK1/SH3GLB1/TLR8/BMT2/LRRK2/MAP3K5/PTGS2/MTPN/PPM1D/MAP3K2/IL15/CPEB4/FOXO3/ITGA2/NCOA1/GAS2L1/PDK4/BMP6/MTMR3/PRKD1/GLUL/VCAM1/KANK2/AKR1C3/ATP2B1/PHEX/HFE/RNF152/RALB/AIF1/GABARAPL2/MDM2/GADD45A/KCNJ2/PIEZO2/IL1B/FAM107A
GO:0001525	GO:0001525	angiogenesis	80/1652	340/11256	0.000841462	TGFBI/BMP4/GAB1/TGFBR1/PTK2/HIPK2/HEY1/LEPR/ITGB3/EPHB3/SASH1/ENPP2/PIK3CA/PDCD10/THBS1/KLF4/MMP19/TNFSF12/XBP1/AGO2/PTEN/MAPK14/NF1/PIK3CB/CHI3L1/CALCRL/NIBAN2/TGFBR2/EGF/TGFA/SPRED1/PTPRB/HDAC9/MEIS1/PIK3CG/COL15A1/E2F2/HK2/FN1/GPNMB/GPX1/STK4/HPSE/ROCK2/MAP3K3/PTGS2/NRP1/ANGPT1/TJP1/JAG1/RORA/NOTCH2/PROK2/HGF/BSG/ITGAV/VAV3/SP1/C5/SLC12A6/HIF1A/HIPK1/FLT1/TNFAIP2/AMOTL2/IL12B/PRKD1/GLUL/MIRLET…
GO:0030509	GO:0030509	BMP signaling pathway	30/1652	91/11256	0.000938888	BMP4/USP15/TGFBR3/HIPK2/FBN1/BMPR1B/CHRD/HIVEP1/BMPR2/NEO1/FKBP8/SKI/PCSK6/RBPMS2/TRIM33/SORL1/LEMD3/SMAD4/NOTCH2/UBE2O/RUNX2/ZNF423/BMP6/HFE/NBL1/XIAP/SKIL/FOXD1/CRIM1/WNT5A
GO:0061564	GO:0061564	axon development	71/1652	294/11256	0.00100967	TRAK1/GSK3B/B4GALT5/PTK2/DOCK7/ADNP/EPHB3/ANK3/KALRN/LAMA3/NCAM1/CDKL5/KLF4/KEL/BMPR1B/SIAH1/SHTN1/FEZ1/NECTIN1/PTEN/ATP8A2/S100A6/BMPR2/ALCAM/KIF5C/NEO1/NPTN/NIBAN2/NEXN/DIP2B/UNC5D/TIAM2/PAK2/CASP3/SEMA6D/CAMSAP2/FN1/ROBO2/DISC1/CTTN/JAK2/NIN/LMTK2/EMB/STXBP1/C9orf72/TSPAN2/OLFM1/NRP1/PLXNC1/ZDHHC17/SMAD4/OPHN1/NOTCH2/BSG/PARD3/NUMB/VCL/SPAST/LRP1/NDEL1/DAB1/TUBB2B/TRAK2/PTPRO/SKIL/RAB21/FOXD1/…
GO:0018209	GO:0018209	peptidyl-serine modification	62/1652	247/11256	0.00100967	GALNT1/TNKS/TGFBR1/NCK2/RICTOR/GSK3B/DOCK7/HIPK2/PDGFB/MAPK8/ATM/PIK3CA/MAST4/PPM1F/RPS6KA2/DMTN/PDCD10/CLK1/NEK6/TBK1/SGK1/PTEN/MAPK14/PINK1/CAB39/LATS1/TGFBR2/TTBK2/PRKCI/PAK2/SNCA/PDE4D/MAPK1/PLCL1/STK4/ERN1/LMTK2/LRRK2/ROCK2/PTGS2/PIKFYVE/ANGPT1/DYRK1A/HGF/NLK/LATS2/GALNT3/UHMK1/PRKG2/HIPK3/RASSF2/MORC3/PKN2/HIPK1/SMG1/PRKD1/STK38L/PLCL2/FNIP2/HSP90AA1/GADD45A/WNT5A
GO:0006897	GO:0006897	endocytosis	96/1652	431/11256	0.00111865	ATP9A/MCTP1/CLEC7A/TFR2/ITGB3/EHD3/LGALS3/LDLR/CD9/FCER1G/KIAA1109/PPP3CA/SYNJ1/CBL/CXCL16/ENPP2/CD163/SORT1/CLEC9A/BCL2L1/THBS1/ABL2/NEDD4L/LDLRAD3/SYNJ2/BTBD8/ITSN1/ANKRD13A/PIK3CB/NEURL1B/AXL/CALCRL/TGFBR2/EGF/RIN2/REPS2/MTMR9/PIK3CG/WASL/BMP2K/SNCA/MAPK1/CTTN/SH3BP4/DENND1B/SORL1/VLDLR/AP4E1/NECAP1/FCHO2/IGF2R/FMR1/LRRK2/FNBP1L/ABCA13/C9orf72/DNAJC6/SDCBP/PIKFYVE/ANGPT1/MKLN1/OPHN1/ITGAV/RUFY…
GO:0015850	GO:0015850	organic hydroxy compound transport	41/1652	143/11256	0.00111865	P2RY12/GRAMD1C/ITGB3/AQP3/ABCC3/SLC6A4/LDLR/SOAT1/OSBPL1A/DRD1/SLC16A1/KCNQ1/RXRA/TMF1/PINK1/EGF/SLC2A13/ABCB4/AQP9/SNCA/TTC39B/ABCB11/SLC18A2/EMB/ABCA13/OSBPL11/OSBPL8/MYB/ABCA5/ATP8B1/ABCA1/TSPO2/VPS4B/BMP6/LRP1/SLC51A/P2RY1/CD36/KCNA2/SYT3/TOR1A
GO:0051897	GO:0051897	positive regulation of protein kinase B signaling	27/1652	79/11256	0.00111865	CASS4/NRG1/P2RY12/TGFBR1/TNFAIP8L3/RICTOR/PTK2/PIK3CA/PTPRJ/THBS1/PIK3CB/CHI3L1/PINK1/AXL/EGF/PIK3CG/IGF1R/GPX1/HPSE/ARFGEF1/ANGPT1/OSBPL8/AKR1C3/INSR/MYORG/IGF2/HSP90AA1
GO:0051051	GO:0051051	negative regulation of transport	68/1652	280/11256	0.00116123	NRG1/RHBDF1/ATP9A/P2RY12/MCTP1/ITGB3/LGALS3/ANK3/ACVR1C/PPP3CA/GJA1/PPM1F/HECW2/DMTN/THBS1/HMGCR/KEL/NEDD4L/ANKRD13A/PTEN/CAB39/EGF/STXBP3/SLC43A1/SNCA/ATP7A/RAP1A/FFAR4/SLC6A9/STXBP6/FMR1/TLR2/LRRK2/PSMD9/PTGS2/FRMD4A/SDCBP/PTGER3/ANGPT1/OAZ1/CTTNBP2NL/ITGAV/SESTD1/PRKG2/RSC1A1/SNX3/VPS4B/TBC1D4/IL12B/IRS2/NDUFAF2/YOD1/PRKD1/P2RY1/PNKD/F2R/CD36/PKIG/KCNE3/TIFAB/SLC30A1/PID1/CLIC2/PRTN3/IL1B/CCR2…
GO:0032870	GO:0032870	cellular response to hormone stimulus	92/1652	410/11256	0.00119209	PTGER2/TNS2/BMP4/GAB1/EP300/CPEB2/ZNF106/GSK3B/PTK2/HEY1/TRIM24/LEPR/ZNF366/FBN1/DDX17/AGTRAP/PIK3CA/GJA1/PTPRE/SOGA1/HDAC4/ADCY6/ADIPOR1/XBP1/RXRA/PTEN/TMF1/SESN3/CALCOCO1/OPA1/LATS1/CTSS/HDAC9/PRKCI/NCOA3/IGF1R/ROBO2/RAB8B/RBFOX2/ABHD2/JAK2/SORL1/CA2/NR3C2/NCOA4/OGT/KMT2D/NCOA2/FLT3/GATA1/ROCK2/RAB13/OSBPL8/BCL2L11/LATS2/CTSB/KANK1/SP1/KAT2B/FOXO3/ZDHHC7/NCOA1/TBC1D4/FGB/GAS2L1/PDK4/UGCG/IRS2/N…
GO:1904754	GO:1904754	positive regulation of vascular associated smooth muscle cell migration	9/1652	13/11256	0.00119209	DOCK7/PDGFB/DOCK4/DOCK5/IQGAP1/ATP7A/SSH1/LRP1/MDM2
GO:0007409	GO:0007409	axonogenesis	65/1652	265/11256	0.00121108	TRAK1/GSK3B/B4GALT5/PTK2/DOCK7/ADNP/EPHB3/ANK3/KALRN/LAMA3/NCAM1/CDKL5/KEL/BMPR1B/SIAH1/SHTN1/FEZ1/NECTIN1/PTEN/ATP8A2/S100A6/BMPR2/ALCAM/KIF5C/NEO1/NPTN/NIBAN2/NEXN/DIP2B/UNC5D/TIAM2/PAK2/SEMA6D/FN1/ROBO2/DISC1/CTTN/NIN/LMTK2/EMB/STXBP1/C9orf72/OLFM1/NRP1/PLXNC1/ZDHHC17/SMAD4/OPHN1/NOTCH2/BSG/PARD3/NUMB/VCL/SPAST/LRP1/NDEL1/DAB1/TUBB2B/TRAK2/PTPRO/SKIL/RAB21/FOXD1/HSP90AA1/WNT5A
GO:0001952	GO:0001952	regulation of cell-matrix adhesion	30/1652	93/11256	0.00125377	EPB41L5/GSK3B/PTK2/MINK1/PLEKHA2/ARHGAP6/PPM1F/PTPRJ/DMTN/THBS1/CLASP1/LIMCH1/PTEN/NF1/PIK3CB/TSC1/RIN2/IQGAP1/DISC1/SLK/ROCK2/NRP1/JAG1/VCL/LRP1/FMN1/PEAK1/CD36/AJAP1/FAM107A
GO:0007599	GO:0007599	hemostasis	46/1652	169/11256	0.00133333	P2RY12/F13A1/PF4V1/F11R/PDGFB/ITGB3/CD9/FCER1G/PIK3CA/DMTN/THBS1/MAPK14/PIK3CB/TLR4/AXL/STXBP3/PIK3CG/FN1/NFE2/SELP/HPSE/JAK2/MPIG6B/STXBP1/GATA1/SERPINB2/SLC4A1/JMJD1C/VAV3/SLC7A11/ITGA2/TFPI2/RAB27A/VCL/FGB/MMRN1/ENTPD1/P2RY1/F2R/ENPP4/CD36/GP5/GNAQ/PF4/PEAR1/AVPR2
GO:0097529	GO:0097529	myeloid leukocyte migration	41/1652	145/11256	0.00140831	MYD88/P2RY12/MTUS1/PF4V1/PTK2/PDGFB/LGALS3/PLCB1/CD9/FCER1G/MPP1/THBS1/PDE4B/PIK3CG/CSF1R/NOD2/MAPK1/LGMN/PREX1/PIKFYVE/MOSPD2/BSG/PLA2G7/VAV3/C5/IL1R1/FLT1/IL6R/AZU1/PTPRO/NBL1/PPBP/AIF1/CD300H/CCR1/PF4/CXCL8/KIT/PRTN3/CCR2/CXCL6
GO:1901652	GO:1901652	response to peptide	82/1652	358/11256	0.00144063	TNS2/GAB1/VPS13C/CPEB2/ZNF106/CACYBP/TGFBR3/GSK3B/PTK2/TLR6/NAMPT/ACVR1C/FBN1/AGTRAP/KBTBD2/PIK3CA/GJA1/PTPRE/SOGA1/SORT1/KLF4/ADCY6/ADIPOR1/XBP1/ERBIN/KCNQ1/BACE1/PTEN/MAPK14/TLR4/SESN3/OPA1/TSC1/STXBP3/HDAC9/PRKCI/KLF1/IQGAP1/NOD2/IGF1R/RAB8B/LGMN/JAK2/SORL1/CA2/OGT/TLR2/ROCK2/PTGS2/RAB13/OSBPL8/JAG1/BCL2L11/BSG/KANK1/SP1/KAT2B/FOXO3/ZDHHC7/TBC1D4/ZBED3/PDK4/LRP1/IRS2/NDEL1/EPM2AIP1/VCAM1/PKLR/…
GO:0032970	GO:0032970	regulation of actin filament-based process	69/1652	290/11256	0.00179703	PKP2/SPTA1/RYR2/TGFBR1/SVIL/NCK2/RICTOR/F11R/ACTR2/ARHGAP6/WASF3/CGNL1/PIK3CA/AVIL/PPM1F/SHANK3/DMTN/ABL2/CAPZA2/PDE4B/CLASP1/LIMCH1/PAM/PLEKHH2/ARHGEF15/LATS1/TSC1/ADD2/ARHGEF10L/AKAP13/WASL/CSF1R/IQGAP1/PAK2/PDE4D/TMOD1/CTTN/NCKAP1/SSH2/ARFGEF1/ACTR3/PREX1/SSH1/CRACD/C9orf72/ROCK2/ECT2/MTPN/GPR65/NRP1/TJP1/SMAD4/NOTCH2/SPTB/TAOK1/KANK1/ARHGAP18/CYRIA/CELSR1/RHOBTB3/LRP1/RHPN2/FMN1/RND1/CDC42EP3…
GO:0071772	GO:0071772	response to BMP	30/1652	95/11256	0.00180442	BMP4/USP15/TGFBR3/HIPK2/FBN1/BMPR1B/CHRD/HIVEP1/BMPR2/NEO1/FKBP8/SKI/PCSK6/RBPMS2/TRIM33/SORL1/LEMD3/SMAD4/NOTCH2/UBE2O/RUNX2/ZNF423/BMP6/HFE/NBL1/XIAP/SKIL/FOXD1/CRIM1/WNT5A
GO:0071773	GO:0071773	cellular response to BMP stimulus	30/1652	95/11256	0.00180442	BMP4/USP15/TGFBR3/HIPK2/FBN1/BMPR1B/CHRD/HIVEP1/BMPR2/NEO1/FKBP8/SKI/PCSK6/RBPMS2/TRIM33/SORL1/LEMD3/SMAD4/NOTCH2/UBE2O/RUNX2/ZNF423/BMP6/HFE/NBL1/XIAP/SKIL/FOXD1/CRIM1/WNT5A
GO:0032956	GO:0032956	regulation of actin cytoskeleton organization	64/1652	264/11256	0.00182274	SPTA1/TGFBR1/SVIL/NCK2/RICTOR/F11R/ACTR2/ARHGAP6/WASF3/CGNL1/PIK3CA/AVIL/PPM1F/SHANK3/DMTN/ABL2/CAPZA2/CLASP1/LIMCH1/PAM/PLEKHH2/ARHGEF15/LATS1/TSC1/ADD2/ARHGEF10L/AKAP13/WASL/CSF1R/IQGAP1/PAK2/TMOD1/CTTN/NCKAP1/SSH2/ARFGEF1/ACTR3/PREX1/SSH1/CRACD/C9orf72/ROCK2/ECT2/MTPN/GPR65/NRP1/TJP1/SMAD4/NOTCH2/SPTB/TAOK1/KANK1/ARHGAP18/CYRIA/CELSR1/RHOBTB3/LRP1/RHPN2/FMN1/RND1/CDC42EP3/SPIRE1/FAM107A/AP1AR
GO:0009611	GO:0009611	response to wounding	84/1652	372/11256	0.00182274	NRG1/P2RY12/F13A1/PF4V1/TGFBR1/F11R/CLEC7A/PTK2/PDGFB/ITGB3/CD9/FCER1G/PPP3CA/PIK3CA/GJA1/DMTN/PDCD10/THBS1/KLF4/HMGCR/XBP1/CLASP1/PTEN/MAPK14/NF1/PIK3CB/TLR4/AXL/TGFBR2/STXBP3/TGFA/PIK3CG/SULF2/CASP3/FN1/ATP7A/GPX1/SELP/HPSE/ABHD2/ARFGEF1/JAK2/MYLK/MPIG6B/MAP3K5/STXBP1/GATA1/SERPINB2/SLC4A1/NRP1/JMJD1C/CD109/NOTCH2/VAV3/KANK1/SLC7A11/ITGA2/TFPI2/RAB27A/VCL/HIF1A/FGB/LRP1/ITGA9/NDEL1/MMRN1/ENTPD1…
GO:0007264	GO:0007264	small GTPase mediated signal transduction	91/1652	411/11256	0.00182274	NRG1/IQSEC1/F11R/DOCK7/DOCK4/ARHGAP32/ARHGEF17/KALRN/ARHGAP6/DOCK3/CBL/KBTBD7/FGD4/CGNL1/TIMP2/RAPGEF6/ABL2/ARHGAP29/ARHGEF40/SOS2/SHTN1/ITSN1/ERBIN/DOCK5/NF1/PIK3CB/ARHGEF15/RASA2/RIN2/FAM13A/ARHGEF10L/TIAM2/AKAP13/PIK3CG/DOCK11/ARHGEF12/RUNDC3A/NCKAP1/ARFGEF1/RAP1A/PREX1/OGT/STARD8/KRAS/PREX2/ARHGAP21/GNA13/PSD3/ROCK2/ECT2/GPR65/SDCBP/NET1/TRIM67/NRP1/OPHN1/RALGAPA2/NOTCH2/ITGAV/VAV3/KANK1/ARHG…
GO:0051048	GO:0051048	negative regulation of secretion	31/1652	100/11256	0.00182274	NRG1/RHBDF1/ATP9A/P2RY12/ACVR1C/PPP3CA/GJA1/HMGCR/EGF/STXBP3/SNCA/RAP1A/FFAR4/STXBP6/FMR1/PSMD9/FRMD4A/PTGER3/RSC1A1/VPS4B/IL12B/NDUFAF2/P2RY1/PNKD/F2R/TIFAB/SLC30A1/IL1B/CCR2/RAB11FIP1/AVPR2
GO:0099537	GO:0099537	trans-synaptic signaling	87/1652	389/11256	0.00182274	PLCB4/MCTP1/DLGAP1/ZDHHC2/CUX2/GSK3B/KIF1B/MINK1/ADNP/SLC6A4/CNR2/PLCB1/RNF19A/PPP3CA/SYNJ1/MCTP2/DRD1/DOC2B/SHANK3/RPS6KA2/SLC6A6/MME/BACE1/SLC4A10/PTEN/PINK1/NPTN/STXBP3/CACNB4/MBP/APBA1/CDH1/NPTX2/SNCA/MAPK1/PLCL1/DISC1/LGMN/TSHZ3/SNAP23/HRH2/RAP1A/JAK2/SLC18A2/CPEB3/HRH4/SSH1/KRAS/PRKAR2B/LRRC4/FMR1/LRRK2/UNC13B/STXBP1/PTGS2/STXBP5/SDCBP/OPHN1/INSYN2A/TMEM108/SLC7A11/IQSEC2/SLC12A6/CHRND/IL1R…
GO:0007160	GO:0007160	cell-matrix adhesion	46/1652	172/11256	0.00182274	EPB41L5/GSK3B/PTK2/MINK1/BCAM/ITGB3/PLEKHA2/ARHGAP6/PPM1F/PTPRJ/DMTN/ADAM9/THBS1/CLASP1/LIMCH1/PTEN/NF1/PIK3CB/TSC1/RIN2/IQGAP1/FN1/DISC1/CTTN/HPSE/ITGB5/SLK/ROCK2/NRP1/JAG1/MKLN1/BCL2L11/ITGAV/ITGA2/VCL/FGB/LRP1/VCAM1/PTPRK/FMN1/TECTA/PEAK1/CD36/EPDR1/AJAP1/FAM107A
GO:0050878	GO:0050878	regulation of body fluid levels	63/1652	260/11256	0.00195459	P2RY12/F13A1/PF4V1/F11R/PDGFB/ITGB3/AQP3/CD9/FCER1G/PIK3CA/GJA1/DMTN/THBS1/ADCY6/XBP1/PAM/MAPK14/PIK3CB/TLR4/AXL/SLC22A4/STXBP3/PIK3CG/HK2/FN1/ATP7A/NFE2/SELP/HPSE/JAK2/MPIG6B/STXBP1/GATA1/SERPINB2/SLC4A1/JMJD1C/P2RY2/VAV3/SLC7A11/ITGA2/TFPI2/RAB27A/VCL/NCOA1/HIF1A/FGB/UGCG/MMRN1/ENTPD1/AKAP11/P2RY1/HEG1/PTPRO/F2R/ENPP4/CD36/GP5/TIFAB/SOCS2/GNAQ/PF4/PEAR1/AVPR2
GO:0050804	GO:0050804	modulation of chemical synaptic transmission	64/1652	266/11256	0.00210644	PLCB4/MCTP1/DLGAP1/ZDHHC2/CUX2/GSK3B/ADNP/SLC6A4/CNR2/PLCB1/RNF19A/PPP3CA/MCTP2/DRD1/SHANK3/SLC6A6/MME/BACE1/SLC4A10/PTEN/PINK1/NPTN/APBA1/CDH1/NPTX2/SNCA/MAPK1/PLCL1/DISC1/LGMN/TSHZ3/RAP1A/JAK2/CPEB3/SSH1/KRAS/PRKAR2B/LRRC4/FMR1/LRRK2/STXBP1/PTGS2/STXBP5/OPHN1/TMEM108/SLC7A11/IQSEC2/GLUL/PLCL2/TUBB2B/P2RY1/MPP2/SRGN/PNKD/AKAP5/PPP3R1/EIF4EBP2/SLC30A1/KIT/IL1B/RAB5A/CCR2/STX3/FAM107A
GO:0051893	GO:0051893	regulation of focal adhesion assembly	20/1652	53/11256	0.00211045	EPB41L5/PTK2/ARHGAP6/PPM1F/PTPRJ/DMTN/THBS1/CLASP1/LIMCH1/PTEN/TSC1/IQGAP1/SLK/ROCK2/NRP1/VCL/LRP1/FMN1/PEAK1/FAM107A
GO:0090109	GO:0090109	regulation of cell-substrate junction assembly	20/1652	53/11256	0.00211045	EPB41L5/PTK2/ARHGAP6/PPM1F/PTPRJ/DMTN/THBS1/CLASP1/LIMCH1/PTEN/TSC1/IQGAP1/SLK/ROCK2/NRP1/VCL/LRP1/FMN1/PEAK1/FAM107A
GO:0033194	GO:0033194	response to hydroperoxide	10/1652	17/11256	0.00225374	GPX1/JAK2/DAPK1/OXR1/SP1/PRKD1/CD36/AIF1/TP53INP1/MGST1
GO:0099177	GO:0099177	regulation of trans-synaptic signaling	64/1652	267/11256	0.00225374	PLCB4/MCTP1/DLGAP1/ZDHHC2/CUX2/GSK3B/ADNP/SLC6A4/CNR2/PLCB1/RNF19A/PPP3CA/MCTP2/DRD1/SHANK3/SLC6A6/MME/BACE1/SLC4A10/PTEN/PINK1/NPTN/APBA1/CDH1/NPTX2/SNCA/MAPK1/PLCL1/DISC1/LGMN/TSHZ3/RAP1A/JAK2/CPEB3/SSH1/KRAS/PRKAR2B/LRRC4/FMR1/LRRK2/STXBP1/PTGS2/STXBP5/OPHN1/TMEM108/SLC7A11/IQSEC2/GLUL/PLCL2/TUBB2B/P2RY1/MPP2/SRGN/PNKD/AKAP5/PPP3R1/EIF4EBP2/SLC30A1/KIT/IL1B/RAB5A/CCR2/STX3/FAM107A
GO:1901888	GO:1901888	regulation of cell junction assembly	36/1652	125/11256	0.00228521	EPB41L5/CUX2/F11R/PTK2/ADNP/EPHB3/GPC4/ARHGAP6/GJA1/PPM1F/PTPRJ/DMTN/THBS1/CLASP1/LIMCH1/NECTIN1/PTEN/TSC1/IQGAP1/SNCA/ROBO2/RAP1A/SLK/TLR2/ROCK2/NRP1/TJP1/VCL/LRP1/IL1RAP/FMN1/PEAK1/LRRN1/WNT5A/IL1B/FAM107A
GO:0099536	GO:0099536	synaptic signaling	89/1652	404/11256	0.00240309	NRG1/PLCB4/MCTP1/DLGAP1/ZDHHC2/CUX2/GSK3B/KIF1B/MINK1/ADNP/SLC6A4/CNR2/PLCB1/RNF19A/PPP3CA/SYNJ1/MCTP2/DRD1/DOC2B/SHANK3/RPS6KA2/SLC6A6/MME/BACE1/SLC4A10/PTEN/PINK1/NPTN/STXBP3/CACNB4/MBP/APBA1/CDH1/NPTX2/SNCA/MAPK1/PLCL1/DISC1/LGMN/TSHZ3/SNAP23/HRH2/RAP1A/JAK2/SLC18A2/CPEB3/HRH4/SSH1/KRAS/PRKAR2B/LRRC4/FMR1/LRRK2/UNC13B/STXBP1/PTGS2/STXBP5/SDCBP/OPHN1/INSYN2A/TMEM108/SLC7A11/IQSEC2/SLC12A6/CHRND…
GO:0051056	GO:0051056	regulation of small GTPase mediated signal transduction	60/1652	247/11256	0.00249946	NRG1/IQSEC1/F11R/ARHGAP32/ARHGEF17/KALRN/ARHGAP6/DOCK3/CBL/KBTBD7/FGD4/CGNL1/TIMP2/ABL2/ARHGAP29/ARHGEF40/SOS2/ITSN1/ERBIN/PIK3CB/ARHGEF15/RASA2/FAM13A/ARHGEF10L/TIAM2/AKAP13/PIK3CG/ARHGEF12/ARFGEF1/PREX1/OGT/STARD8/KRAS/PREX2/ARHGAP21/GNA13/PSD3/ECT2/GPR65/NET1/TRIM67/NRP1/OPHN1/RALGAPA2/NOTCH2/ITGAV/VAV3/KANK1/ARHGAP18/IQSEC2/ABCA1/DENND4A/ARHGAP42/KANK2/RALGPS1/HEG1/F2R/CCDC125/SPRY3/RHOU
GO:0007596	GO:0007596	blood coagulation	44/1652	165/11256	0.00250191	P2RY12/F13A1/PF4V1/F11R/PDGFB/ITGB3/CD9/FCER1G/PIK3CA/DMTN/THBS1/MAPK14/PIK3CB/TLR4/AXL/STXBP3/PIK3CG/FN1/SELP/HPSE/JAK2/MPIG6B/STXBP1/GATA1/SERPINB2/SLC4A1/JMJD1C/VAV3/SLC7A11/ITGA2/TFPI2/RAB27A/VCL/FGB/MMRN1/ENTPD1/P2RY1/F2R/ENPP4/CD36/GP5/GNAQ/PF4/PEAR1
GO:0150116	GO:0150116	regulation of cell-substrate junction organization	21/1652	58/11256	0.00250191	EPB41L5/IQSEC1/PTK2/ARHGAP6/PPM1F/PTPRJ/DMTN/THBS1/CLASP1/LIMCH1/PTEN/TSC1/IQGAP1/SLK/ROCK2/NRP1/VCL/LRP1/FMN1/PEAK1/FAM107A
GO:0150115	GO:0150115	cell-substrate junction organization	27/1652	84/11256	0.00250191	EPB41L5/IQSEC1/PTK2/ARHGAP6/PPM1F/PTPRJ/DMTN/THBS1/CLASP1/LIMCH1/PTEN/TSC1/IQGAP1/FN1/CTTN/RAB8B/LAMC1/SLK/ROCK2/NRP1/ITGA2/VCL/LRP1/PTPRK/FMN1/PEAK1/FAM107A
GO:0007268	GO:0007268	chemical synaptic transmission	85/1652	383/11256	0.00251039	PLCB4/MCTP1/DLGAP1/ZDHHC2/CUX2/GSK3B/KIF1B/MINK1/ADNP/SLC6A4/CNR2/PLCB1/RNF19A/PPP3CA/SYNJ1/MCTP2/DRD1/DOC2B/SHANK3/RPS6KA2/SLC6A6/MME/BACE1/SLC4A10/PTEN/PINK1/NPTN/STXBP3/CACNB4/MBP/APBA1/CDH1/NPTX2/SNCA/MAPK1/PLCL1/DISC1/LGMN/TSHZ3/SNAP23/HRH2/RAP1A/JAK2/SLC18A2/CPEB3/HRH4/SSH1/KRAS/PRKAR2B/LRRC4/FMR1/LRRK2/UNC13B/STXBP1/PTGS2/STXBP5/SDCBP/OPHN1/INSYN2A/TMEM108/SLC7A11/IQSEC2/SLC12A6/CHRND/GLUL…
GO:0098916	GO:0098916	anterograde trans-synaptic signaling	85/1652	383/11256	0.00251039	PLCB4/MCTP1/DLGAP1/ZDHHC2/CUX2/GSK3B/KIF1B/MINK1/ADNP/SLC6A4/CNR2/PLCB1/RNF19A/PPP3CA/SYNJ1/MCTP2/DRD1/DOC2B/SHANK3/RPS6KA2/SLC6A6/MME/BACE1/SLC4A10/PTEN/PINK1/NPTN/STXBP3/CACNB4/MBP/APBA1/CDH1/NPTX2/SNCA/MAPK1/PLCL1/DISC1/LGMN/TSHZ3/SNAP23/HRH2/RAP1A/JAK2/SLC18A2/CPEB3/HRH4/SSH1/KRAS/PRKAR2B/LRRC4/FMR1/LRRK2/UNC13B/STXBP1/PTGS2/STXBP5/SDCBP/OPHN1/INSYN2A/TMEM108/SLC7A11/IQSEC2/SLC12A6/CHRND/GLUL…
GO:0050817	GO:0050817	coagulation	44/1652	166/11256	0.00281195	P2RY12/F13A1/PF4V1/F11R/PDGFB/ITGB3/CD9/FCER1G/PIK3CA/DMTN/THBS1/MAPK14/PIK3CB/TLR4/AXL/STXBP3/PIK3CG/FN1/SELP/HPSE/JAK2/MPIG6B/STXBP1/GATA1/SERPINB2/SLC4A1/JMJD1C/VAV3/SLC7A11/ITGA2/TFPI2/RAB27A/VCL/FGB/MMRN1/ENTPD1/P2RY1/F2R/ENPP4/CD36/GP5/GNAQ/PF4/PEAR1
GO:0046777	GO:0046777	protein autophosphorylation	47/1652	182/11256	0.00316244	PTPRC/GSK3B/PTK2/MINK1/PDGFB/TRIM24/EPHB3/CLK4/YES1/ATM/CDKL5/CLK1/NEK6/PINK1/CSF1R/IQGAP1/PAK2/IGF1R/GPNMB/STK4/NBN/JAK2/ERN1/SLK/LMTK2/LRRK2/FLT3/MAP3K3/DAPK1/PIKFYVE/DDX3X/DYRK1A/NLK/UHMK1/TAOK1/PRKG2/RASSF2/FLT1/SMG1/PRKD1/PDGFC/INSR/PEAK1/IRAK3/STK17B/KIT/RAP2A
GO:0010810	GO:0010810	regulation of cell-substrate adhesion	41/1652	152/11256	0.00320174	CASS4/EPB41L5/GSK3B/PTK2/MINK1/PDGFB/PLEKHA2/ARHGAP6/PPM1F/PTPRJ/DMTN/THBS1/CLASP1/LIMCH1/DOCK5/PTEN/NF1/PIK3CB/TSC1/RIN2/IQGAP1/FN1/DISC1/STK4/JAK2/PREX1/SLK/ROCK2/NRP1/JAG1/KANK1/VCL/FGB/LRP1/FMN1/PTPRO/PEAK1/CD36/AJAP1/FAM107A/AP1AR
GO:0048608	GO:0048608	reproductive structure development	63/1652	267/11256	0.00367934	ARID5B/BMP4/TGFBR1/PTK2/PDGFB/HEY1/AGO4/CBL/GJA1/BCL2L1/MME/BMPR1B/FEM1B/PTEN/MAPK14/TMF1/BMPR2/AXL/SGPL1/FRS2/SERPINA5/CASP3/MAPK1/ROBO2/PCYT1B/PSAP/STK4/NCOA4/SYCP2/GATA1/PTGS2/TESC/RAB13/SMAD4/NOTCH2/BCL2L11/BSG/CTSB/FOXO3/NCOA1/HIF1A/RHOBTB3/PRDM1/BMP6/SP3/GCM1/NIPBL/MAMLD1/ASH1L/AKR1C3/UBB/LGR4/FNDC3A/EPOR/HYAL3/IGF2/CDKN1B/TIFAB/TPPP3/MGST1/EREG/KIT/WNT5A
GO:0031589	GO:0031589	cell-substrate adhesion	61/1652	257/11256	0.00394656	CASS4/EPB41L5/GSK3B/PTK2/MINK1/PDGFB/BCAM/ITGB3/EPHB3/PLEKHA2/ARHGAP6/PPM1F/PTPRJ/DMTN/ADAM9/THBS1/CLASP1/LIMCH1/DOCK5/PTEN/NF1/PIK3CB/AXL/TSC1/RIN2/IQGAP1/FN1/DISC1/STK4/CTTN/HPSE/BVES/ITGB5/JAK2/PREX1/LAMC1/SLK/MEGF9/ROCK2/NRP1/ANGPT1/JAG1/MKLN1/BCL2L11/ITGAV/KANK1/ITGA2/VCL/FGB/LRP1/VCAM1/PTPRK/FMN1/PTPRO/TECTA/PEAK1/CD36/EPDR1/AJAP1/FAM107A/AP1AR
GO:0051046	GO:0051046	regulation of secretion	86/1652	394/11256	0.00396345	NRG1/RHBDF1/RFX3/ATP9A/P2RY12/MCTP1/GSK3B/ADCY5/TFR2/TM7SF3/SLC6A4/ACVR1C/ACSL4/PPP3CA/MCTP2/DOC2B/GJA1/ADAM9/HMGCR/SLC16A1/XBP1/CLASP1/ITSN1/KCNQ1/BACE1/PAM/SGK1/TMF1/PINK1/RIC1/TLR4/EGF/STXBP3/APBA1/SNCA/RAB8B/ABCB11/RAP1A/JAK2/FFAR4/STXBP6/FMR1/TLR2/LRRK2/UNC13B/STXBP1/PSMD9/STXBP5/FRMD4A/SDCBP/PTGER3/GAB2/RAB13/MYB/SMAD4/P2RY2/RSC1A1/RAB27A/HIF1A/VPS4B/FGB/BMP6/IL12B/LRP1/IRS2/NDUFAF2/PFKFB2/…
GO:0010631	GO:0010631	epithelial cell migration	51/1652	205/11256	0.00415894	BMP4/EPB41L5/TGFBR1/IQSEC1/PTK2/PDGFB/ITGB3/SASH1/ENPP2/PIK3CA/PPM1F/PDCD10/ADAM9/THBS1/KLF4/TNFSF12/ADIPOR1/CLASP1/DOCK5/PTEN/NF1/PIK3CB/BMPR2/TGFBR2/EGF/RIN2/SPRED1/S100A2/HDAC9/PIK3CG/PTPRG/GPX1/LGMN/DNAJA4/ROCK2/MAP3K3/PTGS2/RAB13/NRP1/ANGPT1/KANK1/SP1/ITGA2/PKN2/HIF1A/PRKD1/GLUL/KANK2/GADD45A/KIT/WNT5A
GO:0090132	GO:0090132	epithelium migration	51/1652	205/11256	0.00415894	BMP4/EPB41L5/TGFBR1/IQSEC1/PTK2/PDGFB/ITGB3/SASH1/ENPP2/PIK3CA/PPM1F/PDCD10/ADAM9/THBS1/KLF4/TNFSF12/ADIPOR1/CLASP1/DOCK5/PTEN/NF1/PIK3CB/BMPR2/TGFBR2/EGF/RIN2/SPRED1/S100A2/HDAC9/PIK3CG/PTPRG/GPX1/LGMN/DNAJA4/ROCK2/MAP3K3/PTGS2/RAB13/NRP1/ANGPT1/KANK1/SP1/ITGA2/PKN2/HIF1A/PRKD1/GLUL/KANK2/GADD45A/KIT/WNT5A
GO:0051493	GO:0051493	regulation of cytoskeleton organization	87/1652	401/11256	0.00437068	KATNBL1/SPTA1/TGFBR1/SVIL/NCK2/RICTOR/GSK3B/F11R/ACTR2/PTK2/PATJ/ARHGAP6/WASF3/CGNL1/PIK3CA/AVIL/PPM1F/SHANK3/DMTN/ABL2/CAPZA2/CLASP1/LIMCH1/PAM/PLEKHH2/ARHGEF15/HDGFL3/LATS1/TSC1/TTBK2/NEXN/ADD2/ARHGEF10L/TRIM36/AKAP13/WASL/CSF1R/IQGAP1/PAK2/SNCA/CAMSAP2/TMOD1/MAPK1/CTTN/NCKAP1/SSH2/ARFGEF1/NIN/ACTR3/PREX1/SSH1/CEP120/CRACD/C9orf72/ROCK2/ECT2/MTPN/GPR65/NRP1/TJP1/DYRK1A/SMAD4/NOTCH2/MDM1/SPTB/TA…
GO:0007044	GO:0007044	cell-substrate junction assembly	25/1652	78/11256	0.00438144	EPB41L5/PTK2/ARHGAP6/PPM1F/PTPRJ/DMTN/THBS1/CLASP1/LIMCH1/PTEN/TSC1/IQGAP1/FN1/CTTN/LAMC1/SLK/ROCK2/NRP1/ITGA2/VCL/LRP1/PTPRK/FMN1/PEAK1/FAM107A
GO:0050731	GO:0050731	positive regulation of peptidyl-tyrosine phosphorylation	35/1652	125/11256	0.00445051	PTPRC/CASS4/NRG1/RICTOR/CLEC7A/GPRC5B/PDGFB/ADNP/ITGB3/YES1/DOCK3/ENPP2/PTPRJ/EGF/TGFA/CSF1R/IQGAP1/PAK2/NOD2/CLEC6A/JAK2/FLT3/GATA1/ALKAL2/NRP1/ANGPT1/HGF/IL15/BMP6/IL12B/IL6R/CD36/IGF2/EREG/KIT
GO:0030100	GO:0030100	regulation of endocytosis	43/1652	165/11256	0.00461962	MCTP1/TFR2/ITGB3/LGALS3/PPP3CA/SYNJ1/CBL/ABL2/NEDD4L/ITSN1/ANKRD13A/PIK3CB/AXL/EGF/WASL/BMP2K/SNCA/FMR1/LRRK2/ABCA13/DNAJC6/SDCBP/ANGPT1/MKLN1/OPHN1/ITGAV/RUFY2/NUMB/ITGA2/LRP1/STON2/PRKD1/ZFYVE16/SCYL2/HFE/INSR/RAB21/CD36/PPP3R1/MIB1/TOR1A/WNT5A/RAB5A
GO:0061458	GO:0061458	reproductive system development	63/1652	270/11256	0.00469949	ARID5B/BMP4/TGFBR1/PTK2/PDGFB/HEY1/AGO4/CBL/GJA1/BCL2L1/MME/BMPR1B/FEM1B/PTEN/MAPK14/TMF1/BMPR2/AXL/SGPL1/FRS2/SERPINA5/CASP3/MAPK1/ROBO2/PCYT1B/PSAP/STK4/NCOA4/SYCP2/GATA1/PTGS2/TESC/RAB13/SMAD4/NOTCH2/BCL2L11/BSG/CTSB/FOXO3/NCOA1/HIF1A/RHOBTB3/PRDM1/BMP6/SP3/GCM1/NIPBL/MAMLD1/ASH1L/AKR1C3/UBB/LGR4/FNDC3A/EPOR/HYAL3/IGF2/CDKN1B/TIFAB/TPPP3/MGST1/EREG/KIT/WNT5A
GO:0048661	GO:0048661	positive regulation of smooth muscle cell proliferation	24/1652	74/11256	0.00469949	BMP4/MYD88/PDGFB/NAMPT/GJA1/THBS1/HDAC4/HMGCR/NQO2/TLR4/CALCRL/TGFBR2/RBPMS2/JAK2/ERN1/MAP3K5/MEF2D/PTGS2/MYB/ITGA2/IL6R/AIF1/MDM2/EREG
GO:0051494	GO:0051494	negative regulation of cytoskeleton organization	34/1652	121/11256	0.004967	SPTA1/SVIL/F11R/ARHGAP6/CGNL1/PIK3CA/AVIL/SHANK3/DMTN/CAPZA2/CLASP1/PLEKHH2/HDGFL3/TTBK2/ADD2/PAK2/SNCA/CAMSAP2/TMOD1/SSH2/ARFGEF1/SSH1/CRACD/MTPN/TJP1/DYRK1A/SMAD4/MDM1/SPTB/TAOK1/KANK1/KAT2B/NAV3/RHPN2
GO:1901653	GO:1901653	cellular response to peptide	61/1652	260/11256	0.00498938	TNS2/GAB1/CPEB2/ZNF106/GSK3B/PTK2/TLR6/NAMPT/FBN1/AGTRAP/PIK3CA/GJA1/PTPRE/SOGA1/KLF4/ADCY6/ADIPOR1/XBP1/BACE1/PTEN/TLR4/SESN3/OPA1/HDAC9/PRKCI/KLF1/NOD2/IGF1R/RAB8B/LGMN/JAK2/SORL1/CA2/OGT/ROCK2/RAB13/OSBPL8/BCL2L11/KANK1/SP1/KAT2B/FOXO3/ZDHHC7/TBC1D4/PDK4/LRP1/IRS2/NDEL1/VCAM1/PKLR/ATP2B1/INSR/FOXO4/CD36/IGF2/SOCS2/MDM2/EIF4EBP2/PID1/IL1B/RAB12
GO:0048041	GO:0048041	focal adhesion assembly	23/1652	70/11256	0.00507449	EPB41L5/PTK2/ARHGAP6/PPM1F/PTPRJ/DMTN/THBS1/CLASP1/LIMCH1/PTEN/TSC1/IQGAP1/CTTN/SLK/ROCK2/NRP1/ITGA2/VCL/LRP1/PTPRK/FMN1/PEAK1/FAM107A
GO:0048017	GO:0048017	inositol lipid-mediated signaling	37/1652	136/11256	0.00509252	PLCB4/TNFAIP8L3/PTK2/PDGFB/PTPN13/PLCB1/CBL/KBTBD2/PIK3CA/KLF4/PTEN/NF1/PIK3CB/EGF/PIK3CG/CSF1R/IGF1R/FN1/PLCL1/SELP/JAK2/OGT/PREX2/FLT3/DIPK2A/GAB2/ANGPT1/HGF/PLCB2/FLT1/PDGFC/PLD1/PLCL2/INSR/F2R/KIT/PEAR1
GO:0033002	GO:0033002	muscle cell proliferation	40/1652	151/11256	0.00510089	BMP4/MYD88/TGFBR1/TGFBR3/PRKAR1A/PDGFB/NAMPT/GJA1/THBS1/HDAC4/KLF4/HMGCR/PTEN/MAPK14/NQO2/BMPR2/TLR4/CALCRL/TGFBR2/MEIS1/MAPK1/RBPMS2/JAK2/ERN1/GNA13/MAP3K5/MEF2D/PTGS2/DIPK2A/ANGPT1/MYB/IL15/ITGA2/NDRG2/IL12B/IL6R/AIF1/CDKN1B/MDM2/EREG
GO:0007626	GO:0007626	locomotory behavior	31/1652	107/11256	0.00510151	NRG1/FXN/ADCY5/HIPK2/STRN/ARRDC3/DRD1/SLC4A10/PTEN/AGTPBP1/TSC1/MEIS1/APBA1/SNCA/TMOD1/ATP7A/SLC18A2/LRRK2/NCOA2/PREX2/NEGR1/OXR1/VPS13A/ZFHX3/ADAM22/GLRB/DAB1/OTOG/GPR88/APH1B/TAL1
GO:0090130	GO:0090130	tissue migration	51/1652	208/11256	0.00540801	BMP4/EPB41L5/TGFBR1/IQSEC1/PTK2/PDGFB/ITGB3/SASH1/ENPP2/PIK3CA/PPM1F/PDCD10/ADAM9/THBS1/KLF4/TNFSF12/ADIPOR1/CLASP1/DOCK5/PTEN/NF1/PIK3CB/BMPR2/TGFBR2/EGF/RIN2/SPRED1/S100A2/HDAC9/PIK3CG/PTPRG/GPX1/LGMN/DNAJA4/ROCK2/MAP3K3/PTGS2/RAB13/NRP1/ANGPT1/KANK1/SP1/ITGA2/PKN2/HIF1A/PRKD1/GLUL/KANK2/GADD45A/KIT/WNT5A
GO:0014910	GO:0014910	regulation of smooth muscle cell migration	18/1652	49/11256	0.00544864	DOCK7/PDGFB/DOCK4/HDAC4/DOCK5/TLR4/IQGAP1/SEMA6D/ATP7A/SORL1/SSH1/GNA13/NRP1/ITGA2/LRP1/FOXO4/AIF1/MDM2
GO:0031346	GO:0031346	positive regulation of cell projection organization	60/1652	256/11256	0.00545886	EP300/TRAK1/P2RY12/TGFBR1/CUX2/ACTR2/ADNP/ENPP2/CDKL5/PIK3CA/AVIL/HDAC4/ABL2/SHTN1/FEZ1/ATP8A2/BMPR2/OPA1/NPTN/CEP135/TIAM2/PRKCI/DOCK11/WASL/IQGAP1/FN1/ROBO2/ATP7A/DISC1/RAB8B/NCKAP1/RAP1A/NIN/ACTR3/VLDLR/CEP120/FMR1/FNBP1L/GRIP1/ALKAL2/NEGR1/TRIM67/NRP1/PLXNC1/SETX/HGF/TMEM30A/MNS1/SNX3/ITGA2/PLEK2/CUX1/LRP1/NDEL1/PRKD1/SKIL/RAB21/CDC42EP3/KIT/WNT5A
GO:1904752	GO:1904752	regulation of vascular associated smooth muscle cell migration	10/1652	19/11256	0.00560989	DOCK7/PDGFB/DOCK4/DOCK5/IQGAP1/ATP7A/SSH1/GNA13/LRP1/MDM2
GO:0014706	GO:0014706	striated muscle tissue development	56/1652	235/11256	0.00560989	NRG1/BMP4/NPRL3/PKP2/EP300/RYR2/SGCG/TGFBR1/SVIL/CACYBP/TGFBR3/GPCPD1/PRKAR1A/HEY1/SOX6/DDX17/PPP3CA/GJA1/HDAC4/HMGCR/KEL/ACADM/PGM5/PTEN/MAPK14/TSC1/NIBAN2/TGFBR2/CCNT2/SKI/FRS2/HDAC9/MEIS1/AKAP13/MAML1/MAPK1/GPX1/BVES/AKAP6/SLC8A1/ZBTB18/MEF2D/DIPK2A/MTPN/HOPX/SMAD4/NOTCH2/ALDH1A2/CHRND/NR1D2/HLF/HEG1/MYORG/IGF2/LOX/WNT5A
GO:0048638	GO:0048638	regulation of developmental growth	52/1652	214/11256	0.0056797	FXN/BMP4/TGFBR1/TGFBR3/GSK3B/ADNP/SLC6A4/PLCB1/CDKL5/PIK3CA/GJA1/NEDD4L/TNKS2/SHTN1/PTEN/MAPK14/ATP8A2/BMPR2/SGPL1/LATS1/TGFBR2/DIP2B/MEIS1/FLVCR1/SEMA6D/FN1/MAPK1/DISC1/STK4/CTTN/LGMN/AKAP6/WWC2/OLFM1/NRP1/HOPX/BCL2L11/LATS2/LRP1/NDEL1/NIPBL/PLAC8/SPAG9/ACACB/INSR/RAB21/IGF2/CDKN1B/SOCS2/DUSP6/SYT3/WNT5A
GO:0006898	GO:0006898	receptor-mediated endocytosis	46/1652	183/11256	0.00582979	TFR2/ITGB3/LDLR/CD9/FCER1G/SYNJ1/CBL/CXCL16/CLEC9A/LDLRAD3/BTBD8/ITSN1/ANKRD13A/PIK3CB/CALCRL/TGFBR2/EGF/WASL/BMP2K/SNCA/CTTN/SORL1/VLDLR/AP4E1/FCHO2/IGF2R/FMR1/FNBP1L/DNAJC6/SDCBP/PIKFYVE/ANGPT1/MKLN1/OPHN1/ITGAV/TMEM108/NUMB/LRP1/SCYL2/HFE/INSR/RAB21/CD36/PPP3R1/CXCL8/RAB5A
GO:0035335	GO:0035335	peptidyl-tyrosine dephosphorylation	23/1652	71/11256	0.00582979	PTPRC/TNS2/PTPN13/MTMR8/PTPRE/PTPN4/PTPRJ/CDC14B/PTEN/PTPN12/PTPRB/PTPRG/EYA3/SSH2/SSH1/ACP3/ACP1/DNAJC6/DUSP11/MTMR3/PTPRK/PTPRO/DUSP6
GO:0042176	GO:0042176	regulation of protein catabolic process	71/1652	318/11256	0.00641483	NRG1/RHBDF1/AZIN1/ZYG11B/ZDHHC2/GSK3B/PTK2/RILP/HIPK2/LDLR/RNF19A/PSMF1/ASB11/GJA1/TIMP2/HECW2/ADAM9/HMGCR/TNFSF12/NEDD4L/WAC/PTEN/TMF1/AGTPBP1/PINK1/RIC1/FBXL5/BBS7/LATS1/EGF/ZER1/MDM4/PIAS1/CDH1/SNCA/ITCH/GPX1/DISC1/SORL1/OGT/FMR1/LRRK2/SDCBP/TRIM67/OAZ1/OPHN1/SH3RF2/N4BP1/SNX3/MARCHF7/PRICKLE1/LRP1/CTSC/MFSD8/UBB/HFE/RYBP/ELOB/RBX1/RNF19B/CDKN1B/CST3/GABARAPL2/IRAK3/HSP90AA1/MDM2/TRIM40/WNT5A/…
GO:0014909	GO:0014909	smooth muscle cell migration	19/1652	54/11256	0.00641483	DOCK7/PDGFB/DOCK4/ITGB3/HDAC4/DOCK5/TLR4/IQGAP1/SEMA6D/ATP7A/SORL1/SSH1/GNA13/NRP1/ITGA2/LRP1/FOXO4/AIF1/MDM2
GO:0044057	GO:0044057	regulation of system process	70/1652	313/11256	0.00668292	PTGER2/PKP2/RYR2/DLGAP1/CUX2/PDGFB/DOCK4/EHD3/PPP1R12B/RNF10/PPP3CA/WASF3/GJA1/SHANK3/HDAC4/KLF4/HMGCR/PDE4B/KCNQ1/DOCK5/SGK1/PTEN/BMPR2/CALCRL/PIK3CG/NPTX2/PDE4D/CTTN/RAB8B/TSHZ3/HRH2/BVES/JAK2/SSH1/AKAP6/SLC8A1/FMR1/LRRK2/ACP3/UNC13B/ROCK2/PTGS2/MTPN/PTGER3/HOPX/SMAD4/PROK2/MYL4/HGF/PARD3/CACNA1D/TMEM108/FOXO3/ITGA2/FGB/BMP6/CTSC/ARHGAP42/ATP2B1/PTPRO/F2R/AIF1/KCNE3/TIFAB/TMEM65/MDM2/KCNJ2/KIT/…
GO:0001819	GO:0001819	positive regulation of cytokine production	77/1652	352/11256	0.00672762	PTPRC/TLR5/MYD88/CLEC7A/TLR6/GPRC5B/AKIRIN2/LY96/PLCB1/PANX1/FCER1G/CLEC9A/PTPRJ/NLRP3/THBS1/XBP1/PDE4B/TBK1/MAPK14/TMF1/CHI3L1/TLR4/IL18R1/MBP/PIK3CG/CSF1R/CD55/SULF2/PDE4D/NOD2/HPSE/CLEC6A/DENND1B/TLR8/JAK2/SORL1/TLR2/LRRK2/ROCK2/TLR1/PTGS2/DDX3X/MYB/RORA/HGF/IL15/CGAS/C5/IL1R1/HIF1A/RIOK3/CADM1/IL12B/LRP1/IL1RAP/IL6R/AZU1/HEG1/F2R/CD36/STMP1/AIF1/CD226/IRAK3/HSP90AA1/SELENOK/PF4/EREG/PELI1/FCN…
GO:0071407	GO:0071407	cellular response to organic cyclic compound	86/1652	403/11256	0.00691913	BMP4/EP300/RYR2/P2RY12/CASP7/GRAMD1C/GSK3B/ADCY5/ACTR2/PDGFB/HEY1/TRIM24/SLC6A4/EPG5/ZNF366/DDX17/DRD1/DMTN/KLF4/SLC16A1/ADCY6/PDE4B/KCNQ1/RXRA/PDE3A/TMF1/GABPA/CALCOCO1/LATS1/LCOR/ABCB4/AQP9/PIK3CG/CDH1/NCOA3/PAK2/CASP3/SNCA/AHR/NOD2/MAPK1/RBFOX2/XRN1/HRH2/ABHD2/RAP1A/JAK2/NR3C2/HRH4/SSH1/AKAP6/NCOA4/SLC8A1/KMT2D/LRRK2/FLT3/ROCK2/PTGS2/RORA/BCL2L11/IL15/P2RY2/CGAS/FOXO3/ITGA2/ABCA1/RIOK3/FECH/IT…
GO:0071900	GO:0071900	regulation of protein serine/threonine kinase activity	64/1652	281/11256	0.00715076	BMP4/CCNG2/RICTOR/PRKAR1A/TLR6/PDGFB/SASH1/PTPRJ/PDCD10/ADAM9/THBS1/HMGCR/BMPR1B/FBXO7/CCNT1/PTEN/NF1/PIK3CB/BMPR2/TLR4/CAB39/LATS1/EGF/CCNT2/TGFA/AKAP13/PIK3CG/CSF1R/IQGAP1/CASP3/SNCA/NOD2/STK4/SORL1/ERN1/KRAS/PRKAR2B/SLC8A1/LRRK2/FLT3/MAP3K5/CCNL1/DIPK2A/DDX3X/LATS2/TAOK1/CCNI/HIPK3/KAT2B/FLT1/PDGFC/INSR/HEG1/PKIB/RALB/IGF2/PKIG/CDKN1B/SPRY3/IRAK3/GADD45A/KIT/WNT5A/IL1B
GO:0043434	GO:0043434	response to peptide hormone	66/1652	292/11256	0.00715076	TNS2/GAB1/VPS13C/CPEB2/ZNF106/CACYBP/TGFBR3/GSK3B/PTK2/ACVR1C/FBN1/AGTRAP/KBTBD2/PIK3CA/GJA1/PTPRE/SOGA1/SORT1/ADCY6/ADIPOR1/XBP1/KCNQ1/PTEN/SESN3/OPA1/TSC1/STXBP3/HDAC9/PRKCI/IQGAP1/IGF1R/RAB8B/JAK2/SORL1/CA2/OGT/TLR2/ROCK2/PTGS2/RAB13/OSBPL8/BSG/KANK1/SP1/KAT2B/ZDHHC7/TBC1D4/ZBED3/PDK4/IRS2/NDEL1/EPM2AIP1/PKLR/ATP2B1/PHEX/INSR/FOXO4/IGF2/CDKN1B/SOCS2/MDM2/EIF4EBP2/EREG/PID1/IL1B/RAB12
GO:0110053	GO:0110053	regulation of actin filament organization	50/1652	206/11256	0.00717211	SPTA1/TGFBR1/SVIL/NCK2/RICTOR/F11R/ACTR2/ARHGAP6/WASF3/CGNL1/PIK3CA/AVIL/PPM1F/SHANK3/DMTN/CAPZA2/CLASP1/LIMCH1/PLEKHH2/ARHGEF15/LATS1/TSC1/ADD2/ARHGEF10L/WASL/PAK2/TMOD1/CTTN/NCKAP1/SSH2/ARFGEF1/ACTR3/PREX1/SSH1/CRACD/C9orf72/ROCK2/MTPN/GPR65/NRP1/TJP1/SPTB/KANK1/ARHGAP18/CYRIA/RHPN2/FMN1/CDC42EP3/SPIRE1/AP1AR
GO:0060326	GO:0060326	cell chemotaxis	49/1652	201/11256	0.00725621	GAB1/MTUS1/PF4V1/PTK2/PDGFB/DOCK4/LGALS3/CNR2/FCER1G/CXCL16/MPP1/THBS1/PDE4B/PIK3CG/CSF1R/NOD2/MAPK1/LYST/LGMN/PREX1/PIKFYVE/RAB13/NRP1/MOSPD2/HGF/BSG/PLA2G7/VAV3/C5/FLT1/PRKD1/VCAM1/IL6R/XCR1/AZU1/PTPRO/NBL1/PPBP/AIF1/CD300H/LOX/CCR1/PF4/CXCL8/KIT/WNT5A/CCR2/CXCL6/ACKR2
GO:1902903	GO:1902903	regulation of supramolecular fiber organization	65/1652	287/11256	0.00725621	SPTA1/TGFBR1/SVIL/NCK2/RICTOR/F11R/ACTR2/LDLR/ARHGAP6/WASF3/CGNL1/PIK3CA/AVIL/PPM1F/SHANK3/DMTN/CAPZA2/CLASP1/LIMCH1/PLEKHH2/ARHGEF15/HDGFL3/LATS1/TSC1/TTBK2/ADD2/ARHGEF10L/AKAP13/WASL/PAK2/SNCA/CAMSAP2/TMOD1/GPX1/CTTN/NCKAP1/SSH2/ARFGEF1/NIN/ACTR3/PREX1/SSH1/CRACD/C9orf72/ROCK2/MTPN/GPR65/NRP1/TJP1/DYRK1A/SMAD4/SPTB/TAOK1/KANK1/ARHGAP18/CYRIA/NAV3/SPAST/CLIP1/RHPN2/FMN1/CDKN1B/CDC42EP3/SPIRE1/AP…
GO:0060537	GO:0060537	muscle tissue development	58/1652	249/11256	0.00725621	NRG1/BMP4/NPRL3/PKP2/EP300/RYR2/SGCG/TGFBR1/SVIL/CACYBP/TGFBR3/GPCPD1/PRKAR1A/HEY1/SOX6/DDX17/PPP3CA/GJA1/HDAC4/HMGCR/KEL/ACADM/PGM5/PTEN/MAPK14/NF1/TSC1/NIBAN2/TGFBR2/CCNT2/SKI/FRS2/HDAC9/MEIS1/AKAP13/MAML1/MAPK1/GPX1/BVES/MYLK/AKAP6/SLC8A1/ZBTB18/MEF2D/DIPK2A/MTPN/HOPX/SMAD4/NOTCH2/ALDH1A2/CHRND/NR1D2/HLF/HEG1/MYORG/IGF2/LOX/WNT5A
GO:0031344	GO:0031344	regulation of cell projection organization	97/1652	467/11256	0.00725621	EP300/SDC2/TRAK1/P2RY12/TGFBR1/CUX2/GSK3B/ACTR2/CDKL1/ADNP/EPHB3/PPP3CA/ENPP2/CDKL5/PIK3CA/AVIL/SHANK3/HECW2/DMTN/HDAC4/KLF4/ADCY6/ABL2/KEL/NEDD4L/FBXO7/SHTN1/FEZ1/PTEN/ATP8A2/BMPR2/OPA1/NPTN/TSC1/CEP135/DIP2B/TIAM2/PRKCI/DOCK11/WASL/IQGAP1/PAK2/SEMA6D/CAMSAP2/FN1/PTPRG/ROBO2/MYO10/ATP7A/DISC1/TANC2/RAB8B/NCKAP1/RAP1A/NIN/ACTR3/PREX1/VLDLR/CEP120/FMR1/LRRK2/FNBP1L/GRIP1/ALKAL2/NEGR1/MBOAT1/TRIM67…
GO:0032755	GO:0032755	positive regulation of interleukin-6 production	22/1652	68/11256	0.00738923	MYD88/CLEC7A/TLR6/AKIRIN2/XBP1/TLR4/MBP/NOD2/TLR8/TLR2/TLR1/IL1RAP/IL6R/F2R/CD36/AIF1/SELENOK/EREG/WNT5A/TNFSF4/IL1B/RAB7B
GO:0007015	GO:0007015	actin filament organization	72/1652	326/11256	0.00738923	CASS4/SHROOM4/SPTA1/TGFBR1/SVIL/NCK2/RICTOR/F11R/ACTR2/PSTPIP2/ARHGAP6/WASF3/CGNL1/PIK3CA/AVIL/PPM1F/SHANK3/DMTN/PLS3/CAPZA2/CLASP1/SHTN1/LIMCH1/PLEKHH2/ARHGEF15/MARCKS/LATS1/TSC1/ADD2/ARHGEF10L/PRKCI/WASL/PAK2/TMOD1/CTTN/NCKAP1/SSH2/ARFGEF1/ITGB5/JAK2/MYO1D/ACTR3/PREX1/SSH1/CRACD/C9orf72/ROCK2/MTPN/GPR65/NRP1/TJP1/MYO7A/FHDC1/SPTB/KANK1/PHACTR1/GAS2L3/ARHGAP18/CYRIA/SHROOM3/MICAL2/RHOBTB3/ZBED3/…
GO:0030595	GO:0030595	leukocyte chemotaxis	39/1652	150/11256	0.00766753	MTUS1/PF4V1/PTK2/PDGFB/LGALS3/CNR2/FCER1G/CXCL16/MPP1/THBS1/PDE4B/PIK3CG/CSF1R/NOD2/MAPK1/LYST/LGMN/PREX1/PIKFYVE/MOSPD2/BSG/PLA2G7/VAV3/C5/FLT1/IL6R/AZU1/PTPRO/NBL1/PPBP/AIF1/CD300H/CCR1/PF4/CXCL8/KIT/WNT5A/CCR2/CXCL6
GO:0018210	GO:0018210	peptidyl-threonine modification	29/1652	101/11256	0.00810114	GALNT1/TNKS/TGFBR1/GSK3B/HIPK2/MAPK8/DMTN/CLK1/TBK1/CDC42BPA/CHI3L1/CAB39/TGFBR2/EGF/SPRED1/EOGT/MAPK1/LMTK2/LRRK2/ROCK2/DYRK1A/NLK/PARD3/GALNT3/HIPK3/HIPK1/PRKD1/AZU1/WNT5A
GO:1904738	GO:1904738	vascular associated smooth muscle cell migration	10/1652	20/11256	0.00815462	DOCK7/PDGFB/DOCK4/DOCK5/IQGAP1/ATP7A/SSH1/GNA13/LRP1/MDM2
GO:0048660	GO:0048660	regulation of smooth muscle cell proliferation	32/1652	116/11256	0.00866864	BMP4/MYD88/PDGFB/NAMPT/GJA1/THBS1/HDAC4/KLF4/HMGCR/PTEN/NQO2/BMPR2/TLR4/CALCRL/TGFBR2/RBPMS2/JAK2/ERN1/GNA13/MAP3K5/MEF2D/PTGS2/MYB/IL15/ITGA2/NDRG2/IL12B/IL6R/AIF1/CDKN1B/MDM2/EREG
GO:1902904	GO:1902904	negative regulation of supramolecular fiber organization	33/1652	121/11256	0.00870253	SPTA1/SVIL/F11R/LDLR/ARHGAP6/CGNL1/PIK3CA/AVIL/SHANK3/DMTN/CAPZA2/CLASP1/PLEKHH2/HDGFL3/TTBK2/ADD2/PAK2/SNCA/CAMSAP2/TMOD1/SSH2/ARFGEF1/SSH1/CRACD/MTPN/TJP1/DYRK1A/SMAD4/SPTB/TAOK1/KANK1/NAV3/RHPN2
GO:0003013	GO:0003013	circulatory system process	75/1652	345/11256	0.00870253	PTGER2/PKP2/RYR2/SGCG/F11R/PLVAP/PDGFB/DOCK4/LEPR/ABCC3/EHD3/SLC6A4/NAMPT/YES1/AGTRAP/DRD1/PIK3CA/GJA1/ABCC5/CPA3/RPS6KA2/PTPRJ/HDAC4/HMGCR/SLC16A1/ADCY6/SLC6A6/KEL/NEDD4L/MME/PDE4B/KCNQ1/DOCK5/SGK1/PDE3A/BMPR2/SLC2A13/AKAP13/PIK3CG/PDE4D/GPX1/HRH2/BVES/JAK2/SLC6A9/SLC8A1/ROCK2/ACSM3/PTGS2/ANGPT1/HOPX/TJP1/LNPEP/MYL4/WWTR1/P2RY2/CACNA1D/FGB/BMP6/LRP1/ARHGAP42/ATP2B1/INSR/AZU1/P2RY1/HEG1/PTPRO/F2R…
GO:0043491	GO:0043491	protein kinase B signaling	35/1652	131/11256	0.00870253	CASS4/NRG1/P2RY12/TGFBR1/TNFAIP8L3/RICTOR/PTK2/PIK3CA/PTPRJ/THBS1/KLF4/PTEN/PIK3CB/CHI3L1/PINK1/AXL/SESN3/EGF/PIK3CG/IGF1R/GPX1/HPSE/ARFGEF1/ANGPT1/OSBPL8/SETX/AKR1C3/INSR/MYORG/IGF2/HSP90AA1/LOX/CAVIN3/PEAR1/IL1B
GO:1902041	GO:1902041	regulation of extrinsic apoptotic signaling pathway via death domain receptors	15/1652	39/11256	0.00879989	RFFL/GSK3B/LGALS3/BCL2L1/THBS1/BMPR1B/FEM1B/PTEN/GPX1/STK4/DDX3X/HGF/FGB/SKIL/TIMP3
GO:0050808	GO:0050808	synapse organization	58/1652	252/11256	0.00929922	NRG1/ZDHHC2/CUX2/ACTR2/ADNP/EPHB3/GPC4/ANK3/WASF3/CDKL5/DRD1/SHANK3/ITSN1/NECTIN1/PTEN/MAPK14/ARHGEF15/OPA1/NPTN/TSC1/NDRG1/CTTNBP2/CACNB4/ADD2/WASL/CDH1/SNCA/IGF1R/APBB2/ROBO2/DISC1/CTTN/TANC2/NFIA/LGMN/SSH1/LRRC4/DIP2A/TLR2/LRRK2/C1QL3/UNC13B/SDCBP/NRP1/OPHN1/PPFIBP2/TMEM108/SLC7A11/IL1RAP/GLRB/MYH10/INSR/PTPRO/SRGN/F2R/LRRN1/RAB39B/WNT5A
GO:0023061	GO:0023061	signal release	64/1652	285/11256	0.00944773	RFX3/P2RY12/MCTP1/GSK3B/ADCY5/TFR2/TM7SF3/SLC6A4/ACVR1C/ACSL4/PPP3CA/SYNJ1/MCTP2/DOC2B/GJA1/HMGCR/SLC16A1/ITSN1/KCNQ1/BACE1/TMF1/PINK1/CYB5R4/NIBAN2/STXBP3/APBA1/SNCA/RAB8B/SNAP23/RAP1A/JAK2/FFAR4/FMR1/LRRK2/UNC13B/STXBP1/PSMD9/STXBP5/MYB/SMAD4/ABCA1/HIF1A/FGB/SLC16A10/BMP6/LRP1/IRS2/NDUFAF2/PFKFB2/CCDC186/GLUL/HFE/P2RY1/PNKD/F2R/FOXD1/GPR27/KCNA2/SLC30A1/SYT3/IL1B/RAB5A/STX3/RAB11FIP1
GO:1903531	GO:1903531	negative regulation of secretion by cell	26/1652	88/11256	0.00959878	RHBDF1/ATP9A/P2RY12/ACVR1C/PPP3CA/GJA1/HMGCR/STXBP3/SNCA/RAP1A/FFAR4/STXBP6/FMR1/PSMD9/FRMD4A/RSC1A1/VPS4B/IL12B/NDUFAF2/P2RY1/PNKD/F2R/SLC30A1/IL1B/CCR2/RAB11FIP1
GO:0009595	GO:0009595	detection of biotic stimulus	11/1652	24/11256	0.00959878	CLEC7A/TLR6/LY96/PTPRJ/NLRP3/TLR4/NOD2/DACH1/CLEC6A/TLR2/TLR1
GO:0009948	GO:0009948	anterior/posterior axis specification	11/1652	24/11256	0.00959878	BMP4/EPB41L5/ETS2/SKI/FRS2/PCSK6/PLD6/SMAD4/PGAP1/TIFAB/WNT5A
GO:0032868	GO:0032868	response to insulin	48/1652	199/11256	0.00959878	TNS2/GAB1/VPS13C/CPEB2/ZNF106/GSK3B/ACVR1C/KBTBD2/PIK3CA/PTPRE/SOGA1/SORT1/ADIPOR1/XBP1/KCNQ1/PTEN/SESN3/OPA1/TSC1/STXBP3/HDAC9/PRKCI/IGF1R/RAB8B/SORL1/OGT/TLR2/RAB13/OSBPL8/KANK1/SP1/KAT2B/ZDHHC7/TBC1D4/ZBED3/PDK4/IRS2/NDEL1/EPM2AIP1/PKLR/ATP2B1/INSR/FOXO4/IGF2/EIF4EBP2/PID1/IL1B/RAB12
GO:0048015	GO:0048015	phosphatidylinositol-mediated signaling	35/1652	132/11256	0.00961558	PLCB4/PTK2/PDGFB/PTPN13/PLCB1/CBL/KBTBD2/PIK3CA/KLF4/PTEN/NF1/PIK3CB/EGF/PIK3CG/CSF1R/IGF1R/FN1/PLCL1/SELP/JAK2/OGT/PREX2/FLT3/DIPK2A/GAB2/ANGPT1/HGF/PLCB2/FLT1/PDGFC/PLCL2/INSR/F2R/KIT/PEAR1
GO:0070371	GO:0070371	ERK1 and ERK2 cascade	47/1652	194/11256	0.00979974	PTPRC/NRG1/BMP4/TNFAIP8L3/PDGFB/KLF4/HMGCR/PTEN/NQO2/CHI3L1/TLR4/DNAJC27/NPTN/EGF/SPRED1/FRS2/CSF1R/NOD2/FN1/MAPK1/MTURN/GPNMB/RAP1A/FFAR4/ALKAL2/NRP1/ANGPT1/ZDHHC17/SMAD4/NOTCH2/ITGAV/PDE8A/NDRG2/FGB/LRP1/PDGFC/ROS1/P2RY1/F2R/CD36/SPRY3/DUSP6/CCR1/CAVIN3/ZFP36L2/IL1B/TIMP3
GO:0001667	GO:0001667	ameboidal-type cell migration	64/1652	286/11256	0.0099493	ARID5B/BMP4/RFFL/P2RY12/EPB41L5/TGFBR1/IQSEC1/PTK2/PDGFB/ITGB3/ACVR1C/SASH1/CENPV/ENPP2/PIK3CA/GJA1/PPM1F/DMTN/PDCD10/ADAM9/THBS1/KLF4/TNFSF12/ADIPOR1/CLASP1/DOCK5/AGO2/PTEN/NF1/PIK3CB/BMPR2/SGPL1/TGFBR2/EGF/RIN2/SPRED1/S100A2/HDAC9/PIK3CG/SEMA6D/FN1/PTPRG/GPX1/LGMN/DNAJA4/SLC8A1/ROCK2/MAP3K3/PTGS2/RAB13/NRP1/ANGPT1/KANK1/SP1/ITGA2/PKN2/HIF1A/AMOTL2/PRKD1/GLUL/KANK2/GADD45A/KIT/WNT5A
GO:0010632	GO:0010632	regulation of epithelial cell migration	41/1652	163/11256	0.0100749	BMP4/EPB41L5/IQSEC1/PTK2/PDGFB/ITGB3/SASH1/ENPP2/PPM1F/PDCD10/ADAM9/THBS1/KLF4/ADIPOR1/CLASP1/DOCK5/PTEN/NF1/PIK3CB/BMPR2/TGFBR2/EGF/RIN2/SPRED1/HDAC9/PIK3CG/PTPRG/LGMN/DNAJA4/ROCK2/MAP3K3/PTGS2/NRP1/ANGPT1/SP1/ITGA2/HIF1A/PRKD1/GLUL/GADD45A/WNT5A
GO:0031668	GO:0031668	cellular response to extracellular stimulus	45/1652	184/11256	0.0101951	PTPRC/NPRL3/TNKS/LAMP2/GABARAPL1/ADNP/TRIM24/AQP3/NAMPT/MAPK8/CBL/ZFYVE1/XBP1/WIPI1/BMPR2/AXL/SESN3/TSC1/MAPK1/SH3GLB1/BMT2/LRRK2/MAP3K5/PPM1D/IL15/CPEB4/FOXO3/NCOA1/GAS2L1/PDK4/MTMR3/PRKD1/GLUL/VCAM1/KANK2/AKR1C3/ATP2B1/PHEX/HFE/RNF152/RALB/AIF1/GABARAPL2/MDM2/FAM107A
GO:0090066	GO:0090066	regulation of anatomical structure size	77/1652	359/11256	0.0101951	SPTA1/SVIL/NCK2/RICTOR/GSK3B/ACTR2/RILP/ADNP/DOCK4/SLC6A4/WASF3/CDKL5/DRD1/PIK3CA/GJA1/AVIL/SHANK3/DMTN/HMGCR/ADCY6/KEL/CAPZA2/SHTN1/DOCK5/PLEKHH2/PTEN/BMPR2/LATS1/TSC1/RB1CC1/DIP2B/ADD2/WASL/SEMA6D/TMOD1/FN1/ATP7A/GPX1/DISC1/CTTN/HRH2/NCKAP1/SSH2/ARFGEF1/ACTR3/PREX1/SSH1/SLC8A1/LRRK2/CRACD/ROCK2/PTGS2/MTPN/OLFM1/NRP1/SPTB/P2RY2/VAV3/KANK1/ARHGAP18/CYRIA/SLC12A6/FGB/LRP1/NDEL1/ARHGAP42/ATP2B1/FMN…
GO:0030514	GO:0030514	negative regulation of BMP signaling pathway	12/1652	28/11256	0.0103844	HIPK2/FBN1/CHRD/SKI/RBPMS2/TRIM33/SORL1/LEMD3/NBL1/SKIL/CRIM1/WNT5A
GO:0010975	GO:0010975	regulation of neuron projection development	68/1652	309/11256	0.0104628	EP300/SDC2/TRAK1/CUX2/GSK3B/ACTR2/ADNP/EPHB3/PPP3CA/CDKL5/AVIL/SHANK3/HECW2/KLF4/ADCY6/ABL2/KEL/NEDD4L/FBXO7/SHTN1/FEZ1/PTEN/ATP8A2/BMPR2/OPA1/NPTN/TSC1/DIP2B/TIAM2/PRKCI/IQGAP1/PAK2/SEMA6D/CAMSAP2/FN1/PTPRG/ROBO2/DISC1/TANC2/RAP1A/NIN/PREX1/VLDLR/LRRK2/ALKAL2/NEGR1/MBOAT1/TRIM67/NRP1/PLXNC1/SETX/HGF/TMEM30A/KANK1/SNX3/DENND5A/CUX1/LRP1/NDEL1/PRKD1/DAB1/TRAK2/PTPRO/SKIL/RAB21/MDM2/WNT5A/RAP2A
GO:0051896	GO:0051896	regulation of protein kinase B signaling	31/1652	113/11256	0.0104691	CASS4/NRG1/P2RY12/TGFBR1/TNFAIP8L3/RICTOR/PTK2/PIK3CA/PTPRJ/THBS1/KLF4/PTEN/PIK3CB/CHI3L1/PINK1/AXL/SESN3/EGF/PIK3CG/IGF1R/GPX1/HPSE/ARFGEF1/ANGPT1/OSBPL8/AKR1C3/INSR/MYORG/IGF2/HSP90AA1/CAVIN3
GO:0030099	GO:0030099	myeloid cell differentiation	67/1652	304/11256	0.0108863	BMP4/PTBP3/EP300/AHSP/SNRK/TGFBR3/MITF/HIPK2/LBR/MAFB/FBN1/BPGM/RCOR1/DMTN/SH3PXD2A/ALAS2/MAPK14/GABPA/TLR4/FAXDC2/TGFBR2/KAT6A/MEIS1/KLF1/CSF1R/FLVCR1/CASP3/RHAG/TRIM10/MTURN/RBFOX2/GPR137B/JAK2/CA2/GAB3/MPIG6B/TLR2/GATA1/SLC4A1/TSPAN2/GAB2/TESC/CD109/TET2/JAG1/NOTCH2/IL15/RASSF2/FOXO3/HIF1A/TSPO2/IL12B/SP3/OSTM1/EPB42/SNX10/OSCAR/PURB/KLF13/LOX/CCR1/PF4/KIT/FAM210B/PRTN3/TAL1/RAB7B
GO:0030900	GO:0030900	forebrain development	52/1652	222/11256	0.0108863	NRG1/BMP4/P2RY12/GSK3B/DOCK7/ZSWIM6/EPHB3/PLCB1/DRD1/SHANK3/FEZ1/SLC4A10/PTEN/NF1/AGTPBP1/AXL/TSC1/TACC1/SKI/FRS2/CDH1/PHLPP2/CASP3/ROBO2/ATP7A/TACC2/DISC1/NIN/MYO1D/KRAS/SLC8A1/CEP120/LRRK2/NRP1/OPHN1/ALDH1A2/TMEM108/PHACTR1/NUMB/SLC7A11/NCOA1/HIF1A/PALS1/LRP1/NDEL1/DAB1/UBB/SCYL2/BTBD3/PGAP1/WNT5A/AVPR2
GO:0009593	GO:0009593	detection of chemical stimulus	14/1652	36/11256	0.0108977	RYR2/CLEC7A/TLR6/LY96/TLR4/CYB5R4/NOD2/OR5AN1/FFAR4/TLR2/PKD1L3/TLR1/OR6N1/OR2W3
GO:0150063	GO:0150063	visual system development	51/1652	217/11256	0.0112117	BMP4/P2RY12/TGFBR1/MITF/HIPK2/FBN1/USP45/KLF4/BMPR1B/NECTIN1/ATP8A2/NF1/ARHGEF15/AGTPBP1/BMPR2/CC2D2A/FKBP8/OPA1/BBS7/TGFBR2/SH3PXD2B/SKI/FBN2/SPRED1/FRS2/MEIS1/PRKCI/TMOD1/NRP1/JAG1/MYO7A/NOTCH2/MDM1/PBX1/ALDH1A2/SLC7A11/HIF1A/PRDM1/HIPK1/FLT1/RPGRIP1/BMP6/SP3/NIPBL/ATP2B1/CRYBG3/SKIL/RAB18/CDKN1B/WNT5A/TUB
GO:0001837	GO:0001837	epithelial to mesenchymal transition	28/1652	99/11256	0.011303	BMP4/TGFB1I1/EPB41L5/TGFBR1/TGFBR3/GSK3B/HEY1/DDX17/ADIPOR1/CLASP1/PTEN/TGFBR2/SPRED1/S100A4/ROCK2/SDCBP/OLFM1/KLHL12/JAG1/SMAD4/HGF/WWTR1/HIF1A/PPP3R1/KBTBD8/USF3/WNT5A/IL1B
GO:0001655	GO:0001655	urogenital system development	50/1652	212/11256	0.0115395	TNS2/ARID5B/BMP4/TGFBR1/PDGFB/EPHB3/FBN1/MME/FEM1B/PTEN/NF1/CC2D2A/SGPL1/TSC1/FRS2/IQGAP1/SULF2/MPST/ROBO2/PSAP/COL4A4/NFIA/CA2/LRRK2/PKD1L3/NRP1/ANGPT1/JAG1/PODXL/SMAD4/NOTCH2/BCL2L11/GCNT3/WWTR1/PBX1/ALDH1A2/RRM2B/PRDM1/BMP6/UPK3A/NIPBL/APAF1/IL6R/KANK2/LGR4/FMN1/PTPRO/FOXD1/CDKN1B/WNT5A
GO:0002262	GO:0002262	myeloid cell homeostasis	36/1652	139/11256	0.0117158	BMP4/PTBP3/AHSP/TGFBR3/HIPK2/MAFB/BPGM/RCOR1/DMTN/PDE4B/ALAS2/MAPK14/PIK3CB/AXL/KLF1/FLVCR1/CASP3/RHAG/TRIM10/RBFOX2/JAK2/MPIG6B/GATA1/SLC4A1/BCL2L11/SLC7A11/FOXO3/HIF1A/TSPO2/SP3/EPB42/KLF13/KIT/FAM210B/TAL1/CCR2
GO:0120035	GO:0120035	regulation of plasma membrane bounded cell projection organization	93/1652	453/11256	0.0117635	EP300/SDC2/TRAK1/P2RY12/TGFBR1/CUX2/GSK3B/ACTR2/CDKL1/ADNP/EPHB3/PPP3CA/ENPP2/CDKL5/PIK3CA/AVIL/SHANK3/HECW2/DMTN/HDAC4/KLF4/ADCY6/ABL2/KEL/NEDD4L/FBXO7/SHTN1/FEZ1/PTEN/ATP8A2/BMPR2/OPA1/NPTN/TSC1/CEP135/DIP2B/TIAM2/PRKCI/DOCK11/WASL/IQGAP1/PAK2/SEMA6D/CAMSAP2/FN1/PTPRG/ROBO2/MYO10/ATP7A/DISC1/TANC2/NCKAP1/RAP1A/NIN/ACTR3/PREX1/VLDLR/CEP120/FMR1/LRRK2/FNBP1L/ALKAL2/NEGR1/MBOAT1/TRIM67/NRP1/PLXNC1…
GO:0048659	GO:0048659	smooth muscle cell proliferation	32/1652	119/11256	0.0117635	BMP4/MYD88/PDGFB/NAMPT/GJA1/THBS1/HDAC4/KLF4/HMGCR/PTEN/NQO2/BMPR2/TLR4/CALCRL/TGFBR2/RBPMS2/JAK2/ERN1/GNA13/MAP3K5/MEF2D/PTGS2/MYB/IL15/ITGA2/NDRG2/IL12B/IL6R/AIF1/CDKN1B/MDM2/EREG
GO:0016358	GO:0016358	dendrite development	43/1652	176/11256	0.0128996	SDC2/TRAK1/IQSEC1/NCK2/CUX2/GSK3B/ACTR2/MINK1/STRN/EPHB3/ACSL4/PPP3CA/CDKL5/SHANK3/HECW2/NEDD4L/ITSN1/PTEN/OPA1/WASL/IQGAP1/PAK2/ASAP1/CAMSAP2/DISC1/TANC2/RBFOX2/CPEB3/PREX1/VLDLR/DIP2A/FMR1/LRRK2/PREX2/GRIP1/NRP1/PHACTR1/CUX1/DAB1/TRAK2/BTBD3/RAB21/RAP2A
GO:0030218	GO:0030218	erythrocyte differentiation	30/1652	110/11256	0.0134195	BMP4/PTBP3/AHSP/TGFBR3/HIPK2/MAFB/BPGM/RCOR1/DMTN/ALAS2/MAPK14/KLF1/FLVCR1/CASP3/RHAG/TRIM10/RBFOX2/JAK2/MPIG6B/GATA1/SLC4A1/FOXO3/HIF1A/TSPO2/SP3/EPB42/KLF13/KIT/FAM210B/TAL1
GO:0048880	GO:0048880	sensory system development	51/1652	219/11256	0.0134195	BMP4/P2RY12/TGFBR1/MITF/HIPK2/FBN1/USP45/KLF4/BMPR1B/NECTIN1/ATP8A2/NF1/ARHGEF15/AGTPBP1/BMPR2/CC2D2A/FKBP8/OPA1/BBS7/TGFBR2/SH3PXD2B/SKI/FBN2/SPRED1/FRS2/MEIS1/PRKCI/TMOD1/NRP1/JAG1/MYO7A/NOTCH2/MDM1/PBX1/ALDH1A2/SLC7A11/HIF1A/PRDM1/HIPK1/FLT1/RPGRIP1/BMP6/SP3/NIPBL/ATP2B1/CRYBG3/SKIL/RAB18/CDKN1B/WNT5A/TUB
GO:0030219	GO:0030219	megakaryocyte differentiation	15/1652	41/11256	0.0136809	EP300/RCOR1/GABPA/FAXDC2/MEIS1/MTURN/MPIG6B/GATA1/TESC/SP3/LOX/PF4/KIT/TAL1/RAB7B
GO:1903530	GO:1903530	regulation of secretion by cell	76/1652	358/11256	0.0136809	RHBDF1/RFX3/ATP9A/P2RY12/MCTP1/GSK3B/ADCY5/TFR2/TM7SF3/SLC6A4/ACVR1C/ACSL4/PPP3CA/MCTP2/DOC2B/GJA1/ADAM9/HMGCR/SLC16A1/CLASP1/ITSN1/BACE1/PAM/TMF1/PINK1/RIC1/TLR4/STXBP3/APBA1/SNCA/RAB8B/RAP1A/JAK2/FFAR4/STXBP6/FMR1/TLR2/LRRK2/UNC13B/STXBP1/PSMD9/STXBP5/FRMD4A/SDCBP/GAB2/RAB13/MYB/SMAD4/RSC1A1/RAB27A/HIF1A/VPS4B/FGB/BMP6/IL12B/LRP1/IRS2/NDUFAF2/PFKFB2/GLUL/HFE/MYH10/P2RY1/PNKD/F2R/RAB21/GPR27/HYA…
GO:0002548	GO:0002548	monocyte chemotaxis	12/1652	29/11256	0.0136809	PDGFB/LGALS3/LGMN/MOSPD2/PLA2G7/FLT1/IL6R/PTPRO/NBL1/AIF1/CCR1/CCR2
GO:0001654	GO:0001654	eye development	50/1652	214/11256	0.0136809	BMP4/TGFBR1/MITF/HIPK2/FBN1/USP45/KLF4/BMPR1B/NECTIN1/ATP8A2/NF1/ARHGEF15/AGTPBP1/BMPR2/CC2D2A/FKBP8/OPA1/BBS7/TGFBR2/SH3PXD2B/SKI/FBN2/SPRED1/FRS2/MEIS1/PRKCI/TMOD1/NRP1/JAG1/MYO7A/NOTCH2/MDM1/PBX1/ALDH1A2/SLC7A11/HIF1A/PRDM1/HIPK1/FLT1/RPGRIP1/BMP6/SP3/NIPBL/ATP2B1/CRYBG3/SKIL/RAB18/CDKN1B/WNT5A/TUB
GO:0007611	GO:0007611	learning or memory	38/1652	151/11256	0.0141814	EP300/CUX2/ACTR2/ADNP/ATXN1/SLC6A4/LDLR/PLCB1/SYNJ1/DRD1/SHANK3/HMGCR/MME/SGK1/PTEN/NQO2/NF1/NPTN/PIAS1/NPTX2/CASP3/PJA2/MAPK1/LGMN/CPEB3/VLDLR/KRAS/PRKAR2B/TLR2/PTGS2/AMFR/SLC7A11/HIF1A/INSR/TIFAB/GPR88/EIF4EBP2/KIT
GO:0030168	GO:0030168	platelet activation	28/1652	101/11256	0.0148836	P2RY12/PF4V1/F11R/PDGFB/ITGB3/CD9/FCER1G/PIK3CA/DMTN/MAPK14/PIK3CB/TLR4/AXL/STXBP3/PIK3CG/FN1/SELP/JAK2/STXBP1/GATA1/VAV3/SLC7A11/VCL/FGB/P2RY1/F2R/PF4/PEAR1
GO:0070374	GO:0070374	positive regulation of ERK1 and ERK2 cascade	31/1652	116/11256	0.0151332	PTPRC/NRG1/BMP4/TNFAIP8L3/PDGFB/HMGCR/PTEN/NQO2/CHI3L1/TLR4/DNAJC27/NPTN/CSF1R/NOD2/MTURN/GPNMB/RAP1A/FFAR4/ALKAL2/NRP1/ANGPT1/NOTCH2/PDE8A/FGB/LRP1/PDGFC/P2RY1/F2R/CD36/CCR1/CAVIN3
GO:0031669	GO:0031669	cellular response to nutrient levels	40/1652	162/11256	0.0151332	NPRL3/TNKS/LAMP2/GABARAPL1/TRIM24/AQP3/NAMPT/MAPK8/CBL/ZFYVE1/XBP1/WIPI1/BMPR2/SESN3/TSC1/MAPK1/SH3GLB1/BMT2/LRRK2/MAP3K5/PPM1D/IL15/CPEB4/FOXO3/NCOA1/GAS2L1/PDK4/MTMR3/PRKD1/GLUL/KANK2/AKR1C3/ATP2B1/PHEX/HFE/RNF152/RALB/GABARAPL2/MDM2/FAM107A
GO:0071396	GO:0071396	cellular response to lipid	82/1652	394/11256	0.0151332	BMP4/EP300/MYD88/PF4V1/GRAMD1C/ADCY5/HEY1/TRIM24/LY96/SLC6A4/ZNF366/LDLR/YES1/MAPK8/ATM/DDX17/SASH1/NLRP3/ADAM9/KLF4/ADCY6/ABL2/SGMS1/XBP1/PDE4B/RXRA/MAPK14/TMF1/TLR4/AXL/CALCOCO1/LATS1/LCOR/ABCB4/CD55/NCOA3/AHR/NOD2/MAPK1/RBFOX2/ABHD2/JAK2/NR3C2/NCOA4/KMT2D/TLR2/FLT3/ROCK2/TESC/MYB/RORA/BCL2L11/SETX/IL15/ALDH1A2/FOXO3/ITGA2/ABCA1/CDK19/PDK4/BMP6/IL12B/FECH/KANK2/AKR1C3/ATP2B1/PHEX/ZNF35/PPBP/CD3…
GO:0043406	GO:0043406	positive regulation of MAP kinase activity	24/1652	82/11256	0.0151332	TLR6/PDGFB/SASH1/PDCD10/ADAM9/THBS1/TLR4/EGF/TGFA/AKAP13/PIK3CG/IQGAP1/NOD2/ERN1/KRAS/LRRK2/FLT3/MAP3K5/FLT1/PDGFC/INSR/KIT/WNT5A/IL1B
GO:0045807	GO:0045807	positive regulation of endocytosis	24/1652	82/11256	0.0151332	TFR2/PPP3CA/SYNJ1/CBL/NEDD4L/ITSN1/AXL/EGF/WASL/SNCA/FMR1/LRRK2/ABCA13/ANGPT1/ITGA2/LRP1/SCYL2/HFE/INSR/RAB21/CD36/MIB1/TOR1A/WNT5A
GO:0003018	GO:0003018	vascular process in circulatory system	39/1652	157/11256	0.0151332	PLVAP/DOCK4/LEPR/ABCC3/SLC6A4/YES1/DRD1/GJA1/ABCC5/PTPRJ/HMGCR/SLC16A1/ADCY6/SLC6A6/KEL/DOCK5/PDE3A/BMPR2/SLC2A13/GPX1/HRH2/SLC6A9/SLC8A1/ROCK2/PTGS2/ANGPT1/TJP1/P2RY2/FGB/BMP6/LRP1/ARHGAP42/ATP2B1/INSR/AZU1/P2RY1/F2R/CD36/AVPR2
GO:0071902	GO:0071902	positive regulation of protein serine/threonine kinase activity	39/1652	157/11256	0.0151332	RICTOR/TLR6/PDGFB/SASH1/PDCD10/ADAM9/THBS1/BMPR1B/CCNT1/BMPR2/TLR4/CAB39/EGF/CCNT2/TGFA/AKAP13/PIK3CG/CSF1R/IQGAP1/SNCA/NOD2/STK4/ERN1/KRAS/LRRK2/FLT3/MAP3K5/DIPK2A/DDX3X/TAOK1/FLT1/PDGFC/INSR/RALB/IGF2/CDKN1B/KIT/WNT5A/IL1B
GO:0007265	GO:0007265	Ras protein signal transduction	60/1652	271/11256	0.0165792	NRG1/IQSEC1/F11R/ARHGAP6/CBL/KBTBD7/TIMP2/RAPGEF6/ABL2/ARHGAP29/SHTN1/ERBIN/NF1/PIK3CB/RASA2/AKAP13/PIK3CG/ARHGEF12/NCKAP1/ARFGEF1/RAP1A/OGT/STARD8/KRAS/GNA13/PSD3/ROCK2/GPR65/SDCBP/NET1/TRIM67/NRP1/OPHN1/NOTCH2/KANK1/IQSEC2/ABCA1/CELSR1/DENND4A/PRKD1/ARHGAP42/KANK2/PLD1/RALGPS1/USP28/HEG1/F2R/RAB21/MRAS/CCDC125/RALB/AIF1/SPRY3/RAB39A/CDC42EP3/RIT1/RHOU/RAB39B/RAB12/RAP2A
GO:0014812	GO:0014812	muscle cell migration	20/1652	64/11256	0.0165792	DOCK7/PDGFB/DOCK4/ITGB3/HDAC4/DOCK5/TLR4/IQGAP1/SEMA6D/ATP7A/SORL1/SSH1/GNA13/NET1/NRP1/ITGA2/LRP1/FOXO4/AIF1/MDM2
GO:0046620	GO:0046620	regulation of organ growth	20/1652	64/11256	0.0165792	FXN/TGFBR1/TGFBR3/SLC6A4/GJA1/PTEN/MAPK14/LATS1/TGFBR2/MEIS1/FLVCR1/MAPK1/STK4/AKAP6/WWC2/BCL2L11/LATS2/ACACB/IGF2/DUSP6
GO:0090288	GO:0090288	negative regulation of cellular response to growth factor stimulus	18/1652	55/11256	0.0165792	HIPK2/FBN1/THBS1/CHRD/PIK3CB/NIBAN2/SKI/SULF2/RBPMS2/TRIM33/SORL1/LEMD3/IL12B/NBL1/SKIL/CRIM1/SPRY3/WNT5A
GO:1903036	GO:1903036	positive regulation of response to wounding	15/1652	42/11256	0.0165792	CLEC7A/PTK2/DMTN/THBS1/XBP1/ATP7A/HPSE/ARFGEF1/MYLK/KANK1/LRP1/NDEL1/F2R/ENPP4/CD36
GO:0034101	GO:0034101	erythrocyte homeostasis	31/1652	117/11256	0.0165792	BMP4/PTBP3/AHSP/TGFBR3/HIPK2/MAFB/BPGM/RCOR1/DMTN/ALAS2/MAPK14/AXL/KLF1/FLVCR1/CASP3/RHAG/TRIM10/RBFOX2/JAK2/MPIG6B/GATA1/SLC4A1/FOXO3/HIF1A/TSPO2/SP3/EPB42/KLF13/KIT/FAM210B/TAL1
GO:0010634	GO:0010634	positive regulation of epithelial cell migration	30/1652	112/11256	0.0165792	BMP4/EPB41L5/IQSEC1/PDGFB/ITGB3/SASH1/ENPP2/PPM1F/ADAM9/THBS1/CLASP1/DOCK5/PIK3CB/BMPR2/TGFBR2/EGF/RIN2/HDAC9/PIK3CG/LGMN/ROCK2/MAP3K3/PTGS2/NRP1/ANGPT1/SP1/ITGA2/HIF1A/PRKD1/WNT5A
GO:0007420	GO:0007420	brain development	96/1652	477/11256	0.0166702	NRG1/SHROOM4/BMP4/P2RY12/GSK3B/DOCK7/ZSWIM6/SOX6/ATXN1/EPHB3/SLC6A4/GNB4/MAFB/PLCB1/CD9/PPP3CA/SYNJ1/DRD1/SHANK3/SYNJ2/ITSN1/FEZ1/KDM7A/SLC4A10/PTEN/NF1/AGTPBP1/BMPR2/AXL/BBS7/TSC1/TGFBR2/TTBK2/EGF/TACC1/STXBP3/SKI/CTTNBP2/FRS2/MEIS1/MBP/CDH1/PHLPP2/CASP3/HERC1/SEMA6D/PTPRG/ROBO2/ATP7A/TACC2/DISC1/RBFOX2/NIN/MYO1D/KRAS/SLC8A1/CEP120/LRRK2/MTPN/TSPAN2/NRP1/MACO1/RORA/KIF27/OPHN1/BCL2L11/PBX1/ALDH1…
GO:0098771	GO:0098771	inorganic ion homeostasis	92/1652	454/11256	0.0168041	PTPRC/PTGER2/SLC31A2/FXN/DMXL2/RYR2/ADCY5/FPR3/TFR2/TRIM24/SLC40A1/ANK3/SLC9A7/DRD1/GJA1/ABL2/KEL/NEDD4L/KCNQ1/SLC4A10/ALAS2/FBXL5/NEO1/NPTN/CD52/PIK3CG/SLC30A4/KCTD7/CD55/FLVCR1/ATP13A3/RHAG/SNCA/PDE4D/MAPK1/ATP7A/DISC1/JAK2/FFAR4/CA2/HRH4/AKAP6/SLC6A9/NCOA4/SLC8A1/LRRK2/GNA13/SLC4A1/GPR65/PTGER3/SMAD4/PROK2/DMXL1/SLC25A27/SLC4A7/ITGAV/SLC12A6/HIF1A/PDK4/BMP6/LRP1/UPK3A/EPB42/PRKD1/ATP6V0A1/STEA…
GO:0071559	GO:0071559	response to transforming growth factor beta	42/1652	174/11256	0.0168041	EP300/TGFB1I1/USP15/EPB41L5/TGFBR1/TGFBR3/CREBBP/PTK2/HIPK2/SOX6/YES1/FBN1/ADAM9/THBS1/PDE3A/LATS1/TGFBR2/SKI/PPM1A/FBN2/SPRED1/RNF111/ITGB5/TRIM33/ROCK2/LEMD3/CHST11/SDCBP/CD109/SMAD4/NLK/LATS2/ZFHX3/PALS1/LTBP1/APAF1/MIRLET7G/PTPRK/SKIL/LOX/ZFP36L2/WNT5A
GO:1901889	GO:1901889	negative regulation of cell junction assembly	11/1652	26/11256	0.0168041	ARHGAP6/DMTN/THBS1/PTEN/ROBO2/TLR2/ROCK2/LRP1/WNT5A/IL1B/FAM107A
GO:0090100	GO:0090100	positive regulation of transmembrane receptor protein serine/threonine kinase signaling pathway	21/1652	69/11256	0.0173376	BMP4/EP300/TGFB1I1/TGFBR1/TGFBR3/CREBBP/HIPK2/THBS1/BMPR2/NEO1/FKBP8/RNF111/JAK2/SDCBP/SMAD4/NOTCH2/UBE2O/ZNF423/BMP6/HFE/FOXD1
GO:0050918	GO:0050918	positive chemotaxis	13/1652	34/11256	0.0173376	BMP4/PDGFB/LGALS3/PTPRJ/GPNMB/NRP1/ANGPT1/HGF/ITGA2/LRP1/AZU1/CXCL8/WNT5A
GO:1904646	GO:1904646	cellular response to amyloid-beta	13/1652	34/11256	0.0173376	GSK3B/TLR6/NAMPT/GJA1/BACE1/TLR4/IGF1R/LGMN/BCL2L11/FOXO3/LRP1/VCAM1/CD36
GO:0009791	GO:0009791	post-embryonic development	19/1652	60/11256	0.0178285	ARID5B/BMP4/TGFBR1/FBN1/KLF4/ACADM/AGO2/SLC4A10/SGPL1/SLC18A2/IGF2R/CHST11/MYO7A/BCL2L11/MORC3/RC3H2/PRDM1/ASH1L/HEG1
GO:0003231	GO:0003231	cardiac ventricle development	22/1652	74/11256	0.0182067	NRG1/BMP4/NPRL3/PKP2/RYR2/TGFBR1/TGFBR3/HEY1/BMPR2/TGFBR2/FRS2/MDM4/ROBO2/JAG1/SMAD4/HIF1A/PRDM1/HEG1/FGFRL1/TMEM65/MDM2/WNT5A
GO:2001237	GO:2001237	negative regulation of extrinsic apoptotic signaling pathway	22/1652	74/11256	0.0182067	BMP4/RFFL/TGFBR1/GSK3B/LGALS3/BCL2L1/THBS1/RB1CC1/SH3RF1/GPX1/EYA3/CTTN/GATA1/DDX3X/NRP1/STRADB/HGF/ITGAV/FGB/MCL1/PF4/IL1B
GO:0030855	GO:0030855	epithelial cell differentiation	77/1652	369/11256	0.0183334	NRG1/BMP4/RFX3/TGFB1I1/MYD88/EPB41L5/GSK3B/F11R/PDGFB/HEY1/AQP3/LGALS3/PLCB1/KIAA1109/EHF/ADAM9/KLF4/KCNQ1/ADAMTSL4/FEM1B/TFCP2L1/BMPR2/LATS1/SPRED1/FRS2/COL15A1/IQGAP1/NCOA3/CASP3/PDE4D/TMOD1/GPX1/PSAP/STK4/RAP1A/INTU/ZEB1/MYCL/ROCK2/RAB13/NRP1/CD109/TJP1/JAG1/MYO7A/PODXL/SMAD4/OPHN1/NOTCH2/WWTR1/CTSB/SLC4A7/SLC7A11/ITGA2/ZDHHC7/VCL/SHROOM3/HIF1A/PRDM1/UGCG/BMP6/UPK3A/KAZN/SEC24B/AKR1C3/ROS1/FND…
GO:0002064	GO:0002064	epithelial cell development	38/1652	154/11256	0.0183334	BMP4/RFX3/MYD88/EPB41L5/GSK3B/F11R/PDGFB/PLCB1/KCNQ1/ADAMTSL4/FEM1B/TFCP2L1/FRS2/COL15A1/IQGAP1/PDE4D/TMOD1/GPX1/RAP1A/ROCK2/RAB13/TJP1/JAG1/MYO7A/PODXL/NOTCH2/SLC4A7/VCL/SHROOM3/HIF1A/PRDM1/BMP6/SEC24B/ROS1/FNDC3A/HEG1/WNT5A/IL1B
GO:0003281	GO:0003281	ventricular septum development	16/1652	47/11256	0.0188158	BMP4/NPRL3/TGFBR1/TGFBR3/HEY1/BMPR2/TGFBR2/FRS2/MDM4/ROBO2/SMAD4/PRDM1/HEG1/FGFRL1/MDM2/WNT5A
GO:0032722	GO:0032722	positive regulation of chemokine production	18/1652	56/11256	0.0194819	MYD88/CLEC7A/TLR4/MBP/CSF1R/NOD2/TLR2/DDX3X/C5/HIF1A/LRP1/IL6R/AZU1/AIF1/SELENOK/WNT5A/TNFSF4/IL1B
GO:0070372	GO:0070372	regulation of ERK1 and ERK2 cascade	43/1652	181/11256	0.0195239	PTPRC/NRG1/BMP4/TNFAIP8L3/PDGFB/KLF4/HMGCR/PTEN/NQO2/CHI3L1/TLR4/DNAJC27/NPTN/SPRED1/FRS2/CSF1R/NOD2/FN1/MTURN/GPNMB/RAP1A/FFAR4/ALKAL2/NRP1/ANGPT1/ZDHHC17/SMAD4/NOTCH2/PDE8A/NDRG2/FGB/LRP1/PDGFC/ROS1/P2RY1/F2R/CD36/SPRY3/DUSP6/CCR1/CAVIN3/IL1B/TIMP3
GO:0032869	GO:0032869	cellular response to insulin stimulus	38/1652	155/11256	0.0204956	TNS2/GAB1/CPEB2/ZNF106/GSK3B/PIK3CA/PTPRE/SOGA1/ADIPOR1/XBP1/PTEN/SESN3/OPA1/HDAC9/PRKCI/IGF1R/RAB8B/SORL1/OGT/RAB13/OSBPL8/KANK1/SP1/KAT2B/ZDHHC7/TBC1D4/PDK4/IRS2/NDEL1/PKLR/ATP2B1/INSR/FOXO4/IGF2/EIF4EBP2/PID1/IL1B/RAB12
GO:2001236	GO:2001236	regulation of extrinsic apoptotic signaling pathway	31/1652	119/11256	0.0206448	PTPRC/BMP4/RFFL/TGFBR1/GSK3B/LGALS3/BCL2L1/THBS1/TNFSF12/BMPR1B/FEM1B/PTEN/RB1CC1/PAK2/SH3RF1/GPX1/EYA3/STK4/CTTN/GATA1/DDX3X/NRP1/STRADB/HGF/ITGAV/FGB/SKIL/MCL1/PF4/IL1B/TIMP3
GO:0043254	GO:0043254	regulation of protein-containing complex assembly	70/1652	331/11256	0.0208148	NRG1/SPTA1/EP300/MYD88/P2RY12/SVIL/NCK2/RICTOR/GSK3B/CLEC7A/ACTR2/TLR6/LGALS3/ATM/WASF3/AVIL/DMTN/CAPZA2/CLASP1/PINK1/TLR4/LATS1/PPM1A/ADD2/WASL/SNCA/ASAP1/CAMSAP2/TMOD1/SELP/CTTN/SH3GLB1/BMF/NCKAP1/SSH2/ARFGEF1/NIN/SORL1/ACTR3/PREX1/SSH1/STXBP6/UNC13B/CRACD/STXBP1/STXBP5/MTPN/DDX3X/DYRK1A/BCL2L11/SPTB/KANK1/ARHGAP18/CYRIA/ABCA1/NAV3/RIOK3/CLIP1/FMN1/FNIP2/CD36/STMP1/RALB/CDKN1B/CDC42EP3/TPPP3/HS…
GO:0007189	GO:0007189	adenylate cyclase-activating G protein-coupled receptor signaling pathway	19/1652	61/11256	0.02085	PTGER2/ADCY5/ARRDC3/CNR2/DRD1/ADCY6/PDE4B/CALCRL/AKAP13/PDE4D/GNA13/GPR65/PTGER3/ABCA1/LGR4/ADCY9/ADGRG6/GNAQ/PF4
GO:0030278	GO:0030278	regulation of ossification	22/1652	75/11256	0.02085	BMP4/PHOSPHO1/BMPR1B/MAPK14/BMPR2/FBN2/BMP2K/CHSY1/MAPK1/INTU/SLC8A1/GATA1/SGMS2/PBX1/RUNX2/HIF1A/BMP6/NIPBL/ATP2B1/SRGN/CCR1/WNT5A
GO:0034763	GO:0034763	negative regulation of transmembrane transport	22/1652	75/11256	0.02085	ANK3/HECW2/THBS1/KEL/NEDD4L/PTEN/CAB39/STXBP3/SLC43A1/ATP7A/SLC6A9/FMR1/OAZ1/CTTNBP2NL/SESTD1/RSC1A1/IRS2/KCNE3/SLC30A1/PID1/CLIC2/IL1B
GO:0003197	GO:0003197	endocardial cushion development	10/1652	23/11256	0.02085	BMP4/TGFBR1/HEY1/BMPR2/TGFBR2/MDM4/ROBO2/JAG1/SMAD4/MDM2
GO:0033198	GO:0033198	response to ATP	10/1652	23/11256	0.02085	P2RY12/PANX1/PTEN/SSH1/SLC8A1/PTGS2/P2RY2/DNTT/PKLR/P2RY1
GO:0003179	GO:0003179	heart valve morphogenesis	13/1652	35/11256	0.0219157	BMP4/HEY1/BMPR2/TGFBR2/MDM4/ROBO2/ROCK2/OLFM1/JAG1/SMAD4/NOTCH2/FGFRL1/MDM2
GO:0072001	GO:0072001	renal system development	44/1652	188/11256	0.0224683	TNS2/ARID5B/BMP4/TGFBR1/PDGFB/FBN1/MME/NF1/CC2D2A/SGPL1/TSC1/IQGAP1/SULF2/MPST/ROBO2/COL4A4/NFIA/CA2/LRRK2/PKD1L3/NRP1/ANGPT1/JAG1/PODXL/SMAD4/NOTCH2/BCL2L11/GCNT3/WWTR1/PBX1/ALDH1A2/RRM2B/PRDM1/BMP6/UPK3A/NIPBL/APAF1/IL6R/KANK2/LGR4/FMN1/PTPRO/FOXD1/WNT5A
GO:0098581	GO:0098581	detection of external biotic stimulus	8/1652	16/11256	0.0224683	CLEC7A/TLR6/LY96/TLR4/NOD2/CLEC6A/TLR2/TLR1
GO:0017015	GO:0017015	regulation of transforming growth factor beta receptor signaling pathway	25/1652	90/11256	0.0225674	EP300/TGFB1I1/TGFBR3/CREBBP/HIPK2/FBN1/THBS1/LATS1/SKI/PPM1A/FBN2/SPRED1/RNF111/TRIM33/LEMD3/CHST11/SDCBP/CD109/SMAD4/LATS2/PALS1/LTBP1/MIRLET7G/SKIL/LOX
GO:0055080	GO:0055080	cation homeostasis	90/1652	448/11256	0.0225674	PTPRC/PTGER2/SLC31A2/FXN/DMXL2/RYR2/ADCY5/FPR3/TFR2/TRIM24/SLC40A1/ANK3/SLC9A7/DRD1/GJA1/ABL2/KEL/NEDD4L/SLC4A10/ALAS2/FBXL5/NEO1/NPTN/CD52/PIK3CG/SLC30A4/KCTD7/CD55/FLVCR1/ATP13A3/RHAG/SNCA/PDE4D/MAPK1/ATP7A/DISC1/JAK2/FFAR4/CA2/HRH4/AKAP6/SLC6A9/NCOA4/SLC8A1/LRRK2/GNA13/SLC4A1/GPR65/PTGER3/SMAD4/PROK2/DMXL1/SLC25A27/SLC4A7/ITGAV/SLC12A6/HIF1A/PDK4/BMP6/LRP1/UPK3A/EPB42/PRKD1/ATP6V0A1/STEAP4/TPT…
GO:0007600	GO:0007600	sensory perception	58/1652	265/11256	0.0227068	TGFBI/FXN/PKHD1L1/CLIC5/CNR2/TBL1X/MME/KCNQ1/BACE1/SLC4A10/ATP8A2/USP53/OPA1/BBS7/HMCN1/MBP/IMPG2/CASP3/MAPK1/GPX1/EYA3/OR5AN1/FFAR4/ACP3/PKD1L3/PTGS2/GSDME/LOXHD1/MYO7A/OR6N1/PROK2/CACNA1D/ATP8B1/ITGA2/PLCB2/RPGRIP1/IL12B/NIPBL/FBXO11/GLRB/RP2/UBR3/OTOG/P2RY1/OR2W3/CRYBG3/TECTA/F2R/CD36/PGAP1/CDKN1B/KCNA2/OMP/PIEZO2/KIT/TUB/CCR2/TIMP3
GO:0051147	GO:0051147	regulation of muscle cell differentiation	26/1652	95/11256	0.0227068	NRG1/BMP4/PDGFB/SOX6/HDAC4/XBP1/MAPK14/BMPR2/NIBAN2/FRS2/HDAC9/PIAS1/MAML1/RBPMS2/ATP11A/AKAP6/NEK5/HOPX/SMAD4/CTH/RBM38/FOXO4/IGF2/MDM2/EREG/KIT
GO:0007548	GO:0007548	sex differentiation	39/1652	162/11256	0.0237672	ARID5B/TGFBR1/AGO4/CBL/BCL2L1/BMPR1B/TMF1/AXL/SGPL1/CASP3/ROBO2/PCYT1B/DACH1/NCOA4/SYCP2/LHFPL2/GATA1/TESC/RAB13/SMAD4/BCL2L11/PBX1/FOXO3/NCOA1/RHOBTB3/BMP6/NIPBL/MAMLD1/CDKL2/AKR1C3/UBB/LGR4/FNDC3A/HYAL3/TIFAB/MGST1/EREG/KIT/WNT5A
GO:0050890	GO:0050890	cognition	42/1652	178/11256	0.0237672	SHROOM4/EP300/CUX2/ACTR2/ADNP/ATXN1/SLC6A4/LDLR/PLCB1/SYNJ1/DRD1/SHANK3/HMGCR/MME/TUSC3/SGK1/PTEN/NQO2/NF1/NPTN/PIAS1/NPTX2/CASP3/PJA2/MAPK1/LGMN/CPEB3/VLDLR/KRAS/PRKAR2B/TLR2/PTGS2/AMFR/SLC7A11/HIF1A/NIPBL/INSR/TIFAB/GPR88/EIF4EBP2/KIT/FAM107A
GO:0032642	GO:0032642	regulation of chemokine production	22/1652	76/11256	0.0241216	MYD88/ACKR1/CLEC7A/KLF4/ERBIN/TLR4/MBP/CSF1R/NOD2/TLR2/DDX3X/C5/HIF1A/LRP1/IL6R/AZU1/AIF1/SELENOK/WNT5A/TNFSF4/IL1B/CXCL6
GO:0021537	GO:0021537	telencephalon development	38/1652	157/11256	0.0242795	NRG1/BMP4/P2RY12/GSK3B/ZSWIM6/EPHB3/PLCB1/DRD1/SHANK3/FEZ1/PTEN/NF1/AGTPBP1/TSC1/TACC1/SKI/PHLPP2/CASP3/ROBO2/TACC2/DISC1/NIN/SLC8A1/CEP120/LRRK2/TMEM108/PHACTR1/NUMB/SLC7A11/NCOA1/HIF1A/PALS1/LRP1/NDEL1/DAB1/BTBD3/WNT5A/AVPR2
GO:0055072	GO:0055072	iron ion homeostasis	19/1652	62/11256	0.0242795	FXN/TFR2/SLC40A1/ALAS2/FBXL5/NEO1/FLVCR1/RHAG/SLC6A9/NCOA4/SMAD4/HIF1A/BMP6/EPB42/STEAP4/HFE/STEAP3/SLC25A37/CYBRD1
GO:0002274	GO:0002274	myeloid leukocyte activation	41/1652	173/11256	0.0242795	PTPRC/MYD88/TLR6/NAMPT/LDLR/CNR2/FCER1G/CBL/ADAM9/THBS1/TLR4/TGFBR2/STXBP3/NDRG1/DNASE1L3/PIK3CG/SNCA/PJA2/SNAP23/GPR137B/JAK2/PREX1/TLR2/LRRK2/STXBP1/TLR1/CD93/GAB2/RORA/NOTCH2/IL15/CTSC/AZU1/AIF1/CD226/CXCL8/KIT/WNT5A/CCR2/CXCL6/IFNGR1
GO:0048738	GO:0048738	cardiac muscle tissue development	33/1652	131/11256	0.0242795	NRG1/BMP4/NPRL3/PKP2/RYR2/SGCG/TGFBR1/CACYBP/TGFBR3/PRKAR1A/HEY1/SOX6/GJA1/ACADM/PTEN/MAPK14/TSC1/TGFBR2/FRS2/MEIS1/AKAP13/MAML1/MAPK1/BVES/AKAP6/SLC8A1/DIPK2A/HOPX/SMAD4/NOTCH2/ALDH1A2/HEG1/WNT5A
GO:0061061	GO:0061061	muscle structure development	84/1652	415/11256	0.0249379	NRG1/ARID5B/QKI/BMP4/PKP2/EP300/RYR2/CASP7/ZNF609/SGCG/TGFBR1/SVIL/CACYBP/TGFBR3/GPCPD1/PRKAR1A/PDGFB/HEY1/SOX6/MBNL3/LDB3/DDX17/PLCB1/CD9/PPP3CA/SORT1/HDAC4/HMGCR/KEL/XBP1/ACADM/IFRD1/PLEKHM3/PGM5/MAPK14/BMPR2/TSC1/NIBAN2/CCNT2/SKI/FRS2/HDAC9/AKAP13/PIAS1/CASP3/TMOD1/MAML1/GPX1/RBPMS2/ATP11A/BVES/MYLK/AKAP6/KRAS/SLC8A1/ZBTB18/NEK5/MEF2D/MTPN/HOPX/JAG1/RORA/SMAD4/CTH/ZFHX3/PRICKLE1/CHRND/NR1D2/SP…
GO:0007423	GO:0007423	sensory organ development	65/1652	306/11256	0.0252413	BMP4/BNC2/TGFBR1/MITF/HIPK2/MAFB/FBN1/SMCHD1/USP45/KLF4/BMPR1B/KCNQ1/NECTIN1/ATP8A2/NF1/ARHGEF15/AGTPBP1/BMPR2/CC2D2A/FKBP8/OPA1/BBS7/TGFBR2/SH3PXD2B/SKI/FBN2/SPRED1/FRS2/MEIS1/PRKCI/TMOD1/MAPK1/INTU/MYCL/GSDME/NRP1/JAG1/MYO7A/NOTCH2/BCL2L11/MDM1/PBX1/SLC25A27/SLC4A7/ALDH1A2/ATP8B1/SLC7A11/HIF1A/PRDM1/HIPK1/FLT1/RPGRIP1/BMP6/SP3/NIPBL/SEC24B/ATP2B1/CRYBG3/SKIL/RAB18/CDKN1B/TIFAB/KIT/WNT5A/TUB
GO:0033135	GO:0033135	regulation of peptidyl-serine phosphorylation	25/1652	91/11256	0.0253774	NCK2/RICTOR/DOCK7/PIK3CA/PPM1F/DMTN/PDCD10/TBK1/PTEN/PINK1/LATS1/SNCA/PDE4D/PLCL1/STK4/PTGS2/ANGPT1/HGF/RASSF2/PRKD1/PLCL2/FNIP2/HSP90AA1/GADD45A/WNT5A
GO:0098543	GO:0098543	detection of other organism	7/1652	13/11256	0.0253853	CLEC7A/TLR6/TLR4/NOD2/CLEC6A/TLR2/TLR1
GO:0018107	GO:0018107	peptidyl-threonine phosphorylation	26/1652	96/11256	0.0253853	TNKS/TGFBR1/GSK3B/HIPK2/MAPK8/DMTN/CLK1/TBK1/CDC42BPA/CHI3L1/CAB39/TGFBR2/EGF/SPRED1/MAPK1/LMTK2/LRRK2/ROCK2/DYRK1A/NLK/PARD3/HIPK3/HIPK1/PRKD1/AZU1/WNT5A
GO:0007188	GO:0007188	adenylate cyclase-modulating G protein-coupled receptor signaling pathway	27/1652	101/11256	0.0253853	PTGER2/P2RY12/GNAZ/ADCY5/ARRDC3/CNR2/DRD1/ADCY6/PDE4B/CALCRL/AKAP13/PDE4D/PSAP/HRH4/GNA13/GPR65/PTGER3/CACNA1D/ABCA1/LGR4/P2RY1/ADCY9/AKAP5/ADGRG6/GNAQ/PF4/AVPR2
GO:0048872	GO:0048872	homeostasis of number of cells	51/1652	228/11256	0.0253853	BMP4/PTBP3/RC3H1/SPTA1/AHSP/TGFBR3/HIPK2/MAFB/BPGM/RCOR1/DMTN/SOS2/PDE4B/TNFSF13B/ALAS2/MAPK14/PIK3CB/AXL/KLF1/DOCK11/FLVCR1/CASP3/RHAG/TRIM10/RBFOX2/JAK2/KRAS/MPIG6B/FLT3/GATA1/SLC4A1/BCL2L11/MYCT1/RASSF2/SLC7A11/FOXO3/HIF1A/RC3H2/TSPO2/SP3/EPB42/LGR4/SKIL/F2R/KLF13/LIPA/KIT/FAM210B/TAL1/CCR2/CXCL6
GO:0003161	GO:0003161	cardiac conduction system development	9/1652	20/11256	0.0254611	NRG1/BMP4/HEY1/GJA1/MAML1/BVES/HOPX/SMAD4/NOTCH2
GO:0001933	GO:0001933	negative regulation of protein phosphorylation	56/1652	256/11256	0.0258717	PTPRC/BMP4/NCK2/PRKAR1A/PTPN13/CBL/PPM1F/PTPRJ/DMTN/HMGCR/FBXO7/PTEN/NF1/PIK3CB/FKBP8/LATS1/SPRED1/PTPRB/PAK2/CASP3/SNCA/PDE4D/SORL1/PRKAR2B/SLC8A1/LRRK2/C9orf72/ANGPT1/CD109/HGF/WWTR1/LATS2/PARD3/NIBAN1/HIPK3/RASSF2/KAT2B/FABP4/ZBED3/LRP1/SPAG9/MIRLET7G/HEG1/PTPRO/ZFYVE28/PKIB/PKIG/CDKN1B/SPRY3/IRAK3/DUSP6/GNAQ/GADD45A/PID1/IL1B/PPP1R15B
GO:1901880	GO:1901880	negative regulation of protein depolymerization	18/1652	58/11256	0.0261041	SPTA1/SVIL/PIK3CA/AVIL/DMTN/CAPZA2/CLASP1/PLEKHH2/HDGFL3/TTBK2/ADD2/CAMSAP2/TMOD1/CRACD/MTPN/SPTB/TAOK1/NAV3
GO:0031667	GO:0031667	response to nutrient levels	68/1652	324/11256	0.0261041	NPRL3/TNKS/LAMP2/NENF/GABARAPL1/MPO/TRIM24/AQP3/SLC6A4/NAMPT/LDLR/ACVR1C/MAPK8/ACSL4/CBL/ZFYVE1/HMGCR/SLC16A1/XBP1/ACADM/WIPI1/PTEN/BMPR2/SESN3/OPA1/TSC1/TGFBR2/CHSY1/NOD2/MAPK1/SH3GLB1/SORL1/OGT/SLC8A1/BMT2/LRRK2/MAP3K5/PTGS2/PPM1D/IL15/ALDH1A2/CPEB4/BNIP2/FOXO3/ITGA2/ABCA1/NCOA1/GAS2L1/PDK4/AGL/MTMR3/APAF1/PRKD1/ACACB/GLUL/VCAM1/PKLR/KANK2/AKR1C3/ATP2B1/PHEX/HFE/FOXO4/RNF152/RALB/GABARAPL2/MDM2…
GO:0008015	GO:0008015	blood circulation	62/1652	290/11256	0.0261041	PTGER2/PKP2/RYR2/SGCG/F11R/PLVAP/PDGFB/DOCK4/EHD3/SLC6A4/NAMPT/YES1/AGTRAP/DRD1/PIK3CA/GJA1/CPA3/RPS6KA2/PTPRJ/HDAC4/HMGCR/ADCY6/KEL/NEDD4L/MME/PDE4B/KCNQ1/DOCK5/SGK1/PDE3A/BMPR2/PIK3CG/PDE4D/GPX1/HRH2/BVES/JAK2/SLC8A1/ROCK2/ACSM3/PTGS2/ANGPT1/HOPX/TJP1/LNPEP/MYL4/P2RY2/CACNA1D/FGB/BMP6/ARHGAP42/ATP2B1/AZU1/P2RY1/PTPRO/F2R/KCNE3/TMEM65/MDM2/KCNJ2/CLIC2/AVPR2
GO:0009991	GO:0009991	response to extracellular stimulus	72/1652	347/11256	0.0261041	PTPRC/NPRL3/TNKS/LAMP2/NENF/GABARAPL1/MPO/ADNP/TRIM24/AQP3/SLC6A4/NAMPT/LDLR/ACVR1C/MAPK8/ACSL4/CBL/ZFYVE1/HMGCR/SLC16A1/XBP1/ACADM/WIPI1/PTEN/BMPR2/AXL/SESN3/OPA1/TSC1/TGFBR2/CHSY1/NOD2/MAPK1/SH3GLB1/SORL1/OGT/SLC8A1/BMT2/LRRK2/MAP3K5/PTGS2/PPM1D/IL15/ALDH1A2/CPEB4/BNIP2/FOXO3/ITGA2/ABCA1/NCOA1/GAS2L1/PDK4/AGL/MTMR3/APAF1/PRKD1/ACACB/GLUL/VCAM1/PKLR/KANK2/AKR1C3/ATP2B1/PHEX/HFE/FOXO4/RNF152/RALB…
GO:0043405	GO:0043405	regulation of MAP kinase activity	33/1652	132/11256	0.0261041	BMP4/TLR6/PDGFB/SASH1/PTPRJ/PDCD10/ADAM9/THBS1/HMGCR/NF1/PIK3CB/TLR4/EGF/TGFA/AKAP13/PIK3CG/IQGAP1/NOD2/SORL1/ERN1/KRAS/LRRK2/FLT3/MAP3K5/HIPK3/FLT1/PDGFC/INSR/SPRY3/IRAK3/KIT/WNT5A/IL1B
GO:0050886	GO:0050886	endocrine process	16/1652	49/11256	0.0261041	GJA1/CPA3/RPS6KA2/MME/KCNQ1/TMF1/NIBAN2/RAB8B/KRAS/SMAD4/BMP6/F2R/FOXD1/IL1B/RAB11FIP1/AVPR2
GO:0050900	GO:0050900	leukocyte migration	57/1652	262/11256	0.0261041	MYD88/P2RY12/MTUS1/PF4V1/F11R/PTK2/PLVAP/PDGFB/LGALS3/YES1/CNR2/PLCB1/CD9/FCER1G/CXCL16/MPP1/NLRP3/THBS1/PDE4B/GPR15/ADD2/PIK3CG/WASL/CSF1R/NOD2/MAPK1/LYST/SELP/LGMN/PREX1/GCSAM/PIKFYVE/MOSPD2/BSG/PLA2G7/VAV3/C5/ITGA2/IL1R1/FLT1/VCAM1/IL6R/AZU1/PTPRO/NBL1/PPBP/AIF1/CD300H/SELENOK/CCR1/PF4/CXCL8/KIT/WNT5A/PRTN3/CCR2/CXCL6
GO:0032602	GO:0032602	chemokine production	22/1652	77/11256	0.0264976	MYD88/ACKR1/CLEC7A/KLF4/ERBIN/TLR4/MBP/CSF1R/NOD2/TLR2/DDX3X/C5/HIF1A/LRP1/IL6R/AZU1/AIF1/SELENOK/WNT5A/TNFSF4/IL1B/CXCL6
GO:1902043	GO:1902043	positive regulation of extrinsic apoptotic signaling pathway via death domain receptors	6/1652	10/11256	0.0264976	THBS1/BMPR1B/PTEN/STK4/SKIL/TIMP3
GO:0051271	GO:0051271	negative regulation of cellular component movement	47/1652	207/11256	0.0264976	NRG1/MCTP1/TGFBR3/MITF/ACVR1C/PLCB1/CD9/GJA1/PTPRJ/PDCD10/THBS1/KLF4/ADIPOR1/CLASP1/CHRD/LIMCH1/PTEN/NF1/SPRED1/WASL/CDH1/SEMA6D/PTPRG/DACH1/DNAJA4/ABHD2/GCSAM/GNA13/OSBPL8/JAG1/KANK1/C5/FOXO3/VCL/NAV3/LRP1/MIRLET7G/PTPRK/PTPRO/NBL1/CCDC125/AIF1/CDKN1B/GADD45A/TP53INP1/RAP2A/AP1AR
GO:0071375	GO:0071375	cellular response to peptide hormone stimulus	47/1652	207/11256	0.0264976	TNS2/GAB1/CPEB2/ZNF106/GSK3B/PTK2/FBN1/AGTRAP/PIK3CA/PTPRE/SOGA1/ADCY6/ADIPOR1/XBP1/PTEN/SESN3/OPA1/HDAC9/PRKCI/IGF1R/RAB8B/JAK2/SORL1/CA2/OGT/ROCK2/RAB13/OSBPL8/KANK1/SP1/KAT2B/ZDHHC7/TBC1D4/PDK4/IRS2/NDEL1/PKLR/ATP2B1/INSR/FOXO4/IGF2/SOCS2/MDM2/EIF4EBP2/PID1/IL1B/RAB12
GO:0043542	GO:0043542	endothelial cell migration	36/1652	148/11256	0.0265858	BMP4/TGFBR1/PTK2/PDGFB/ITGB3/SASH1/PIK3CA/PDCD10/THBS1/KLF4/TNFSF12/PTEN/NF1/PIK3CB/BMPR2/EGF/RIN2/SPRED1/S100A2/HDAC9/PIK3CG/GPX1/LGMN/DNAJA4/ROCK2/MAP3K3/PTGS2/RAB13/NRP1/ANGPT1/SP1/HIF1A/PRKD1/GLUL/GADD45A/WNT5A
GO:0032526	GO:0032526	response to retinoic acid	19/1652	63/11256	0.0270394	AQP3/SLC6A4/YES1/ATM/SYNJ1/GJA1/KLF4/ABL2/RXRA/IGF2R/TESC/MYB/SETX/ALDH1A2/ABCA1/NCOA1/BMP6/ZNF35/WNT5A
GO:0061515	GO:0061515	myeloid cell development	19/1652	63/11256	0.0270394	PTBP3/EP300/FBN1/BPGM/DMTN/ALAS2/MEIS1/FLVCR1/RHAG/MPIG6B/TLR2/GATA1/SLC4A1/TSPAN2/NOTCH2/EPB42/KIT/FAM210B/TAL1
GO:1903844	GO:1903844	regulation of cellular response to transforming growth factor beta stimulus	25/1652	92/11256	0.0274517	EP300/TGFB1I1/TGFBR3/CREBBP/HIPK2/FBN1/THBS1/LATS1/SKI/PPM1A/FBN2/SPRED1/RNF111/TRIM33/LEMD3/CHST11/SDCBP/CD109/SMAD4/LATS2/PALS1/LTBP1/MIRLET7G/SKIL/LOX
GO:0070304	GO:0070304	positive regulation of stress-activated protein kinase signaling cascade	27/1652	102/11256	0.0274691	BMP4/MYD88/CLEC7A/MINK1/HIPK2/ANKRD6/PLCB1/SASH1/PDCD10/HMGCR/TLR4/RB1CC1/NOD2/PJA2/MTURN/SH3RF1/MAP3K5/MAP3K3/SDCBP/RELL1/SH3RF2/TAOK1/RASSF2/RNF13/GADD45A/WNT5A/IL1B
GO:0001822	GO:0001822	kidney development	43/1652	186/11256	0.0280688	TNS2/ARID5B/BMP4/TGFBR1/PDGFB/FBN1/MME/NF1/CC2D2A/SGPL1/TSC1/IQGAP1/SULF2/MPST/ROBO2/COL4A4/CA2/LRRK2/PKD1L3/NRP1/ANGPT1/JAG1/PODXL/SMAD4/NOTCH2/BCL2L11/GCNT3/WWTR1/PBX1/ALDH1A2/RRM2B/PRDM1/BMP6/UPK3A/NIPBL/APAF1/IL6R/KANK2/LGR4/FMN1/PTPRO/FOXD1/WNT5A
GO:0003279	GO:0003279	cardiac septum development	20/1652	68/11256	0.0282831	BMP4/NPRL3/TGFBR1/TGFBR3/HEY1/BMPR2/TGFBR2/FRS2/MDM4/MAML1/ROBO2/NRP1/JAG1/SMAD4/NOTCH2/PRDM1/HEG1/FGFRL1/MDM2/WNT5A
GO:0071560	GO:0071560	cellular response to transforming growth factor beta stimulus	40/1652	170/11256	0.0282883	EP300/TGFB1I1/USP15/EPB41L5/TGFBR1/TGFBR3/CREBBP/PTK2/HIPK2/SOX6/YES1/FBN1/ADAM9/THBS1/PDE3A/LATS1/TGFBR2/SKI/PPM1A/FBN2/SPRED1/RNF111/ITGB5/TRIM33/LEMD3/CHST11/SDCBP/CD109/SMAD4/NLK/LATS2/PALS1/LTBP1/APAF1/MIRLET7G/PTPRK/SKIL/LOX/ZFP36L2/WNT5A
GO:0050801	GO:0050801	ion homeostasis	95/1652	483/11256	0.0282883	PTPRC/PTGER2/SLC31A2/FXN/DMXL2/RYR2/ADCY5/FPR3/TFR2/TRIM24/SLC40A1/ANK3/SLC9A7/SLMAP/DRD1/GJA1/ABL2/KEL/NEDD4L/KCNQ1/SLC4A10/ALAS2/FBXL5/NEO1/NPTN/CD52/PIK3CG/SLC30A4/KCTD7/CD55/FLVCR1/ATP13A3/RHAG/SNCA/PDE4D/MAPK1/ATP7A/DISC1/JAK2/FFAR4/CA2/HRH4/AKAP6/SLC6A9/NCOA4/SLC8A1/LRRK2/GNA13/SLC4A1/GPR65/PTGER3/SMAD4/PROK2/DMXL1/P2RY2/SLC25A27/SLC4A7/ITGAV/SLC7A11/SLC12A6/HIF1A/PDK4/BMP6/LRP1/UPK3A/EPB42…
GO:0070997	GO:0070997	neuron death	56/1652	258/11256	0.0286227	CASP7/GSK3B/NENF/TLR6/HIPK2/ADNP/XRCC2/NAMPT/INPP5A/CBL/PIK3CA/BCL2L1/HDAC4/FBXO7/SIAH1/TBK1/BACE1/GPR75/NQO2/NF1/USP53/PINK1/LIG4/TLR4/AXL/TSC1/REL/PRKCI/CASP3/SNCA/GPNMB/GPX1/LGMN/JAK2/SORL1/SSH1/KRAS/LRRK2/MAP3K5/STXBP1/NRP1/ANGPT1/OXR1/MYB/BCL2L11/SLC25A27/CPEB4/SLC7A11/FOXO3/HIF1A/LRP1/UBB/XIAP/F2R/MCL1/WNT5A
GO:0060411	GO:0060411	cardiac septum morphogenesis	14/1652	41/11256	0.0300141	BMP4/TGFBR1/TGFBR3/HEY1/BMPR2/TGFBR2/ROBO2/NRP1/JAG1/SMAD4/NOTCH2/FGFRL1/MDM2/WNT5A
GO:0090101	GO:0090101	negative regulation of transmembrane receptor protein serine/threonine kinase signaling pathway	22/1652	78/11256	0.0300141	TGFB1I1/TGFBR3/HIPK2/FBN1/CHRD/SKI/PPM1A/FBN2/SPRED1/RBPMS2/TRIM33/SORL1/LEMD3/CHST11/CD109/LTBP1/LRP1/MIRLET7G/NBL1/SKIL/CRIM1/WNT5A
GO:0048771	GO:0048771	tissue remodeling	29/1652	113/11256	0.0302704	MITF/LEPR/ITGB3/PPP3CA/GJA1/SUCO/NF1/BMPR2/AXL/CSF1R/GPNMB/ATP7A/GPR137B/CA2/ROCK2/JAG1/NOTCH2/IL15/RASSF2/HIF1A/PDK4/IL12B/SNX10/LGR4/F2R/CST3/MDM2/LIPA/CCR2
GO:0060216	GO:0060216	definitive hemopoiesis	8/1652	17/11256	0.0302704	TGFBR3/MEIS1/RBFOX2/GATA1/HIPK1/SP3/ZFP36L2/TAL1
GO:0006909	GO:0006909	phagocytosis	43/1652	187/11256	0.0302704	PTPRC/MYD88/CLEC7A/PTK2/LEPR/ITGB3/LDLR/YES1/FCER1G/KIAA1109/PIK3CA/PTPRJ/THBS1/PTEN/TLR4/AXL/NOD2/LYST/RAP1A/TLR2/CD93/PIKFYVE/MYO7A/IL15/ITGAV/VAV3/SNX3/ITGA2/ABCA1/RAB27A/LRP1/AZU1/CD36/AIF1/RAB39A/FCN1/TUB/PEAR1/PRTN3/IL1B/RAB7B/RAB5A/CCR2
GO:0002088	GO:0002088	lens development in camera-type eye	16/1652	50/11256	0.0304754	BMP4/TGFBR1/HIPK2/NECTIN1/TGFBR2/SKI/SPRED1/FRS2/MEIS1/TMOD1/SLC7A11/HIPK1/CRYBG3/SKIL/CDKN1B/WNT5A
GO:0003205	GO:0003205	cardiac chamber development	26/1652	98/11256	0.0307623	NRG1/BMP4/NPRL3/PKP2/RYR2/TGFBR1/TGFBR3/HEY1/BMPR2/TGFBR2/FRS2/MDM4/MAML1/ROBO2/NRP1/JAG1/SMAD4/NOTCH2/HIF1A/PRDM1/HEG1/FGFRL1/ADGRG6/TMEM65/MDM2/WNT5A
GO:0009612	GO:0009612	response to mechanical stimulus	36/1652	150/11256	0.0319725	TLR5/MYD88/RYR2/F11R/MPO/PTK2/MAPK8/PIK3CA/GJA1/SHANK3/THBS1/HDAC4/KCNQ1/BACE1/MAPK14/ATP8A2/USP53/CHI3L1/TLR4/TGFBR2/MAP3K1/TLR8/SLC8A1/PKD1L3/PTGS2/MTPN/MAP3K2/ITGA2/BMP6/P2RY1/TIFAB/GADD45A/KCNJ2/PIEZO2/KIT/IL1B
GO:0003206	GO:0003206	cardiac chamber morphogenesis	20/1652	69/11256	0.0328135	NRG1/BMP4/PKP2/RYR2/TGFBR1/TGFBR3/HEY1/BMPR2/TGFBR2/ROBO2/NRP1/JAG1/SMAD4/NOTCH2/HIF1A/HEG1/FGFRL1/ADGRG6/MDM2/WNT5A
GO:0044089	GO:0044089	positive regulation of cellular component biogenesis	78/1652	386/11256	0.0329229	NRG1/MYD88/P2RY12/EPB41L5/TGFBR1/NCK2/RICTOR/CUX2/GSK3B/CLEC7A/ACTR2/TLR6/ADNP/EPHB3/LGALS3/ATM/WASF3/PIK3CA/AVIL/PPM1F/PTPRJ/HDAC4/CLASP1/LIMCH1/ARHGEF15/PINK1/TLR4/TSC1/CEP135/ARHGEF10L/DOCK11/WASL/IQGAP1/SNCA/ASAP1/ATP7A/CTTN/SH3GLB1/BMF/NCKAP1/NIN/ACTR3/CEP120/FMR1/FNBP1L/UNC13B/CRACD/ROCK2/GPR65/SDCBP/DDX3X/NRP1/BCL2L11/CNOT6/MNS1/ABCA1/VPS4B/NAV3/PLEK2/CLIP1/NDEL1/PAN3/IL1RAP/RESF1/FMN1/FNI…
GO:2000379	GO:2000379	positive regulation of reactive oxygen species metabolic process	17/1652	55/11256	0.0330673	CLEC7A/TLR6/PDGFB/THBS1/HDAC4/MAPK14/NQO2/TLR4/TGFBR2/SNCA/FOXO3/RAB27A/AKR1C3/CD36/ROMO1/GADD45A/PID1
GO:0042310	GO:0042310	vasoconstriction	15/1652	46/11256	0.0333767	DOCK4/SLC6A4/GJA1/HMGCR/KEL/DOCK5/BMPR2/HRH2/SLC8A1/PTGS2/FGB/ARHGAP42/ATP2B1/F2R/AVPR2
GO:0071300	GO:0071300	cellular response to retinoic acid	12/1652	33/11256	0.0333767	SLC6A4/YES1/ATM/KLF4/ABL2/TESC/MYB/SETX/ALDH1A2/ABCA1/ZNF35/WNT5A
GO:0030513	GO:0030513	positive regulation of BMP signaling pathway	9/1652	21/11256	0.0334313	BMP4/BMPR2/NEO1/FKBP8/SMAD4/NOTCH2/UBE2O/ZNF423/FOXD1
GO:0060485	GO:0060485	mesenchyme development	40/1652	172/11256	0.0334557	NRG1/BMP4/TGFB1I1/BNC2/EPB41L5/TGFBR1/TGFBR3/GSK3B/HEY1/DDX17/ADIPOR1/CLASP1/PTEN/BMPR2/TGFBR2/SPRED1/S100A4/MDM4/SEMA6D/FN1/MAPK1/ROBO2/ROCK2/SDCBP/OLFM1/NRP1/KLHL12/JAG1/SMAD4/HGF/WWTR1/ALDH1A2/HIF1A/FOXD1/PPP3R1/KBTBD8/USF3/MDM2/WNT5A/IL1B
GO:0009895	GO:0009895	negative regulation of catabolic process	52/1652	238/11256	0.0336396	NRG1/MYD88/AZIN1/RILP/HIPK2/LEPR/NAMPT/MTMR8/PSMF1/TENT5C/PIK3CA/TIMP2/HDAC4/HMGCR/FEZ1/WAC/MAPK14/PINK1/RIC1/TSC1/MTMR9/MDM4/PIK3CG/HERC1/SNCA/TAB3/BMF/SORL1/TAB2/OGT/FMR1/LRRK2/TBC1D14/SLC4A1/SDCBP/OPHN1/HGF/N4BP1/SNX3/ZDHHC7/MARCHF7/SMG1/ACACB/HFE/RYBP/CST3/GABARAPL2/MCL1/IRAK3/TRIM40/IL1B/TIMP3
GO:0099003	GO:0099003	vesicle-mediated transport in synapse	33/1652	135/11256	0.0342208	GSK3B/ITGB3/KIAA1109/SYNJ1/DOC2B/SYNJ2/BTBD8/ITSN1/BACE1/PTEN/APBA1/SNCA/SNAP23/RAP1A/SLC18A2/FCHO2/FMR1/LRRK2/ABCA13/UNC13B/STXBP1/GRIP1/STXBP5/DNAJC6/OPHN1/NUMB/STON2/PLD1/P2RY1/PPP3R1/TOR1A/RAB5A/STX3
GO:0021782	GO:0021782	glial cell development	23/1652	84/11256	0.0342208	NRG1/HDAC11/B4GALT5/LDLR/BACE2/CD9/WASF3/PTEN/NF1/TLR4/NDRG1/SKI/KRAS/TLR2/TSPAN2/PARD3/PALS1/LRP1/ADAM22/ADGRG6/PPP3R1/PRDM8/IFNGR1
GO:0001893	GO:0001893	maternal placenta development	10/1652	25/11256	0.0342208	GJA1/BMPR2/MAPK1/PTGS2/BSG/CTSB/PRDM1/ASH1L/EPOR/TPPP3
GO:0010573	GO:0010573	vascular endothelial growth factor production	10/1652	25/11256	0.0342208	SULF2/HPSE/PTGS2/RORA/C5/NDRG2/HIF1A/IL6R/IL1B/CCR2
GO:0051261	GO:0051261	protein depolymerization	24/1652	89/11256	0.0342228	SPTA1/SVIL/SYNJ1/PIK3CA/AVIL/DMTN/CAPZA2/CLASP1/PLEKHH2/HDGFL3/TTBK2/ADD2/CAMSAP2/TMOD1/CRACD/MTPN/DNAJC6/SPTB/TAOK1/MICAL2/VPS4B/NAV3/SPAST/NCKAP5
GO:0003170	GO:0003170	heart valve development	14/1652	42/11256	0.0359851	BMP4/HEY1/BMPR2/TGFBR2/MDM4/ROBO2/ROCK2/OLFM1/JAG1/SMAD4/NOTCH2/PRDM1/FGFRL1/MDM2
GO:0020027	GO:0020027	hemoglobin metabolic process	7/1652	14/11256	0.0362999	AHSP/KLF4/ALAS2/SLC6A9/HIF1A/EPB42/SLC25A37
GO:0051968	GO:0051968	positive regulation of synaptic transmission, glutamatergic	7/1652	14/11256	0.0362999	DRD1/SHANK3/TSHZ3/STXBP1/PTGS2/GLUL/CCR2
GO:0031334	GO:0031334	positive regulation of protein-containing complex assembly	42/1652	184/11256	0.0366798	NRG1/MYD88/P2RY12/NCK2/RICTOR/GSK3B/CLEC7A/ACTR2/TLR6/LGALS3/ATM/WASF3/CLASP1/PINK1/TLR4/WASL/SNCA/ASAP1/CTTN/SH3GLB1/BMF/NCKAP1/NIN/ACTR3/UNC13B/CRACD/DDX3X/BCL2L11/ABCA1/NAV3/CLIP1/FMN1/FNIP2/CD36/STMP1/CDKN1B/CDC42EP3/TPPP3/HSP90AA1/TAL1/SPIRE1/AP1AR
GO:0018108	GO:0018108	peptidyl-tyrosine phosphorylation	56/1652	262/11256	0.0374055	PTPRC/CASS4/NRG1/NCK2/RICTOR/CLEC7A/PTK2/HIPK2/GPRC5B/PDGFB/ADNP/ITGB3/EPHB3/CLK4/YES1/DOCK3/CBL/ENPP2/PTPRJ/DMTN/ABL2/CLK1/AXL/EGF/TGFA/CSF1R/IQGAP1/PAK2/NOD2/IGF1R/CLEC6A/JAK2/FRK/FLT3/GATA1/ALKAL2/NRP1/ANGPT1/DYRK1A/HGF/IL15/HIPK3/HIPK1/FLT1/BMP6/IL12B/PDGFC/IL6R/ROS1/INSR/ZFYVE28/PEAK1/CD36/IGF2/EREG/KIT
GO:1901214	GO:1901214	regulation of neuron death	49/1652	223/11256	0.03806	GSK3B/NENF/TLR6/HIPK2/ADNP/XRCC2/INPP5A/CBL/PIK3CA/BCL2L1/HDAC4/FBXO7/TBK1/BACE1/GPR75/NQO2/NF1/PINK1/LIG4/TLR4/AXL/TSC1/REL/PRKCI/CASP3/SNCA/GPNMB/LGMN/JAK2/SORL1/SSH1/KRAS/LRRK2/MAP3K5/STXBP1/NRP1/ANGPT1/OXR1/MYB/BCL2L11/CPEB4/SLC7A11/FOXO3/HIF1A/LRP1/UBB/F2R/MCL1/WNT5A
GO:0071621	GO:0071621	granulocyte chemotaxis	21/1652	75/11256	0.03806	PF4V1/PTK2/LGALS3/FCER1G/MPP1/THBS1/PDE4B/PIK3CG/CSF1R/NOD2/MAPK1/PREX1/PIKFYVE/MOSPD2/BSG/VAV3/PPBP/CD300H/PF4/CXCL8/CXCL6
GO:0035265	GO:0035265	organ growth	27/1652	105/11256	0.0381396	FXN/BNC2/TGFBR1/TGFBR3/PRKAR1A/LEPR/SLC6A4/GJA1/PTEN/MAPK14/LATS1/TGFBR2/MEIS1/AKAP13/FLVCR1/MAPK1/PSAP/STK4/AKAP6/WWC2/DIPK2A/BCL2L11/LATS2/ACACB/HEG1/IGF2/DUSP6
GO:0032874	GO:0032874	positive regulation of stress-activated MAPK cascade	26/1652	100/11256	0.0384543	BMP4/MYD88/CLEC7A/MINK1/HIPK2/ANKRD6/PLCB1/SASH1/PDCD10/HMGCR/TLR4/RB1CC1/NOD2/PJA2/MTURN/SH3RF1/MAP3K5/MAP3K3/SDCBP/RELL1/SH3RF2/TAOK1/RASSF2/GADD45A/WNT5A/IL1B
GO:1904645	GO:1904645	response to amyloid-beta	13/1652	38/11256	0.0384543	GSK3B/TLR6/NAMPT/GJA1/BACE1/TLR4/IGF1R/LGMN/BCL2L11/FOXO3/LRP1/VCAM1/CD36
GO:0042177	GO:0042177	negative regulation of protein catabolic process	24/1652	90/11256	0.0385745	NRG1/AZIN1/RILP/HIPK2/PSMF1/TIMP2/HMGCR/WAC/RIC1/MDM4/SNCA/OGT/SDCBP/OPHN1/N4BP1/SNX3/MARCHF7/HFE/RYBP/CST3/GABARAPL2/IRAK3/TRIM40/TIMP3
GO:0071901	GO:0071901	negative regulation of protein serine/threonine kinase activity	24/1652	90/11256	0.0385745	BMP4/PRKAR1A/PTPRJ/HMGCR/FBXO7/PTEN/NF1/PIK3CB/LATS1/CASP3/SORL1/PRKAR2B/SLC8A1/LATS2/HIPK3/KAT2B/HEG1/PKIB/PKIG/CDKN1B/SPRY3/IRAK3/GADD45A/IL1B
GO:0036293	GO:0036293	response to decreased oxygen levels	48/1652	218/11256	0.0392723	EP300/RYR2/CPEB2/TGFBR3/CREBBP/HIPK2/AQP3/SLC6A4/NAMPT/AGTRAP/RWDD3/CBL/THBS1/PAM/ALAS2/PTEN/NF1/PINK1/OPA1/TSC1/TGFBR2/NDRG1/BACH1/MDM4/HK2/CASP3/ATP7A/SLC8A1/TLR2/ROCK2/PTGS2/MYB/RORA/SMAD4/CPEB4/BNIP2/FOXO3/ITGA2/HIF1A/APAF1/VCAM1/ITPR2/PKLR/BNIP3L/CDKN1B/EGLN1/MDM2/VHL
GO:0042692	GO:0042692	muscle cell differentiation	53/1652	246/11256	0.0393163	NRG1/QKI/BMP4/CASP7/CACYBP/PRKAR1A/PDGFB/HEY1/SOX6/LDB3/CD9/PPP3CA/SORT1/HDAC4/KEL/XBP1/ACADM/PGM5/MAPK14/BMPR2/TSC1/NIBAN2/SKI/FRS2/HDAC9/AKAP13/PIAS1/CASP3/TMOD1/MAML1/GPX1/RBPMS2/ATP11A/BVES/AKAP6/KRAS/SLC8A1/NEK5/MTPN/HOPX/RORA/SMAD4/CTH/SPAG9/RBM38/FOXO4/MYORG/EHD2/IGF2/MDM2/LOX/EREG/KIT
GO:0019229	GO:0019229	regulation of vasoconstriction	12/1652	34/11256	0.0409922	DOCK4/GJA1/HMGCR/DOCK5/BMPR2/HRH2/PTGS2/FGB/ARHGAP42/ATP2B1/F2R/AVPR2
GO:0090303	GO:0090303	positive regulation of wound healing	12/1652	34/11256	0.0409922	CLEC7A/PTK2/DMTN/THBS1/XBP1/HPSE/ARFGEF1/MYLK/KANK1/F2R/ENPP4/CD36
GO:0032271	GO:0032271	regulation of protein polymerization	41/1652	180/11256	0.0410013	SPTA1/SVIL/NCK2/RICTOR/ACTR2/WASF3/AVIL/DMTN/CAPZA2/CLASP1/PINK1/LATS1/ADD2/WASL/SNCA/CAMSAP2/TMOD1/CTTN/NCKAP1/SSH2/ARFGEF1/NIN/ACTR3/PREX1/SSH1/CRACD/MTPN/DYRK1A/SPTB/KANK1/ARHGAP18/CYRIA/NAV3/CLIP1/FMN1/CDKN1B/CDC42EP3/TPPP3/HSP90AA1/SPIRE1/AP1AR
GO:0060284	GO:0060284	regulation of cell development	70/1652	344/11256	0.041521	CASS4/BMP4/RFX3/TRAK1/CUX2/GSK3B/F11R/CLEC7A/ACTR2/DOCK7/HEY1/ADNP/XRCC2/LDLR/RNF10/FBN1/PLCB1/PPP3CA/SYNJ1/CDKL5/SHANK3/DMTN/HDAC4/MME/SHTN1/DOCK5/PDE3A/PTEN/NF1/LIG4/BMPR2/OPA1/NPTN/NIBAN2/SKI/DIP2B/TIAM2/HDAC9/PRKCI/SEMA6D/FN1/ROBO2/DISC1/NIN/SORL1/PREX1/TLR2/LRRK2/ROCK2/NRP1/MYB/PLXNC1/SMAD4/NOTCH2/KANK1/NUMB/VCL/HIF1A/FGB/CUX1/LRP1/NDEL1/DAB1/TRAK2/SKIL/RAB21/KIT/WNT5A/IL1B/AP1AR
GO:0071875	GO:0071875	adrenergic receptor signaling pathway	8/1652	18/11256	0.0416548	ARRDC3/DRD1/PDE4B/KCNQ1/AKAP13/PDE4D/LMBRD2/ADCY9
GO:0007350	GO:0007350	blastoderm segmentation	6/1652	11/11256	0.0416548	FRS2/PCSK6/PLD6/NRP1/TIFAB/WNT5A
GO:0032026	GO:0032026	response to magnesium ion	6/1652	11/11256	0.0416548	ANK3/THBS1/SNCA/BMP6/SLFN14/MDM2
GO:1903522	GO:1903522	regulation of blood circulation	32/1652	132/11256	0.0418733	PTGER2/PKP2/RYR2/DOCK4/EHD3/GJA1/HDAC4/HMGCR/PDE4B/KCNQ1/DOCK5/BMPR2/PIK3CG/PDE4D/HRH2/BVES/JAK2/SLC8A1/PTGS2/HOPX/MYL4/CACNA1D/FGB/ARHGAP42/ATP2B1/F2R/KCNE3/TMEM65/MDM2/KCNJ2/CLIC2/AVPR2
GO:0018212	GO:0018212	peptidyl-tyrosine modification	56/1652	264/11256	0.0418873	PTPRC/CASS4/NRG1/NCK2/RICTOR/CLEC7A/PTK2/HIPK2/GPRC5B/PDGFB/ADNP/ITGB3/EPHB3/CLK4/YES1/DOCK3/CBL/ENPP2/PTPRJ/DMTN/ABL2/CLK1/AXL/EGF/TGFA/CSF1R/IQGAP1/PAK2/NOD2/IGF1R/CLEC6A/JAK2/FRK/FLT3/GATA1/ALKAL2/NRP1/ANGPT1/DYRK1A/HGF/IL15/HIPK3/HIPK1/FLT1/BMP6/IL12B/PDGFC/IL6R/ROS1/INSR/ZFYVE28/PEAK1/CD36/IGF2/EREG/KIT
GO:0030041	GO:0030041	actin filament polymerization	35/1652	148/11256	0.0418873	SPTA1/SVIL/NCK2/RICTOR/ACTR2/PSTPIP2/ARHGAP6/WASF3/AVIL/DMTN/CAPZA2/LATS1/ADD2/WASL/TMOD1/CTTN/NCKAP1/SSH2/ARFGEF1/JAK2/ACTR3/PREX1/SSH1/CRACD/MTPN/SPTB/KANK1/ARHGAP18/CYRIA/FMN1/AIF1/CDC42EP3/SPIRE1/FAM107A/AP1AR
GO:0016197	GO:0016197	endosomal transport	44/1652	197/11256	0.0418873	ATP9A/STX16/ZDHHC2/RILP/EHD3/EPG5/KIAA1109/EVI5/SORT1/ANKRD50/BTBD8/ITSN1/RAB11FIP4/RAB6B/RIC1/WASHC4/REPS2/LYST/ACAP2/DENND1B/BVES/SORL1/LMTK2/LRRK2/GRIP1/UBXN6/TMCC1/SNX27/TBC1D14/PIKFYVE/RAB13/UBE2O/SNX3/ABCA1/DENND5A/RHOBTB3/VPS4B/SPAG9/ZFYVE16/RAB6A/EHD2/AKAP5/NSG2/RAB7B
GO:0008643	GO:0008643	carbohydrate transport	26/1652	101/11256	0.0418873	AQP3/YES1/TMEM144/SORT1/MAPK14/TSC1/STXBP3/PRKCI/AQP9/HK2/MFSD2B/ITLN1/SLC45A4/SLC35A5/RAP1A/FFAR4/OSBPL8/SLC25A27/RSC1A1/ZDHHC7/IRS2/INSR/SLC37A2/PPBP/PID1/IL1B
GO:0015844	GO:0015844	monoamine transport	11/1652	30/11256	0.0418873	P2RY12/ITGB3/SLC6A4/DRD1/PINK1/SNCA/SLC18A2/P2RY1/KCNA2/SYT3/TOR1A
GO:0045429	GO:0045429	positive regulation of nitric oxide biosynthetic process	11/1652	30/11256	0.0418873	CLEC7A/TLR6/KLF4/TLR4/JAK2/PTGS2/INSR/CD36/AIF1/HSP90AA1/IL1B
GO:0010876	GO:0010876	lipid localization	60/1652	287/11256	0.0418873	ATP9A/ABHD5/ASXL2/TNFAIP8L3/GRAMD1C/ITGB3/ABCC3/SQLE/LDLR/ATG2B/ATP8B4/ACVR1C/SOAT1/ACSL4/OSBPL1A/ZFYVE1/THBS1/CERT1/KCNQ1/ESYT3/RXRA/ATP8A2/TMF1/EGF/ABCB4/SERPINA5/AQP9/MFSD2B/PLEKHA8/PSAP/CDS2/TTC39B/ATP11A/ABCB11/VLDLR/ABCA13/SLC4A1/OSBPL11/TEX2/OSBPL8/MYB/ABCA5/TMEM30A/ATP11B/ITGAV/ATP8B1/ABCA1/FABP4/TSPO2/VPS4B/UGCG/BMP6/LRP1/IRS2/SLC51A/ACACB/CD36/PDZD8/PNPLA2/IL1B
GO:0048259	GO:0048259	regulation of receptor-mediated endocytosis	21/1652	76/11256	0.0419451	ITGB3/SYNJ1/CBL/ANKRD13A/PIK3CB/EGF/WASL/BMP2K/FMR1/DNAJC6/SDCBP/ANGPT1/MKLN1/OPHN1/ITGAV/NUMB/SCYL2/HFE/INSR/RAB21/PPP3R1
GO:0046887	GO:0046887	positive regulation of hormone secretion	23/1652	86/11256	0.0424799	TFR2/TM7SF3/ACSL4/DOC2B/GJA1/ITSN1/TMF1/RAB8B/JAK2/FFAR4/PSMD9/MYB/SMAD4/HIF1A/FGB/BMP6/LRP1/IRS2/PFKFB2/GLUL/HFE/P2RY1/GPR27
GO:0010574	GO:0010574	regulation of vascular endothelial growth factor production	9/1652	22/11256	0.042714	SULF2/HPSE/PTGS2/RORA/C5/NDRG2/HIF1A/IL1B/CCR2
GO:0046717	GO:0046717	acid secretion	9/1652	22/11256	0.042714	KCNQ1/SGK1/ABCB4/APBA1/ABCB11/HRH2/PTGER3/SLC51A/SNX10
GO:0051258	GO:0051258	protein polymerization	50/1652	231/11256	0.043579	SPTA1/SVIL/NCK2/RICTOR/ACTR2/PSTPIP2/ARHGAP6/WASF3/AVIL/DMTN/CAPZA2/CLASP1/PINK1/HDGFL3/LATS1/ADD2/WASL/SNCA/CAMSAP2/TMOD1/CTTN/NCKAP1/SSH2/ARFGEF1/JAK2/NIN/ACTR3/PREX1/SSH1/CRACD/MTPN/DYRK1A/SPTB/KANK1/ARHGAP18/CYRIA/FGB/NAV3/CLIP1/NDEL1/GPX4/FMN1/AIF1/CDKN1B/CDC42EP3/TPPP3/HSP90AA1/SPIRE1/FAM107A/AP1AR
GO:0007179	GO:0007179	transforming growth factor beta receptor signaling pathway	33/1652	138/11256	0.0437946	EP300/TGFB1I1/USP15/TGFBR1/TGFBR3/CREBBP/PTK2/HIPK2/FBN1/ADAM9/THBS1/LATS1/TGFBR2/SKI/PPM1A/FBN2/SPRED1/RNF111/ITGB5/TRIM33/LEMD3/CHST11/SDCBP/CD109/SMAD4/NLK/LATS2/PALS1/LTBP1/MIRLET7G/PTPRK/SKIL/LOX
GO:0006873	GO:0006873	cellular ion homeostasis	80/1652	404/11256	0.0437946	PTPRC/PTGER2/SLC31A2/FXN/DMXL2/RYR2/ADCY5/FPR3/TFR2/SLC40A1/SLC9A7/DRD1/GJA1/ABL2/KEL/NEDD4L/KCNQ1/SLC4A10/ALAS2/NPTN/CD52/PIK3CG/SLC30A4/KCTD7/CD55/FLVCR1/ATP13A3/RHAG/SNCA/PDE4D/MAPK1/ATP7A/DISC1/JAK2/FFAR4/CA2/HRH4/AKAP6/SLC6A9/NCOA4/SLC8A1/LRRK2/GNA13/SLC4A1/GPR65/PTGER3/SMAD4/PROK2/DMXL1/P2RY2/SLC25A27/SLC4A7/ITGAV/HIF1A/BMP6/LRP1/PRKD1/ATP6V0A1/STEAP4/TPT1/ITPR2/ATP2B1/XCR1/HFE/P2RY1/F2R/CD…
GO:0042886	GO:0042886	amide transport	44/1652	198/11256	0.0449426	RFX3/ADCY5/TFR2/TM7SF3/AQP3/ACVR1C/ACSL4/PPP3CA/DOC2B/GJA1/ABCC5/HMGCR/CERT1/SLC16A1/ITSN1/CYB5R4/STXBP3/SLC14A1/AQP9/PLEKHA8/PSAP/SLC19A2/RAB8B/JAK2/FFAR4/CA2/ABCA13/PSMD9/SLC7A11/ABCA1/HIF1A/FGB/SLC16A10/LRP1/IRS2/NDUFAF2/UPK3A/PFKFB2/CCDC186/GLUL/HFE/GPR27/MGST1/IL1B
GO:0021954	GO:0021954	central nervous system neuron development	15/1652	48/11256	0.0451638	B4GALT5/EPHB3/DRD1/SLC4A10/PTEN/AGTPBP1/ATP7A/DISC1/NIN/NRP1/PALS1/NDEL1/UBB/SCYL2/HSP90AA1
GO:0001774	GO:0001774	microglial cell activation	13/1652	39/11256	0.0451638	PTPRC/TLR6/NAMPT/LDLR/SNCA/JAK2/TLR2/LRRK2/TLR1/CTSC/AZU1/AIF1/IFNGR1
GO:0032835	GO:0032835	glomerulus development	13/1652	39/11256	0.0451638	BMP4/PDGFB/IQGAP1/SULF2/COL4A4/ANGPT1/JAG1/PODXL/NOTCH2/WWTR1/IL6R/LGR4/PTPRO
GO:0014065	GO:0014065	phosphatidylinositol 3-kinase signaling	27/1652	107/11256	0.0455422	PTK2/PDGFB/PTPN13/CBL/KBTBD2/PIK3CA/KLF4/PTEN/NF1/PIK3CB/EGF/PIK3CG/IGF1R/FN1/SELP/JAK2/PREX2/FLT3/DIPK2A/ANGPT1/HGF/FLT1/PDGFC/INSR/F2R/KIT/PEAR1
GO:0043242	GO:0043242	negative regulation of protein-containing complex disassembly	19/1652	67/11256	0.0459734	SPTA1/SVIL/PIK3CA/AVIL/DMTN/CAPZA2/CLASP1/PLEKHH2/HDGFL3/TTBK2/ADD2/CAMSAP2/TMOD1/CRACD/MTPN/SPTB/TAOK1/NAV3/IRAK3
GO:1901879	GO:1901879	regulation of protein depolymerization	19/1652	67/11256	0.0459734	SPTA1/SVIL/PIK3CA/AVIL/DMTN/CAPZA2/CLASP1/PLEKHH2/HDGFL3/TTBK2/ADD2/CAMSAP2/TMOD1/CRACD/MTPN/SPTB/TAOK1/NAV3/SPAST
GO:0046661	GO:0046661	male sex differentiation	26/1652	102/11256	0.0460581	ARID5B/TGFBR1/AGO4/CBL/BCL2L1/TMF1/SGPL1/NCOA4/SYCP2/LHFPL2/GATA1/TESC/RAB13/SMAD4/BCL2L11/NCOA1/RHOBTB3/BMP6/MAMLD1/AKR1C3/UBB/LGR4/FNDC3A/MGST1/KIT/WNT5A
GO:0008286	GO:0008286	insulin receptor signaling pathway	24/1652	92/11256	0.0473005	TNS2/GAB1/ZNF106/GSK3B/PIK3CA/PTPRE/SOGA1/ADIPOR1/SESN3/OPA1/IGF1R/SORL1/OGT/OSBPL8/KANK1/PDK4/IRS2/NDEL1/INSR/FOXO4/IGF2/EIF4EBP2/PID1/IL1B
GO:0045446	GO:0045446	endothelial cell differentiation	21/1652	77/11256	0.0473159	NRG1/BMP4/MYD88/F11R/HEY1/PLCB1/BMPR2/COL15A1/PDE4D/GPX1/RAP1A/ZEB1/ROCK2/NRP1/TJP1/JAG1/SMAD4/VCL/BMP6/HEG1/IL1B
GO:0032103	GO:0032103	positive regulation of response to external stimulus	61/1652	295/11256	0.0476177	EP300/USP15/P2RY12/CLEC7A/CREBBP/PTK2/GPRC5B/PDGFB/AKIRIN2/LY96/LDLR/SASH1/PPM1F/THBS1/TBK1/BMPR2/TLR4/PIK3CG/CSF1R/PAK2/SNCA/NOD2/MAPK1/CLEC6A/LGMN/TLR8/JAK2/TLR2/LRRK2/PTGS2/PTGER3/NRP1/MOSPD2/IL15/PLA2G7/CGAS/ITGA2/CDK19/FABP4/RIOK3/BMP6/CADM1/IL12B/LRP1/NDEL1/CTSC/PRKD1/IL6R/AZU1/AIF1/CD226/HSP90AA1/CCR1/EREG/FCN1/CXCL8/WNT5A/TNFSF4/IL1B/CCR2/STX3
GO:1902532	GO:1902532	negative regulation of intracellular signal transduction	78/1652	394/11256	0.0476526	PTPRC/BMP4/NPRL3/RFFL/TANK/GSK3B/ATM/CGNL1/TIMP2/UBR2/PTPRJ/NLRP3/BCL2L1/THBS1/KLF4/HMGCR/ABL2/ADIPOR1/XBP1/UACA/ERBIN/TSPAN6/PDE3A/PTEN/MAPK14/NF1/PIK3CB/PINK1/TLR4/SESN3/RASA2/OPA1/TSC1/PPM1A/SPRED1/PDE4D/IGF1R/ITCH/GPX1/SH3BP4/IVNS1ABP/SORL1/BMT2/WWC2/LRRK2/RTKN2/PTGS2/TRIM67/DDX3X/DYRK1A/RORA/SMAD4/SH3RF2/KANK1/HIPK3/RASSF2/MARCHF7/NDRG2/RRM2B/HIF1A/RIOK3/ARHGAP42/TPT1/SEC14L1/ASH1L/HEG1/RNF1…
GO:2000785	GO:2000785	regulation of autophagosome assembly	12/1652	35/11256	0.0485197	NPRL3/FEZ1/PINK1/SH3GLB1/LRRK2/C9orf72/TBC1D14/PIKFYVE/MTMR3/RALB/ADPRH/RAB5A
GO:0048813	GO:0048813	dendrite morphogenesis	28/1652	113/11256	0.0495577	SDC2/TRAK1/CUX2/GSK3B/ACTR2/MINK1/EPHB3/PPP3CA/CDKL5/SHANK3/HECW2/NEDD4L/PTEN/OPA1/WASL/TANC2/RBFOX2/VLDLR/DIP2A/LRRK2/PREX2/NRP1/PHACTR1/CUX1/TRAK2/BTBD3/RAB21/RAP2A

## Sheet: Table_S4_6_Yellow
	ID	Description	GeneRatio	BgRatio	p.adjust	geneID
GO:0050727	GO:0050727	regulation of inflammatory response	30/368	248/11256	1.93062e-06	TNFRSF1A/FFAR2/STAT5B/FURIN/ALOX5AP/MAPK13/CEBPA/FPR2/S100A9/NCF1/BCL6/IL1RL1/CASP4/SBNO2/TNFAIP6/NLRX1/LYN/LILRA5/NMI/MEFV/NFKBIA/NLRP12/IL17RA/AOAH/GRN/C1QTNF12/FUT7/CEBPB/PTGES/S100A12
GO:0042742	GO:0042742	defense response to bacterium	20/368	139/11256	3.87045e-05	TNFRSF1A/TREM1/FPR2/PGLYRP4/S100A9/C5AR1/SLC11A1/GSDMC/ARG2/BPI/NAIP/NLRC4/ANXA3/GRN/LCN2/CEBPB/BCL3/LYPD8/H2BC12/S100A12
GO:0031349	GO:0031349	positive regulation of defense response	24/368	199/11256	3.87045e-05	TRIM5/TNFRSF1A/PAK1/FFAR2/STAT5B/IFI16/AIM2/ALOX5AP/MAPK13/CEBPA/FPR2/S100A9/IL1RL1/LYN/LILRA5/NMI/NFKBIA/NLRP12/NLRC4/IL17RA/GRN/CEBPB/HEXIM1/S100A12
GO:0002274	GO:0002274	myeloid leukocyte activation	22/368	173/11256	4.22214e-05	FES/IFNGR2/CEBPA/FPR2/DYSF/IL1RL1/C5AR1/SBNO2/SLC11A1/CXCR2/CLEC4D/LYN/TICAM1/NMI/BPI/CD177/ANXA3/GRN/ITGAM/CD300A/PTAFR/S100A12
GO:0031347	GO:0031347	regulation of defense response	37/368	430/11256	4.54181e-05	TRIM5/TNFRSF1A/PAK1/FFAR2/STAT5B/IFI16/AIM2/FURIN/ALOX5AP/MAPK13/CEBPA/FPR2/S100A9/NCF1/BCL6/IL1RL1/CASP4/SBNO2/TNFAIP6/NLRX1/LYN/ARG2/LILRA5/NMI/MEFV/NFKBIA/NLRP12/NLRC4/IL17RA/AOAH/GRN/C1QTNF12/FUT7/CEBPB/PTGES/HEXIM1/S100A12
GO:0009617	GO:0009617	response to bacterium	35/368	397/11256	4.54181e-05	TRIM5/TNFRSF1A/TREM1/TSPO/FPR2/PGLYRP4/S100A9/C5AR1/SBNO2/FKBP5/CSF2RB/RARA/SLC11A1/LYN/TICAM1/GSDMC/ARG2/BPI/NAIP/NFKBIA/NLRC4/TRIB1/ANXA3/GRN/ABCC2/LCN2/FOS/CEBPB/SOD2/BCL3/LYPD8/H2BC12/PTGES/PTAFR/S100A12
GO:0050729	GO:0050729	positive regulation of inflammatory response	16/368	97/11256	4.54181e-05	TNFRSF1A/FFAR2/STAT5B/ALOX5AP/MAPK13/CEBPA/S100A9/IL1RL1/LILRA5/NMI/NFKBIA/NLRP12/IL17RA/GRN/CEBPB/S100A12
GO:0050900	GO:0050900	leukocyte migration	27/368	262/11256	5.56209e-05	PODXL2/FFAR2/CHST2/STAT5B/TREM1/FPR2/JAML/S100A9/ST3GAL4/C5AR2/C5AR1/CXCR2/LYN/SELL/RIPOR2/CXCR1/NLRP12/CSF3R/CD177/TRIM55/C3AR1/FUT7/DUSP1/GCNT1/CD300A/PTAFR/S100A12
GO:0097529	GO:0097529	myeloid leukocyte migration	19/368	145/11256	9.78124e-05	STAT5B/TREM1/FPR2/JAML/S100A9/C5AR2/C5AR1/CXCR2/LYN/RIPOR2/CXCR1/CSF3R/CD177/TRIM55/C3AR1/FUT7/DUSP1/CD300A/S100A12
GO:0032103	GO:0032103	positive regulation of response to external stimulus	28/368	295/11256	0.000144378	TRIM5/TNFRSF1A/PAK1/FFAR2/STAT5B/IFI16/AIM2/ALOX5AP/MAPK13/CEBPA/FPR2/S100A9/IL1RL1/C5AR1/CXCR2/LYN/LILRA5/RIPOR2/NMI/NFKBIA/NLRP12/NLRC4/IL17RA/GRN/C3AR1/CEBPB/HEXIM1/S100A12
GO:0045123	GO:0045123	cellular extravasation	11/368	53/11256	0.000289036	PODXL2/CHST2/JAML/ST3GAL4/SELL/RIPOR2/CD177/TRIM55/FUT7/GCNT1/PTAFR
GO:1990266	GO:1990266	neutrophil migration	13/368	78/11256	0.000385594	TREM1/JAML/S100A9/C5AR2/C5AR1/CXCR2/RIPOR2/CXCR1/CSF3R/CD177/C3AR1/FUT7/S100A12
GO:0097530	GO:0097530	granulocyte migration	14/368	94/11256	0.000565723	TREM1/JAML/S100A9/C5AR2/C5AR1/CXCR2/RIPOR2/CXCR1/CSF3R/CD177/C3AR1/FUT7/CD300A/S100A12
GO:0042116	GO:0042116	macrophage activation	13/368	82/11256	0.000594094	IFNGR2/CEBPA/FPR2/DYSF/IL1RL1/C5AR1/SBNO2/SLC11A1/TICAM1/NMI/BPI/GRN/ITGAM
GO:0002275	GO:0002275	myeloid cell activation involved in immune response	12/368	73/11256	0.00092125	FES/DYSF/SBNO2/LYN/TICAM1/NMI/CD177/ANXA3/GRN/ITGAM/CD300A/PTAFR
GO:0030593	GO:0030593	neutrophil chemotaxis	11/368	62/11256	0.00101765	TREM1/JAML/S100A9/C5AR2/C5AR1/CXCR2/RIPOR2/CXCR1/CSF3R/C3AR1/S100A12
GO:0050901	GO:0050901	leukocyte tethering or rolling	7/368	23/11256	0.00126036	PODXL2/CHST2/ST3GAL4/SELL/FUT7/GCNT1/PTAFR
GO:0002366	GO:0002366	leukocyte activation involved in immune response	21/368	217/11256	0.00173516	LOXL3/FES/SEMA4A/DYSF/BCL6/STAT3/SBNO2/RARA/SLC11A1/LYN/TICAM1/NMI/CD177/ANXA3/GRN/ITGAM/BCL3/KMT5C/CD300A/HLX/PTAFR
GO:0002263	GO:0002263	cell activation involved in immune response	21/368	220/11256	0.00203331	LOXL3/FES/SEMA4A/DYSF/BCL6/STAT3/SBNO2/RARA/SLC11A1/LYN/TICAM1/NMI/CD177/ANXA3/GRN/ITGAM/BCL3/KMT5C/CD300A/HLX/PTAFR
GO:0052547	GO:0052547	regulation of peptidase activity	24/368	275/11256	0.0021119	SERPINC1/IFI16/AIM2/FURIN/HIP1/SERPINE2/S100A9/RAF1/STAT3/CFLAR/GSN/LYN/MEFV/APLP2/NAIP/NLRP12/ABCA2/NLRC4/PI16/GRN/MIR29C/SERPINB1/TNFSF14/CSTA
GO:0002430	GO:0002430	complement receptor mediated signaling pathway	5/368	11/11256	0.00247791	FPR2/C5AR2/C5AR1/FPR1/C3AR1
GO:0071621	GO:0071621	granulocyte chemotaxis	11/368	75/11256	0.00478997	TREM1/JAML/S100A9/C5AR2/C5AR1/CXCR2/RIPOR2/CXCR1/CSF3R/C3AR1/S100A12
GO:0052548	GO:0052548	regulation of endopeptidase activity	22/368	254/11256	0.00478997	SERPINC1/IFI16/AIM2/FURIN/HIP1/SERPINE2/S100A9/RAF1/STAT3/CFLAR/GSN/LYN/MEFV/APLP2/NAIP/NLRP12/ABCA2/NLRC4/MIR29C/SERPINB1/TNFSF14/CSTA
GO:0042119	GO:0042119	neutrophil activation	7/368	29/11256	0.00479703	CXCR2/CD177/ANXA3/GRN/ITGAM/CD300A/PTAFR
GO:0002526	GO:0002526	acute inflammatory response	10/368	65/11256	0.00648055	SERPINC1/FFAR2/TREM1/ALOX5AP/STAT3/CXCR2/LCN2/FUT7/CEBPB/PTGES
GO:0001818	GO:0001818	negative regulation of cytokine production	19/368	213/11256	0.00992437	FURIN/TSPO/BCL6/IL1RL1/C5AR2/NLRX1/RARA/SLC11A1/ARG2/LILRA5/NMI/MEFV/BPI/NLRP12/IL1R2/SERPINB1/CLEC4A/BCL3/INHBB
GO:0032496	GO:0032496	response to lipopolysaccharide	20/368	232/11256	0.00999734	TRIM5/TSPO/S100A9/C5AR1/SBNO2/CSF2RB/RARA/SLC11A1/LYN/TICAM1/BPI/NFKBIA/TRIB1/ABCC2/LCN2/FOS/CEBPB/SOD2/PTGES/PTAFR
GO:0002218	GO:0002218	activation of innate immune response	8/368	45/11256	0.011629	TRIM5/PAK1/FFAR2/IFI16/AIM2/LYN/NLRC4/HEXIM1
GO:0036230	GO:0036230	granulocyte activation	7/368	34/11256	0.011629	CXCR2/CD177/ANXA3/GRN/ITGAM/CD300A/PTAFR
GO:0009595	GO:0009595	detection of biotic stimulus	6/368	24/11256	0.011629	PAK1/TSPO/PGLYRP4/CDHR2/NAIP/NLRC4
GO:0030595	GO:0030595	leukocyte chemotaxis	15/368	150/11256	0.0134265	FFAR2/TREM1/FPR2/JAML/S100A9/C5AR2/C5AR1/CXCR2/LYN/RIPOR2/CXCR1/CSF3R/C3AR1/DUSP1/S100A12
GO:0002281	GO:0002281	macrophage activation involved in immune response	5/368	16/11256	0.0134265	DYSF/SBNO2/TICAM1/NMI/GRN
GO:0002237	GO:0002237	response to molecule of bacterial origin	20/368	241/11256	0.0138252	TRIM5/TSPO/S100A9/C5AR1/SBNO2/CSF2RB/RARA/SLC11A1/LYN/TICAM1/BPI/NFKBIA/TRIB1/ABCC2/LCN2/FOS/CEBPB/SOD2/PTGES/PTAFR
GO:0002532	GO:0002532	production of molecular mediator involved in inflammatory response	9/368	60/11256	0.0140315	ALOX5AP/NCF1/STAT3/LYN/TICAM1/MEFV/IL1R2/IL17RA/GRN
GO:0050778	GO:0050778	positive regulation of immune response	27/368	383/11256	0.0149878	TRIM5/PAK1/FFAR2/STAT5B/IFI16/AIM2/FPR2/C1RL/C5AR2/C5AR1/RARA/FPR1/SLC11A1/BMX/LYN/NMI/CD177/NLRC4/GRN/C3AR1/ITGAM/NFAM1/KMT5C/CD300A/HLX/HEXIM1/PTAFR
GO:0044706	GO:0044706	multi-multicellular organism process	14/368	138/11256	0.0168068	STAT5B/SLC19A1/JUNB/SERPINE2/VDR/RARA/STS/IDO1/ABCC2/FOS/FUT7/RGS2/PTAFR/KLK14
GO:0002252	GO:0002252	immune effector process	29/368	432/11256	0.0188133	PAK1/LOXL3/FFAR2/STAT5B/TREM1/FES/SEMA4A/DYSF/NCF1/C1RL/BCL6/STAT3/SBNO2/RARA/SLC11A1/LYN/TICAM1/NMI/CD177/TRIM55/ANXA3/GRN/FUT7/ITGAM/BCL3/KMT5C/CD300A/HLX/PTAFR
GO:0061756	GO:0061756	leukocyte adhesion to vascular endothelial cell	7/368	38/11256	0.0190112	PODXL2/CHST2/ST3GAL4/SELL/FUT7/GCNT1/PTAFR
GO:0070269	GO:0070269	pyroptosis	5/368	18/11256	0.0204728	AIM2/CASP4/GSDMC/NAIP/NLRC4
GO:0050865	GO:0050865	regulation of cell activation	29/368	443/11256	0.0265808	SLC46A2/LOXL3/STAT5B/FES/CEBPA/SERPINE2/LST1/PLEK/BCL6/IL1RL1/RARA/CLEC4D/LYN/TICAM1/ARG2/LILRA5/RIPOR2/BPI/CD177/GRN/SAMSN1/ITGAM/CEBPB/TNFSF14/NFAM1/KMT5C/CD300A/HLX/PTAFR
GO:0043312	GO:0043312	neutrophil degranulation	4/368	11/11256	0.0274759	CD177/ANXA3/ITGAM/PTAFR
GO:0032612	GO:0032612	interleukin-1 production	10/368	82/11256	0.0275111	IFI16/AIM2/STAT3/ARG2/LILRA5/MEFV/NLRP12/IL1R2/NLRC4/SERPINB1
GO:0032652	GO:0032652	regulation of interleukin-1 production	10/368	82/11256	0.0275111	IFI16/AIM2/STAT3/ARG2/LILRA5/MEFV/NLRP12/IL1R2/NLRC4/SERPINB1
GO:0032720	GO:0032720	negative regulation of tumor necrosis factor production	7/368	42/11256	0.0313686	TSPO/C5AR2/RARA/ARG2/BPI/CLEC4A/BCL3
GO:0050728	GO:0050728	negative regulation of inflammatory response	11/368	100/11256	0.0321388	TNFRSF1A/FURIN/FPR2/TNFAIP6/NLRX1/LYN/MEFV/NLRP12/AOAH/GRN/C1QTNF12
GO:0032102	GO:0032102	negative regulation of response to external stimulus	20/368	264/11256	0.0321388	TNFRSF1A/IFI16/FURIN/SEMA4A/FPR2/SERPINE2/C5AR2/PLAU/TNFAIP6/NLRX1/LYN/ARG2/NMI/MEFV/NLRP12/TRIB1/AOAH/GRN/C1QTNF12/DUSP1
GO:0042554	GO:0042554	superoxide anion generation	6/368	31/11256	0.0321388	FPR2/NCF1/NCF4/NCF2/CD177/ITGAM
GO:0032611	GO:0032611	interleukin-1 beta production	9/368	70/11256	0.0321388	IFI16/AIM2/STAT3/ARG2/LILRA5/MEFV/NLRP12/NLRC4/SERPINB1
GO:0032651	GO:0032651	regulation of interleukin-1 beta production	9/368	70/11256	0.0321388	IFI16/AIM2/STAT3/ARG2/LILRA5/MEFV/NLRP12/NLRC4/SERPINB1
GO:0072672	GO:0072672	neutrophil extravasation	4/368	12/11256	0.0329271	JAML/RIPOR2/CD177/FUT7
GO:1903556	GO:1903556	negative regulation of tumor necrosis factor superfamily cytokine production	7/368	44/11256	0.0363441	TSPO/C5AR2/RARA/ARG2/BPI/CLEC4A/BCL3
GO:0045089	GO:0045089	positive regulation of innate immune response	11/368	104/11256	0.0395247	TRIM5/PAK1/FFAR2/STAT5B/IFI16/AIM2/FPR2/LYN/NMI/NLRC4/HEXIM1
GO:0071216	GO:0071216	cellular response to biotic stimulus	15/368	174/11256	0.0395247	TRIM5/TSPO/TXNIP/SBNO2/RARA/WFS1/LYN/TICAM1/BPI/NFKBIA/TRIB1/ABCC2/LCN2/CEBPB/PTAFR
GO:0002886	GO:0002886	regulation of myeloid leukocyte mediated immunity	7/368	45/11256	0.0395247	FES/LYN/TICAM1/CD177/ITGAM/CD300A/PTAFR
GO:0002683	GO:0002683	negative regulation of immune system process	22/368	314/11256	0.042483	LOXL3/IFI16/FURIN/LST1/BCL6/IL1RL1/C5AR2/NLRX1/RARA/LYN/ARG2/RIPOR2/NMI/BPI/TRIB1/GRN/SAMSN1/CEBPB/TSC22D3/DUSP1/CD300A/HLX
GO:0007159	GO:0007159	leukocyte cell-cell adhesion	20/368	274/11256	0.0438249	PODXL2/LOXL3/CHST2/STAT5B/S100A9/ST3GAL4/BCL6/RARA/LYN/ARG2/SELL/RIPOR2/CD177/FUT7/CEBPB/TNFSF14/GCNT1/CD300A/HLX/PTAFR
GO:1902622	GO:1902622	regulation of neutrophil migration	6/368	34/11256	0.0463992	C5AR2/C5AR1/CXCR2/RIPOR2/C3AR1/FUT7
GO:0032635	GO:0032635	interleukin-6 production	11/368	108/11256	0.0489638	MAPK13/C5AR2/STAT3/NLRX1/TICAM1/LILRA5/BPI/NLRP12/IL17RA/CEBPB/PTAFR
GO:0032675	GO:0032675	regulation of interleukin-6 production	11/368	108/11256	0.0489638	MAPK13/C5AR2/STAT3/NLRX1/TICAM1/LILRA5/BPI/NLRP12/IL17RA/CEBPB/PTAFR
GO:0009636	GO:0009636	response to toxic substance	14/368	161/11256	0.0489845	ALOX5AP/S100A9/KDM6B/PDZD3/LYN/ABCC2/LCN2/FOS/SOD2/GUCY2C/MTARC2/ABTB2/PTGES/SNN
GO:0043300	GO:0043300	regulation of leukocyte degranulation	6/368	35/11256	0.0489845	FES/LYN/CD177/ITGAM/CD300A/PTAFR
GO:0031348	GO:0031348	negative regulation of defense response	14/368	162/11256	0.0489845	TNFRSF1A/IFI16/FURIN/FPR2/TNFAIP6/NLRX1/LYN/ARG2/NMI/MEFV/NLRP12/AOAH/GRN/C1QTNF12
GO:0002523	GO:0002523	leukocyte migration involved in inflammatory response	4/368	14/11256	0.0489845	FFAR2/S100A9/TRIM55/FUT7
GO:0071222	GO:0071222	cellular response to lipopolysaccharide	13/368	144/11256	0.0489845	TRIM5/TSPO/SBNO2/RARA/LYN/TICAM1/BPI/NFKBIA/TRIB1/ABCC2/LCN2/CEBPB/PTAFR
GO:0031663	GO:0031663	lipopolysaccharide-mediated signaling pathway	7/368	48/11256	0.0489845	TRIM5/LYN/TICAM1/BPI/NFKBIA/TRIB1/PTAFR
