# Supplementary material for: Functional genomic analysis of the 68-1 RhCMV-Mycobacteria tuberculosis vaccine reveals an IL-15 response signature that is conserved with vector attenuation
Source: Front Immunol. 2024 Oct 15;15:1460344. doi: 10.3389/fimmu.2024.1460344 (PMC11518738; doi:10.3389/fimmu.2024.1460344)
Supplement: Supplementary Table 5 — Top upstream regulators information (z-score and p-value). [file Table5.xlsx]

## Sheet: Table_S5
z-score	TB6Ag_D3	TB6Ag_D7	TB6Ag_D14	TB6Ag_D98	TB6Ag_D101	TB6Ag_D105	TB6Ag_D112	TB6Ag_D560	TB6Ag_D743	TB6Ag_D746	TB6Ag_D750	TB6Ag_D757	TB6Ag_D1177	TB6Ag_D1191	TB6Ag_D1219	pp71_D3	pp71_D7	pp71_D14	pp71_D98	pp71_D101	pp71_D105	pp71_D112	pp71_D560	pp71_D743	pp71_D746	pp71_D750	pp71_D757	pp71_D1177	pp71_D1191	pp71_D1219
IFNG	4.679	1.567	N/A	N/A	4.325	N/A	N/A	1.229	1.47	3.89	0.936	2.038	0.869	3.338	2.725	3.116	-1.409	2.929	N/A	4.092	1.892	N/A	1.146	1.29	6.359	1.782	2.692	1.661	1.34	-0.578
STAT1	4.133	1.996	N/A	N/A	3.429	1.982	N/A	N/A	N/A	3.938	2.588	2.588	N/A	2.813	2.157	3.341	0.06	3.123	N/A	3.91	1.584	N/A	2.345	2.55	5.42	2.353	N/A	0.44	N/A	N/A
interferon alpha	3.892	2.877	N/A	N/A	4.055	N/A	N/A	N/A	N/A	2.927	1.633	1.559	N/A	1.342	1.722	3.277	0.704	1.73	N/A	3.448	1.102	N/A	2	1.722	4.954	2.556	N/A	0.197	N/A	N/A
IL-21	2.715	2.531	N/A	N/A	1.995	N/A	N/A	N/A	N/A	2.149	2.014	2.556	N/A	2.355	2.141	1.991	1.228	2.355	N/A	2.323	2.719	N/A	2.141	2.141	3.306	2.411	N/A	N/A	N/A	N/A
IL-18	1.513	0.93	N/A	N/A	0.978	1.954	N/A	N/A	N/A	2.036	2.427	2.251	N/A	1.775	2.268	0.889	0.459	2.019	N/A	1.19	2.402	N/A	1.775	2.268	2.404	2.501	N/A	N/A	N/A	N/A
IL-2	2.044	2.001	N/A	N/A	1.852	1.102	N/A	N/A	N/A	1.274	1.74	2.395	N/A	2.194	1.46	1.083	1.409	2.109	N/A	1.694	2.511	N/A	1.363	1.363	2.16	2.867	0.937	0.208	N/A	N/A
TNF	3.332	-0.708	N/A	N/A	1.944	N/A	N/A	-1.107	-0.516	1.185	-2.038	-0.121	N/A	0.833	1.14	-0.618	-2.931	0.203	-1.203	-0.109	-0.735	0.764	-1.022	-0.3	3.969	-0.735	N/A	1.786	0.286	-1.501
TBX21	N/A	2.025	N/A	N/A	1.206	N/A	N/A	N/A	N/A	0.785	2.456	2.456	N/A	1.709	1.524	1.98	2.305	1.709	N/A	1.761	1.888	N/A	1.264	1.524	1.478	2.774	N/A	N/A	N/A	N/A
STING1	4.024	0.711	N/A	N/A	3.083	N/A	N/A	N/A	N/A	2.922	1	N/A	N/A	N/A	N/A	2.659	-0.492	1.914	N/A	3.607	2	N/A	N/A	N/A	4.658	N/A	N/A	0.655	N/A	N/A
STAT3	-0.823	-0.883	N/A	N/A	-2.289	0.168	N/A	N/A	-1.912	-2.314	-0.233	-0.534	N/A	-0.567	-1.351	-3.573	-3.831	0.161	N/A	-2.617	0.631	N/A	-0.611	-0.343	-1.777	0.461	0.57	0.649	-0.508	0.971
IL-15	1.764	1.423	N/A	N/A	0.998	N/A	N/A	N/A	N/A	0.293	1.84	2.056	N/A	1.185	1.347	0.991	1.349	1.985	N/A	1.312	1.87	N/A	1.057	1.295	1.384	2.193	N/A	N/A	N/A	N/A
IL-4	-1.768	0.163	N/A	N/A	-1.815	-1.45	N/A	-0.901	-0.803	-1.016	-0.947	-1.364	N/A	-0.425	-0.377	-1.054	-0.99	0.808	N/A	-1.413	-0.049	N/A	-1.047	0.423	-1.846	-0.11	0.963	-0.369	N/A	-0.369
-Log10(p-value)	TB6Ag_D3	TB6Ag_D7	TB6Ag_D14	TB6Ag_D98	TB6Ag_D101	TB6Ag_D105	TB6Ag_D112	TB6Ag_D560	TB6Ag_D743	TB6Ag_D746	TB6Ag_D750	TB6Ag_D757	TB6Ag_D1177	TB6Ag_D1191	TB6Ag_D1219	pp71_D3	pp71_D7	pp71_D14	pp71_D98	pp71_D101	pp71_D105	pp71_D112	pp71_D560	pp71_D743	pp71_D746	pp71_D750	pp71_D757	pp71_D1177	pp71_D1191	pp71_D1219
IFNG	9.67131	3.02644	0	0	10.5429	0	0	2.39722	2.02649	7.74463	4.33516	5.21412	1.93966	4.13977	5.05165	11.145	17.6523	3.50533	0	16.9233	5.41907	0	2.7819	5.57887	26.6421	7.06666	1.61563	3.33725	1.68901	1.50584
STAT1	20.5635	5.4664	0	0	16.7819	1.86148	0	0	0	8.62444	1.95147	1.99737	0	2.34666	2.56148	17.3574	7.98004	4.86788	0	19.4896	2.86813	0	3.89411	5.66397	31.0926	3.50887	0	1.55853	0	0
interferon alpha	16.3405	4.0755	0	0	14.0224	1.43247	0	0	0	5.97703	3.04813	3.99818	0	2.05564	1.73463	13.9389	12.0891	3.10117	0	17.2373	3.01778	0	2.34851	2.46819	24.0211	4.85787	1.70557	1.33718	0	0
IL-21	6.32845	7.76388	0	0	8.19722	2.17619	0	0	0	4.72897	7.2608	7.23475	0	3.14036	2.13373	9.35265	10.472	3.9769	0	9.66504	7.87841	0	2.92778	3.01579	12.5098	10.1542	0	0	0	0
IL-18	2.973	8.31131	0	0	6.62606	3.05406	0	0	0	3.5477	5.83194	5.77999	0	3.69946	5.05186	7.76922	9.50182	4.68295	0	8.99863	6.37896	0	3.5884	5.68107	5.41718	9.56058	1.7966	0	0	0
IL-2	1.52595	7.80175	0	0	3.84917	2.90332	0	0	0	2.43004	8.30221	6.59521	0	2.63351	3.11235	12.2796	17.3177	5.39613	0	9.39312	5.93817	0	2.66069	3.38441	5.93817	10.3331	2.36963	1.43484	0	0
TNF	4.63464	4.52222	0	0	6.27594	0	0	2.4011	1.81608	4.41623	3.97143	3.88152	0	1.45545	3.50795	13.2785	21.3263	4.56929	1.41324	16.8307	5.63146	1.8702	3.30005	3.5774	12.2757	6.65726	0	5.94804	2.10948	2.50592
TBX21	2.93692	8.42124	0	0	6.04375	5.25528	0	2.0625	0	6.05325	10.3669	11.5924	0	6.24145	5.83836	7.07755	8.6371	7.44302	0	6.65286	11.07	0	6.01763	7.41126	6.17739	13.8177	1.40396	0	0	0
STING1	18.1208	3.74304	0	0	13.0113	0	0	0	0	5.50004	1.3704	0	0	0	0	10.8622	2.81316	2.10064	0	15.8507	1.55639	0	0	0	22.806	0	0	1.4158	0	0
STAT3	16.2228	4.77282	1.3457	1.72402	12.8899	4.22433	0	0	1.8661	7.2039	5.25451	4.88672	0	5.03043	3.80556	16.6412	10.5038	6.49151	0	14.9988	3.7906	1.77504	4.14558	5.01311	22.1501	8.25033	2.8261	3.80556	2.19009	2.48959
IL-15	3.19034	6.30152	0	1.33841	4.97305	1.67504	0	0	0	1.87989	3.72794	6.22473	0	2.5436	2.71167	7.04324	9.88347	4.38618	0	7.85106	4.97887	0	2.20871	2.31499	4.97887	6.48015	0	0	0	0
IL-4	8.51461	4.75994	0	0	10.3908	2.23041	0	1.40922	1.35278	8.6435	5.96204	5.11297	0	1.9907	2.55479	12.1765	14.4779	5.21896	0	15.3757	9.04019	0	2.3563	4.5739	18.0832	9.77443	2.17112	2.9393	0	1.85988
