# Supplementary material for: Functional genomic analysis of the 68-1 RhCMV-Mycobacteria tuberculosis vaccine reveals an IL-15 response signature that is conserved with vector attenuation
Source: Front Immunol. 2024 Oct 15;15:1460344. doi: 10.3389/fimmu.2024.1460344 (PMC11518738; doi:10.3389/fimmu.2024.1460344)
Supplement: Supplementary Table 6 — Four interleukin genes information (LFC and adjusted p-value). [file Table6.xlsx]

## Sheet: Table_S6
Gene.stable.ID	HGNC.symbol	LFC.TB6Ag_D3-D0	LFC.TB6Ag_D7-D0	LFC.TB6Ag_D14-D0	LFC.TB6Ag_D98-D0	LFC.TB6Ag_D101-D0	LFC.TB6Ag_D105-D0	LFC.TB6Ag_D112-D0	LFC.TB6Ag_D560-D0	LFC.TB6Ag_D743-D0	LFC.TB6Ag_D746-D0	LFC.TB6Ag_D750-D0	LFC.TB6Ag_D757-D0	LFC.TB6Ag_D1177-D0	LFC.TB6Ag_D1191-D0	LFC.TB6Ag_D1219-D0	LFC.pp71_D3-D0	LFC.pp71_D7-D0	LFC.pp71_D14-D0	LFC.pp71_D98-D0	LFC.pp71_D101-D0	LFC.pp71_D105-D0	LFC.pp71_D112-D0	LFC.pp71_D560-D0	LFC.pp71_D743-D0	LFC.pp71_D746-D0	LFC.pp71_D750-D0	LFC.pp71_D757-D0	LFC.pp71_D1177-D0	LFC.pp71_D1191-D0	LFC.pp71_D1219-D0	Padj.TB6Ag_D3-D0	Padj.TB6Ag_D7-D0	Padj.TB6Ag_D14-D0	Padj.TB6Ag_D98-D0	Padj.TB6Ag_D101-D0	Padj.TB6Ag_D105-D0	Padj.TB6Ag_D112-D0	Padj.TB6Ag_D560-D0	Padj.TB6Ag_D743-D0	Padj.TB6Ag_D746-D0	Padj.TB6Ag_D750-D0	Padj.TB6Ag_D757-D0	Padj.TB6Ag_D1177-D0	Padj.TB6Ag_D1191-D0	Padj.TB6Ag_D1219-D0	Padj.pp71_D3-D0	Padj.pp71_D7-D0	Padj.pp71_D14-D0
ENSMMUG00000064111	IL18	0.161	0.587	0.333	0.155	0.286	0.376	0.281	0.391	0.171	0.493	0.614	0.664	0.314	0.742	0.543	0.273	0.64	0.549	-0.0188	0.142	0.484	0.151	0.314	0.373	0.234	0.691	0.631	0.215	0.625	0.401	0.628	0.009	0.337674	0.739017	0.295	0.267421	0.88293	0.234	0.625	0.0595	0.0109	0.01	0.299	0.00151	0.0362	0.425644	0.0294	0.1563
ENSMMUG00000031831	IL23A	0.0964	0.213	-0.0372	0.0802	0.176	0.302	0.279	0.374	0.348	0.256	0.347	0.39	-0.104	0.0804	0.0702	0.475	0.656	0.235	-0.0216	0.33	0.382	0.413	0.417	0.384	0.0255	0.438	0.477	-0.236	0.0749	0.256	0.774	0.368	0.939223	0.86628	0.516	0.349684	0.88293	0.211	0.197	0.351	0.145	0.147	0.769	0.855	0.865	0.0736531	0.00889	0.553503
ENSMMUG00000019092	IL15	0.243	0.249	0.202	0.265	0.401	-0.015	0.324	0.42	0.463	0.645	0.315	0.361	0.395	0.41	0.478	-0.201	-0.34	-0.222	-0.0238	0.099	-0.365	-0.216	0.0854	0.202	0.534	0.159	0.129	0.45	0.375	0.441	0.316	0.23	0.525404	0.434265	0.0559	0.973178	0.88293	0.0999	0.0395	0.00107	0.148	0.139	0.0863	0.0714	0.0267	0.383233	0.12	0.456548
ENSMMUG00000061716	IL1B	0.0766	0.069	0.0659	-0.015	0.286	0.045	-0.0427	0.188	0.336	-0.0358	-0.267	0.0085	0.313	0.258	0.384	-0.0872	-0.382	0.0571	0.136	0.112	0.128	0.154	0.242	0.344	0.382	-0.0181	0.28	0.73	0.497	0.659	0.834	0.82	0.893401	0.978559	0.293	0.925864	0.971455	0.633	0.255	0.932	0.343	0.985	0.295	0.47	0.196	0.815517	0.181	0.918836
[truncated: 12 more columns]
