# Supplementary material for: Functional genomic analysis of the 68-1 RhCMV-Mycobacteria tuberculosis vaccine reveals an IL-15 response signature that is conserved with vector attenuation
Source: Front Immunol. 2024 Oct 15;15:1460344. doi: 10.3389/fimmu.2024.1460344 (PMC11518738; doi:10.3389/fimmu.2024.1460344)
Supplement: Supplementary Table 7 — Conserved DE genes information (LFC, adjusted p-value, and cluster numbers). [file Table7.xlsx]

## Sheet: Table_S7
Gene.stable.ID	HGNC.symbol	Cluster	Color	LFC.TB6Ag_D3-D0	LFC.TB6Ag_D7-D0	LFC.TB6Ag_D14-D0	LFC.TB6Ag_D98-D0	LFC.TB6Ag_D101-D0	LFC.TB6Ag_D105-D0	LFC.TB6Ag_D112-D0	LFC.TB6Ag_D560-D0	LFC.TB6Ag_D743-D0	LFC.TB6Ag_D746-D0	LFC.TB6Ag_D750-D0	LFC.TB6Ag_D757-D0	LFC.TB6Ag_D1177-D0	LFC.TB6Ag_D1191-D0	LFC.TB6Ag_D1219-D0	LFC.pp71_D3-D0	LFC.pp71_D7-D0	LFC.pp71_D14-D0	LFC.pp71_D98-D0	LFC.pp71_D101-D0	LFC.pp71_D105-D0	LFC.pp71_D112-D0	LFC.pp71_D560-D0	LFC.pp71_D743-D0	LFC.pp71_D746-D0	LFC.pp71_D750-D0	LFC.pp71_D757-D0	LFC.pp71_D1177-D0	LFC.pp71_D1191-D0	LFC.pp71_D1219-D0	Padj.TB6Ag_D3-D0	Padj.TB6Ag_D7-D0	Padj.TB6Ag_D14-D0	Padj.TB6Ag_D98-D0	Padj.TB6Ag_D101-D0	Padj.TB6Ag_D105-D0	Padj.TB6Ag_D112-D0	Padj.TB6Ag_D560-D0	Padj.TB6Ag_D743-D0	Padj.TB6Ag_D746-D0	Padj.TB6Ag_D750-D0	Padj.TB6Ag_D757-D0	Padj.TB6Ag_D1177-D0	Padj.TB6Ag_D1191-D0	Padj.TB6Ag_D1219-D0	Padj.pp71_D3-D0
ENSMMUG00000015369	NKG7	1	orange	1.11	1.71	0.983	0.395	1.44	1.17	0.495	1.03	0.405	1.13	1.37	1.38	0.548	1.28	1.21	1.73	1.96	1.47	0.26	1.66	1.75	0.636	1.27	1.09	1.01	1.64	0.937	0.149	0.664	0.576	0.000423	8.63e-08	0.0279805	0.417907	7.29e-06	0.0028168	0.88293	0.00188	0.257	0.000255	7.04e-06	6.37e-06	0.103	2.61e-05	5.75e-05	0.000102852
ENSMMUG00000064708	PRF1	1	orange	1.02	1.45	0.932	0.255	1.25	1.01	0.457	0.898	0.421	1.04	1.36	1.36	0.499	1.14	1.06	1.55	1.78	1.38	0.307	1.53	1.56	0.782	1.22	1.15	1.08	1.66	0.988	0.185	0.721	0.607	0.000467	1.03e-06	0.0254896	0.574292	2.92e-05	0.0045172	0.88293	0.00396	0.181	0.000355	2.47e-06	2.89e-06	0.097	6.89e-05	0.000166	0.000102852
ENSMMUG00000019294	CMA1	1	orange	0.819	1.49	0.895	0.345	1.26	1.07	0.469	0.806	0.644	0.969	1.3	1.27	0.439	1.05	0.981	1.45	1.74	1.3	0.34	1.4	1.57	0.348	1.1	1.02	0.978	1.5	0.925	0.361	0.878	0.5	0.0156	8.13e-07	0.0459383	0.53441	7.26e-05	0.00650194	0.88293	0.0315	0.0797	0.00233	1.35e-05	2.89e-05	0.274	0.000718	0.00194	0.000381342
ENSMMUG00000014381	GZMB	1	orange	1.05	1.72	1.02	0.232	1.45	1.16	0.48	0.911	0.36	1.05	1.33	1.34	0.219	1.17	1.13	1.82	1.98	1.5	0.246	1.71	1.69	0.592	1.29	1.23	1.22	1.78	1.06	0.287	0.815	0.746	0.00312	2.38e-06	0.0420213	0.689098	6.81e-05	0.00734958	0.88293	0.0214	0.369	0.0039	0.000174	0.000186	0.62	0.00118	0.0012	0.000142484
ENSMMUG00000063583	N/A	1	orange	0.813514	1.56347	0.959952	0.308616	1.1873	0.907948	0.344143	0.617963	0.220229	0.725407	0.995809	1.11821	0.0609802	0.869924	0.794065	1.67161	1.77725	1.33114	0.189768	1.48022	1.37834	0.505026	0.944726	0.931206	0.996332	1.4274	0.902356	0.206218	0.574486	0.527561	0.0111235	1.74669e-06	0.036595	0.52998	0.000213232	0.0203167	0.88293	0.101348	0.574977	0.030189	0.00186325	0.000513099	0.89824	0.00889194	0.0135687	0.000123521
ENSMMUG00000037816	SERPINB6	1	orange	0.725	1.27	0.729	0.298	0.851	0.933	0.475	0.437	0.244	0.653	1.16	0.914	0.226	0.683	0.727	1.16	1.47	0.968	0.132	1.1	1.23	0.245	0.536	0.565	0.536	0.996	0.421	0.0579	0.297	0.22	0.0146	1.18e-06	0.0679753	0.544898	0.00225	0.00661649	0.88293	0.263	0.541	0.0285	7.87e-06	0.00126	0.579	0.0221	0.0129	0.000986828
ENSMMUG00000008854	NCR3	1	orange	0.668	0.977	0.657	0.383	0.916	0.794	0.255	0.615	0.299	0.528	0.799	0.769	0.267	0.698	0.583	1.15	1.2	0.91	0.463	1.16	1.04	0.51	0.643	0.607	0.492	0.847	0.555	0.175	0.477	0.194	0.00841	1.12e-05	0.0535016	0.336762	0.000146	0.00708181	0.88293	0.0304	0.333	0.0414	0.000527	0.00186	0.4	0.00375	0.0231	0.000102852
ENSMMUG00000008923	THY1	1	orange	0.371	0.924	0.549	0.169	0.602	0.66	0.117	0.295	0.478	0.336	0.566	0.564	0.154	0.334	0.303	0.903	1.14	0.831	-0.0123	0.827	0.821	0.244	0.442	0.369	0.329	0.728	0.428	0.0395	0.225	0.209	0.0569	3.87e-07	0.0386711	0.581872	0.001	0.00375546	0.894564	0.217	0.0124	0.101	0.00228	0.00301	0.516	0.121	0.15	0.000204343
ENSMMUG00000008649	CTSW	1	orange	0.406	0.963	0.656	0.341	0.68	0.7	0.359	0.536	0.166	0.499	0.755	0.922	0.101	0.503	0.447	0.937	1.33	0.996	0.248	0.877	0.968	0.604	0.548	0.55	0.363	0.939	0.789	-0.205	0.282	0.197	0.0858	6.56e-06	0.0386711	0.332206	0.00186	0.00889058	0.88293	0.0359	0.575	0.0337	0.000505	1.86e-05	0.754	0.0368	0.0614	0.000811113
ENSMMUG00000010917	SH2D2A	1	orange	0.39	0.767	0.398	0.259	0.683	0.567	0.313	0.378	0.122	0.47	0.665	0.738	0.235	0.635	0.511	0.784	0.89	0.699	0.219	0.781	0.711	0.364	0.585	0.404	0.351	0.795	0.534	-0.179	0.274	0.245	0.0382	4e-06	0.100057	0.357077	0.000105	0.0078114	0.88293	0.0783	0.625	0.00886	6.54e-05	1.16e-05	0.274	0.000144	0.00365	0.000426453
ENSMMUG00000011670	PTK7	1	orange	0.373	0.777	0.5	0.0417	0.462	0.476	0.315	0.423	0.0199	0.424	0.846	0.828	0.184	0.415	0.35	0.65	0.834	0.925	-0.116	0.412	0.641	0.361	0.31	0.319	0.393	0.63	0.425	-0.14	0.201	0.127	0.178	0.000438	0.127182	0.940747	0.0647	0.152499	0.88293	0.187	0.966	0.121	0.000208	0.00053	0.593	0.148	0.243	0.0462144
ENSMMUG00000018081	UBASH3A	1	orange	0.404	0.549	0.308	0.177	0.506	0.419	0.281	0.347	0.0278	0.324	0.527	0.491	0.0818	0.303	0.3	0.629	0.834	0.404	0.0768	0.607	0.566	0.276	0.307	0.261	0.209	0.501	0.201	-0.305	-0.0196	-0.0805	0.0115	0.000176	0.144932	0.477083	0.000998	0.0338035	0.88293	0.058	0.911	0.0537	0.000608	0.00206	0.705	0.0878	0.0764	0.00110625
ENSMMUG00000058459	N/A	1	orange	0.255813	0.596602	0.277987	0.231702	0.561345	0.441312	0.195953	0.268901	-0.0187878	0.314194	0.429115	0.460884	-0.129878	0.135259	0.143225	0.705718	0.892153	0.39881	-0.00497153	0.633579	0.53527	0.165681	0.276053	0.237735	0.113672	0.431242	0.265281	-0.436651	-0.12898	-0.111898	0.198328	0.0003865	0.264149	0.417211	0.001587	0.0587819	0.88293	0.255912	0.951791	0.118781	0.020864	0.0168978	0.589687	0.627846	0.572972	0.00146112
ENSMMUG00000022123	TSEN54	1	orange	0.242	0.298	0.154	0.153	0.352	0.229	0.0954	0.257	-0.145	0.177	0.378	0.381	-0.0961	0.281	0.214	0.548	0.607	0.192	-0.000493	0.48	0.348	0.0706	0.225	0.157	0.0797	0.43	0.175	-0.407	-0.0431	-0.0826	0.124	0.0301	0.476368	0.521393	0.0139	0.242741	0.894106	0.164	0.416	0.309	0.0117	0.0146	0.621	0.0932	0.212	0.00200116
ENSMMUG00000002496	CTSF	1	orange	0.269	0.333	0.223	0.237	0.349	0.33	0.146	0.289	-0.0786	0.201	0.307	0.279	-0.117	0.166	0.0731	0.465	0.611	0.261	0.105	0.451	0.392	0.135	0.132	0.0979	0.0971	0.291	0.122	-0.292	-0.176	-0.0924	0.0947	0.0146	0.277221	0.317496	0.017	0.0925834	0.88293	0.118	0.724	0.241	0.0427	0.102	0.573	0.405	0.765	0.00572507
ENSMMUG00000007723	APBB1	1	orange	0.203	0.309	0.106	0.185	0.265	0.225	0.158	0.135	-0.175	0.0941	0.243	0.196	-0.14	-0.000736	-0.0493	0.43	0.586	0.191	0.0636	0.371	0.293	0.114	0.065	0.000442	-0.0823	0.225	0.0416	-0.576	-0.32	-0.361	0.243	0.0349	0.673256	0.456849	0.0892	0.285423	0.88293	0.562	0.347	0.659	0.145	0.301	0.469	0.998	0.854	0.0194274
ENSMMUG00000019039	OSBPL7	1	orange	0.401	0.437	0.254	0.224	0.446	0.412	0.079	0.275	-0.107	0.171	0.389	0.358	-0.0293	0.257	0.192	0.488	0.59	0.195	0.059	0.475	0.397	0.087	0.153	-0.0522	0.0333	0.31	0.0133	-0.442	-0.251	-0.17	0.0032	0.000453	0.157443	0.29347	0.000737	0.011694	0.896269	0.0905	0.537	0.28	0.0039	0.0116	0.892	0.0935	0.224	0.0025189
ENSMMUG00000012933	MYO1E	1	orange	0.43	0.613	0.233	0.115	0.369	0.312	0.127	0.293	0.0517	0.314	0.465	0.319	0.0158	0.254	0.243	0.593	0.584	0.276	0.0841	0.398	0.534	0.107	0.243	0.207	0.161	0.376	-0.0791	-0.283	-0.123	-0.19	0.0298	0.000488	0.389582	0.736869	0.0501	0.220571	0.892149	0.234	0.864	0.141	0.0165	0.149	0.962	0.291	0.295	0.00804898
ENSMMUG00000043342	LAIR1	1	orange	0.232	0.393	0.199	0.153	0.348	0.37	0.156	0.392	-0.0032	0.379	0.476	0.462	0.0589	0.324	0.249	0.53	0.607	0.254	-0.0459	0.389	0.461	0.0861	0.179	0.066	0.0615	0.308	0.089	-0.358	-0.128	-0.229	0.35	0.0571	0.548382	0.683739	0.114	0.201694	0.88293	0.152	0.993	0.119	0.0359	0.0574	0.863	0.231	0.364	0.0424942
ENSMMUG00000057231	TBX21	1	orange	0.496	0.81	0.347	0.29	0.567	0.446	0.248	0.232	-0.143	0.405	0.609	0.598	0.128	0.513	0.488	0.707	1.03	0.572	0.0992	0.689	0.788	0.122	0.333	0.292	0.274	0.732	0.281	-0.391	-0.0115	-0.0403	0.0483	0.000359	0.299639	0.451085	0.0157	0.162631	0.88293	0.506	0.662	0.136	0.0139	0.0204	0.701	0.0573	0.0589	0.0124947
ENSMMUG00000048302	AGFG2	1	orange	0.387	0.529	0.258	0.173	0.414	0.338	0.134	0.211	-0.0846	0.263	0.491	0.405	0.17	0.386	0.307	0.578	0.819	0.51	0.128	0.548	0.604	0.166	0.288	0.222	0.203	0.533	0.223	-0.241	0.0706	-0.146	0.03	0.000687	0.273675	0.539358	0.013	0.133528	0.88293	0.366	0.735	0.175	0.00356	0.0273	0.425	0.036	0.104	0.004337
ENSMMUG00000002494	ACTN3	1	orange	0.402	0.406	0.0986	0.22	0.38	0.33	-0.0591	0.173	-0.348	0.0913	0.362	0.193	-0.0261	0.352	0.149	0.641	0.778	0.476	0.0488	0.566	0.566	0.0612	0.302	0.038	0.0475	0.4	0.0687	-0.446	-0.0286	-0.326	0.0514	0.0237	0.773175	0.492907	0.0513	0.211007	0.951998	0.562	0.161	0.744	0.0723	0.444	0.94	0.108	0.6	0.00723774
ENSMMUG00000050742	SKAP1	1	orange	0.366	0.57	0.263	0.188	0.455	0.362	0.222	0.292	-0.0714	0.285	0.486	0.428	0.0505	0.206	0.2	0.588	0.871	0.506	0.403	0.569	0.593	0.359	0.405	0.254	0.188	0.569	0.272	-0.281	0.0293	-0.0797	0.024	0.000112	0.215054	0.451955	0.00291	0.0760206	0.88293	0.135	0.749	0.101	0.00186	0.00938	0.833	0.307	0.295	0.00193174
ENSMMUG00000040694	LCK	1	orange	0.235	0.525	0.201	0.162	0.442	0.3	0.138	0.302	-0.14	0.269	0.461	0.434	-0.0886	0.199	0.189	0.637	0.867	0.41	0.203	0.583	0.551	0.235	0.365	0.28	0.163	0.585	0.275	-0.459	-0.0516	-0.163	0.193	0.000902	0.399599	0.549592	0.00689	0.177108	0.88293	0.152	0.492	0.159	0.00726	0.0161	0.693	0.373	0.368	0.00189433
ENSMMUG00000063452	N/A	1	orange	0.130411	0.54735	0.232962	0.211072	0.503932	0.387775	0.129321	0.0862566	-0.0867256	0.167177	0.279403	0.227317	-0.269799	0.0403406	-0.0149762	0.669592	0.900455	0.405947	0.106282	0.599195	0.488019	0.237206	0.218972	0.202366	0.0580209	0.302154	0.242562	-0.461876	-0.228504	-0.25164	0.568744	0.00124274	0.369109	0.470176	0.00476512	0.108345	0.88735	0.778607	0.739286	0.468407	0.154097	0.308669	0.192427	0.91112	0.966918	0.00242968
ENSMMUG00000055756	N/A	1	orange	0.144635	0.483364	0.187457	0.195626	0.44542	0.307016	0.164391	0.130132	-0.196117	0.111594	0.257692	0.212343	-0.252426	0.0181751	0.00852858	0.529648	0.766328	0.394395	0.136555	0.527257	0.34259	0.165512	0.127973	0.0747018	-0.04009	0.305046	0.107527	-0.477718	-0.258773	-0.266061	0.498909	0.0040282	0.477264	0.492907	0.0110211	0.197578	0.88293	0.632693	0.347838	0.646046	0.181064	0.329557	0.204846	0.962077	0.982534	0.0123535
ENSMMUG00000017929	DNPEP	1	orange	0.582	0.442	0.187	0.245	0.543	0.236	0.0427	0.241	0.0477	0.345	0.106	0.125	-0.0479	0.143	0.0775	0.634	0.539	0.344	0.166	0.681	0.172	0.0859	0.226	0.17	0.382	0.111	0.0848	-0.168	0.0048	0.0152	8.34e-06	0.000226	0.297186	0.251722	3.17e-05	0.170895	0.945146	0.131	0.804	0.0089	0.477	0.445	0.807	0.411	0.691	0.00017584
ENSMMUG00000022161	CA11	1	orange	0.0345	0.0253	-0.0391	0.0721	0.11	0.109	-0.079	-0.2	-0.378	-0.33	-0.221	-0.222	-0.648	-0.443	-0.527	0.304	0.431	-0.00919	0.0324	0.307	0.0877	0.0404	-0.17	-0.28	-0.365	-0.163	-0.3	-0.622	-0.549	-0.484	0.881	0.894	0.894776	0.802866	0.529	0.632322	0.911207	0.337	0.0254	0.0443	0.177	0.229	5.82e-05	0.00479	0.00069	0.0836719
ENSMMUG00000014106	MAPK12	1	orange	-0.16	-0.0737	-0.0247	0.0458	-0.137	-0.223	-0.347	-0.78	-0.698	-0.747	-0.763	-0.721	-0.976	-0.839	-0.869	-0.155	-0.134	-0.318	-0.481	-0.31	-0.675	-0.286	-1.03	-0.808	-0.923	-0.561	-0.727	-0.826	-0.959	-1.23	0.56	0.765	0.957559	0.917905	0.597	0.476395	0.88293	0.00172	0.0033	0.000744	0.000437	0.00216	3.66e-05	0.000104	0.000117	0.574295
ENSMMUG00000008710	PCDH1	1	orange	0.803	1.13	0.707	0.255	0.918	0.876	0.474	0.99	0.474	1.14	1.43	1.38	0.822	1.32	1.19	1.24	1.35	1.27	0.203	1.2	1.46	0.545	1.13	1.06	0.907	1.58	0.818	0.0856	0.87	0.617	0.00797	3.44e-05	0.0820376	0.61381	0.00152	0.015663	0.88293	0.00158	0.169	4.39e-05	2.36e-07	7.57e-07	0.00671	1.53e-06	1.88e-05	0.000849313
ENSMMUG00000005417	IL2RB	1	orange	0.581	1.01	0.622	0.134	0.714	0.676	0.378	0.698	0.338	0.856	1.15	1.13	0.448	0.872	0.804	0.958	1.2	0.823	0.0516	0.889	1.09	0.452	0.717	0.748	0.81	1.16	0.613	0.0954	0.495	0.385	0.0122	7.95e-06	0.0532246	0.73979	0.00145	0.0171384	0.88293	0.00491	0.186	0.00018	4.8e-07	8.89e-07	0.0637	0.000119	0.000344	0.000933439
ENSMMUG00000015099	JAKMIP1	1	orange	0.567	0.899	0.594	0.169	0.751	0.81	0.383	0.715	0.151	0.743	1.01	0.993	0.407	0.769	0.845	0.972	1.01	0.809	-0.0821	0.907	1.09	0.378	0.721	0.606	0.453	0.988	0.495	-0.111	0.435	0.195	0.0168	1.51e-05	0.0579172	0.680408	0.000719	0.00292208	0.88293	0.00328	0.647	0.000649	1.06e-06	2.89e-06	0.112	0.000325	7.87e-05	0.000544142
ENSMMUG00000054796	N/A	1	orange	0.308143	0.893271	0.463256	0.0721479	0.708271	0.596639	0.175848	0.511417	0.0731617	0.506868	0.765753	0.829962	0.248472	0.728999	0.768048	0.626614	0.914109	0.653984	0.134429	0.762676	0.983903	0.218646	0.626607	0.418245	0.488176	0.797503	0.494814	0.200064	0.519964	0.41837	0.240962	0.000137873	0.153459	0.879528	0.00285177	0.0562512	0.88293	0.0759269	0.835986	0.0534885	0.00185171	0.000827889	0.386276	0.00380567	0.00146051	0.0312358
ENSMMUG00000065286	CX3CR1	1	orange	1.12	1.37	0.797	0.255	1.17	0.903	0.57	1.05	0.556	1.34	1.32	1.24	0.704	1.17	1.19	1.53	1.65	1.3	0.187	1.38	1.5	0.419	1.25	1.3	1.33	1.57	0.996	0.574	0.894	0.837	0.000779	2.64e-05	0.0808075	0.634263	0.000393	0.0295191	0.88293	0.00327	0.118	5.7e-05	6.19e-05	0.000188	0.0382	0.000475	0.000268	0.000381342
ENSMMUG00000018265	PRR5L	1	orange	0.602	0.779	0.516	0.141	0.781	0.56	0.309	0.818	0.374	0.949	0.992	0.963	0.612	1.03	1.01	1.1	1.05	0.926	0.0538	1.12	1.17	0.424	0.998	0.877	1	1.31	0.83	0.351	0.785	0.624	0.0136	0.000322	0.107206	0.747517	0.000729	0.0692398	0.88293	0.00105	0.173	1.96e-05	7.6e-06	1.7e-05	0.0126	2.59e-06	6.05e-06	0.000381342
ENSMMUG00000008899	CLSTN3	1	orange	0.444	0.679	0.504	0.15	0.555	0.538	0.254	0.596	0.503	0.833	0.965	0.821	0.643	0.878	0.799	0.512	0.739	0.391	0.241	0.623	0.501	0.131	0.378	0.376	0.484	0.683	0.276	-0.0815	0.317	0.5	0.0505	0.00039	0.0820376	0.701649	0.00818	0.0507744	0.88293	0.0116	0.0276	1.86e-05	4.08e-07	4.12e-05	0.00283	4.34e-06	6.17e-05	0.0272224
ENSMMUG00000002413	PLVAP	2	red	-0.296	0.208	0.333	0.375	-0.206	0.196	0.369	0.591	0.502	0.769	0.658	0.741	0.982	0.91	1.24	0.268	0.583	1.09	0.801	0.635	0.984	0.934	1.05	0.704	1.08	0.914	0.813	1.42	1.28	1.04	0.537	0.604	0.548382	0.528975	0.655	0.744109	0.88293	0.202	0.236	0.0416	0.0789	0.0649	0.00713	0.0135	0.000268	0.590281
ENSMMUG00000062613	N/A	2	red	-0.533889	-0.201477	0.406629	0.250906	-0.241359	-0.28784	0.420331	0.197187	0.176357	0.377858	0.424792	0.603111	0.452626	0.670109	0.915479	-0.701554	-0.605978	0.13253	0.221025	-0.287456	0.105393	0.485584	0.173402	0.144135	0.279918	0.219513	0.542934	0.657369	0.646878	0.354687	0.202633	0.607957	0.400756	0.68024	0.575253	0.596351	0.88293	0.732804	0.726328	0.352969	0.241281	0.122725	0.265305	0.0669263	0.00544371	0.113385
ENSMMUG00000047035	MAN1A2	2	red	-0.753	-0.466	-0.139	-0.0103	-0.48	-0.585	0.0647	-0.192	-0.276	-0.258	-0.226	0.155	0.145	0.361	0.43	-0.662	-0.551	-0.121	0.434	-0.494	-0.144	0.193	0.0144	-0.397	-0.178	-0.134	0.115	0.171	0.272	0.0962	0.0245	0.153	0.820986	0.988829	0.158	0.180905	0.967749	0.73	0.517	0.564	0.58	0.758	0.771	0.466	0.326	0.0929002
ENSMMUG00000011711	CD55	2	red	-0.591	-0.33	-0.0874	-0.00153	-0.701	-0.215	0.0696	-0.106	0.204	-0.193	-0.19	-0.106	0.196	0.0068	0.239	-0.946	-0.543	-0.141	0.301	-0.492	0.0765	0.154	-0.216	-0.309	-0.221	-0.346	-0.172	0.433	0.204	0.212	0.00534	0.11	0.825771	0.997182	0.00065	0.480217	0.945566	0.77	0.454	0.485	0.446	0.733	0.475	0.99	0.404	0.000487367
ENSMMUG00000020369	FOXO3	2	red	-0.537	-0.611	-0.21	-0.13	-0.84	-0.258	-0.0622	-0.109	0.129	-0.104	-0.218	-0.157	0.4	0.107	0.348	-1.1	-0.839	-0.364	0.238	-0.463	0.0981	0.0422	-0.294	-0.506	-0.0265	-0.298	-0.322	0.491	0.233	0.317	0.0559	0.0154	0.633923	0.805388	0.00122	0.509354	0.963846	0.821	0.749	0.801	0.502	0.687	0.223	0.845	0.332	0.000986902
ENSMMUG00000009394	SESN3	2	red	-0.81	-0.482	-0.141	0.0909	-0.987	-0.29	0.226	0.197	0.195	0.206	0.262	0.275	0.711	0.422	0.797	-1.22	-0.6	-0.00788	0.426	-0.361	0.311	0.489	0.132	-0.146	0.213	0.0381	0.0187	0.802	0.56	0.463	0.00346	0.0649	0.767338	0.870316	0.000283	0.456364	0.88293	0.652	0.594	0.575	0.41	0.436	0.0152	0.226	0.00554	0.000381342
ENSMMUG00000022944	ZBTB44	2	red	-0.628	-0.441	-0.127	-0.011	-0.794	-0.323	0.112	0.0595	0.133	0.0559	0.0635	0.147	0.44	0.28	0.524	-0.944	-0.532	-0.128	0.268	-0.356	0.181	0.341	0.00121	-0.102	0.169	-0.0102	0.0912	0.606	0.493	0.41	0.00272	0.0208	0.708527	0.980688	0.000127	0.241485	0.904322	0.872	0.634	0.86	0.82	0.594	0.044	0.286	0.0131	0.000363773
ENSMMUG00000064953	N/A	2	red	-0.616256	-0.483552	-0.164008	-0.0818646	-0.725236	-0.322236	0.121641	0.0751488	0.219103	0.153645	0.138509	0.0813067	0.45475	0.302638	0.547397	-0.613923	-0.559536	0.022205	0.0596994	-0.242437	0.17796	0.320075	0.180922	0.000552334	0.199198	0.0808143	0.202746	0.59531	0.456485	0.341586	0.00223147	0.00882331	0.600066	0.836255	0.000236914	0.227965	0.896269	0.83205	0.366368	0.562611	0.569196	0.783583	0.0331895	0.230683	0.00784517	0.00839189
ENSMMUG00000011675	ZSCAN12	2	red	-1.18	-0.744	-0.453	-0.0982	-1.23	-0.511	0.109	0.118	0.0692	0.109	0.0442	0.0554	0.483	0.0894	0.499	-1.13	-0.685	-0.392	-0.0132	-0.45	0.259	0.363	0.0673	-0.284	0.0493	-0.063	-0.138	0.473	0.445	0.184	0.00189	0.0201	0.32793	0.882572	0.00113	0.263497	0.94259	0.833	0.892	0.814	0.923	0.916	0.168	0.881	0.154	0.00678409
ENSMMUG00000008311	FEM1B	2	red	-0.598	-0.486	-0.14	0.0225	-0.746	-0.384	0.211	0.108	0.053	0.0438	0.0618	0.162	0.427	0.3	0.572	-0.914	-0.686	-0.265	0.15	-0.421	0.0993	0.267	-0.129	-0.202	-0.00699	-0.263	-0.12	0.301	0.202	0.158	0.0283	0.0466	0.746394	0.968531	0.00371	0.270223	0.88293	0.805	0.897	0.916	0.863	0.645	0.134	0.38	0.0343	0.00314264
ENSMMUG00000003523	RMND5A	2	red	-0.627	-0.554	-0.18	-0.105	-0.713	-0.322	0.0837	0.114	0.289	0.161	0.0607	0.122	0.623	0.345	0.607	-0.867	-0.746	-0.114	0.173	-0.325	0.159	0.363	0.087	-0.0133	0.313	0.00153	0.0761	0.933	0.556	0.505	0.00381	0.00508	0.591134	0.794976	0.000699	0.265769	0.934111	0.752	0.251	0.575	0.839	0.687	0.00543	0.199	0.00644	0.000960824
ENSMMUG00000015182	NCOA4	2	red	-0.514	-0.455	-0.162	-0.0858	-0.763	-0.303	0.0622	-0.0186	0.308	0.0819	-0.0167	0.0179	0.493	0.209	0.46	-1	-0.779	-0.148	0.299	-0.34	0.141	0.297	0.0065	-0.123	0.237	-0.17	0.0442	0.806	0.467	0.424	0.03	0.0371	0.671362	0.854397	0.00063	0.342043	0.95843	0.972	0.269	0.819	0.964	0.966	0.056	0.557	0.0832	0.000521629
ENSMMUG00000023775	PLCL2	2	red	-0.361	-0.314	-0.125	-0.103	-0.494	-0.206	0.0082	0.0171	0.353	0.0849	0.0697	0.054	0.454	0.198	0.356	-0.606	-0.523	-0.0396	0.177	-0.311	0.0987	0.211	0.0803	-0.043	0.0883	-0.0456	0.0307	0.569	0.395	0.337	0.0227	0.0295	0.605762	0.70358	0.001	0.329339	0.991065	0.957	0.0329	0.697	0.728	0.816	0.00435	0.332	0.0304	0.0012979
ENSMMUG00000062243	RAB5A	2	red	-0.581	-0.551	-0.298	-0.0488	-0.695	-0.386	0.0948	0.0666	0.185	0.00224	0.0304	0.152	0.47	0.365	0.553	-0.889	-0.924	-0.291	0.0959	-0.645	-0.023	0.198	0.0648	-0.111	0.0232	-0.141	0.0681	0.613	0.411	0.331	0.000779	0.000453	0.190307	0.887146	5.47e-05	0.0842867	0.901809	0.821	0.364	0.994	0.901	0.489	0.0067	0.0525	0.00087	0.000102852
ENSMMUG00000023600	SCYL2	2	red	-0.504	-0.475	-0.355	-0.202	-0.631	-0.308	0.0476	0.105	0.212	0.0832	0.0135	0.0295	0.442	0.333	0.528	-0.729	-0.662	-0.352	-0.0833	-0.458	0.073	0.0484	0.0281	-0.0647	0.0884	-0.0365	-0.0297	0.551	0.374	0.355	0.00234	0.0016	0.109514	0.440734	0.000107	0.158054	0.951099	0.69	0.272	0.721	0.956	0.913	0.00939	0.077	0.00119	0.000426453
ENSMMUG00000019926	CPEB4	2	red	-0.697	-0.703	-0.391	-0.336	-0.828	-0.355	0.0114	0.0299	0.21	0.0208	-0.165	-0.0834	0.486	0.246	0.454	-1.04	-0.943	-0.523	-0.0962	-0.645	-0.00787	0.0658	-0.123	-0.12	0.235	-0.105	-0.124	0.734	0.47	0.541	0.00701	0.00238	0.251467	0.39263	0.000994	0.295124	0.992017	0.953	0.509	0.961	0.581	0.821	0.0716	0.486	0.1	0.000811113
ENSMMUG00000021526	UGCG	2	red	-0.177	-0.392	-0.249	-0.159	-0.473	-0.352	-0.0448	-0.182	-0.203	-0.243	-0.325	-0.304	-0.0423	-0.188	-0.121	-0.444	-0.589	-0.396	-0.106	-0.518	-0.404	-0.0965	-0.27	-0.28	-0.228	-0.317	-0.326	-0.0498	-0.174	-0.152	0.263	0.00264	0.187706	0.482943	0.000938	0.0557154	0.945566	0.336	0.216	0.119	0.0243	0.053	0.848	0.287	0.53	0.00573228
ENSMMUG00000023057	IFNLR1	2	red	-0.448	-0.6	-0.224	-0.233	-0.538	-0.174	-0.139	-0.496	-0.0217	-0.47	-0.553	-0.303	-0.108	-0.236	-0.127	-0.648	-0.9	-0.369	-0.17	-0.964	-0.526	0.0537	-0.558	-0.323	-0.346	-0.391	-0.309	0.0154	-0.464	-0.321	0.152	0.0242	0.594491	0.618634	0.0646	0.683726	0.911207	0.178	0.964	0.133	0.0548	0.387	0.791	0.548	0.775	0.0518398
ENSMMUG00000055607	N/A	2	red	-0.155366	-0.246285	-0.17185	-0.103964	-0.390443	0.20931	0.314526	-0.0107606	0.690428	-0.551108	-0.252802	0.0649185	0.441705	0.18179	0.410398	-0.956928	-1.1558	-0.444082	0.0803326	-0.8644	-0.262185	-0.00552335	-0.154078	0.252594	-0.167091	-0.260446	0.125179	0.675972	0.444921	0.634584	0.874189	0.742449	0.888235	0.940747	0.626027	0.849791	0.911207	0.994741	0.341546	0.509834	0.756185	0.953103	0.596915	0.876235	0.651651	0.100008
ENSMMUG00000005515	ABCC5	2	red	-0.24	-0.379	-0.0615	-0.265	-0.256	-0.0317	-0.0659	-0.211	0.17	-0.286	-0.169	-0.189	0.0723	-0.149	-0.183	-0.49	-0.604	-0.378	-0.145	-0.521	-0.242	-0.24	-0.259	-0.0831	-0.142	-0.313	-0.154	0.322	0.15	0.231	0.195	0.0155	0.845396	0.318588	0.138	0.921898	0.933809	0.353	0.412	0.13	0.371	0.364	0.767	0.547	0.398	0.0131739
ENSMMUG00000007309	WIPI1	2	red	-0.244	-0.35	0.0504	-0.0658	-0.369	-0.0651	0.0145	-0.108	0.636	-0.0186	-0.156	-0.0797	0.476	0.16	0.328	-0.96	-0.956	-0.0454	0.212	-0.531	0.0712	0.0912	0.0188	-0.102	-0.0177	-0.383	0.0209	0.788	0.326	0.413	0.495	0.233	0.934007	0.914609	0.236	0.905202	0.991624	0.834	0.0433	0.971	0.668	0.86	0.146	0.751	0.38	0.0057694
ENSMMUG00000005314	ELL2	2	red	-0.289	-0.411	-0.159	-0.111	-0.398	-0.444	-0.047	-0.0864	0.114	-0.0624	-0.25	-0.203	0.0809	-0.0315	0.12	-0.571	-0.684	-0.226	-0.061	-0.353	-0.312	-0.143	-0.185	-0.186	0.0879	-0.245	-0.0927	0.363	0.171	0.205	0.0916	0.00564	0.507248	0.690781	0.0119	0.0297684	0.950647	0.742	0.588	0.787	0.143	0.293	0.715	0.923	0.595	0.00260043
ENSMMUG00000000955	USP15	2	red	-0.416	-0.452	-0.118	-0.119	-0.401	-0.334	-0.0529	-0.143	0.0787	-0.216	-0.331	-0.201	0.136	0.00351	0.136	-0.744	-0.805	-0.351	0.0632	-0.43	-0.191	-0.0478	-0.171	-0.266	0.0129	-0.383	-0.0773	0.542	0.18	0.239	0.0244	0.00674	0.696419	0.715268	0.0229	0.162631	0.951449	0.609	0.768	0.328	0.084	0.378	0.578	0.994	0.615	0.00108636
ENSMMUG00000008431	PTEN	2	red	-0.516	-0.523	-0.228	-0.304	-0.506	-0.343	-0.125	-0.199	0.263	-0.238	-0.325	-0.188	0.182	0.0329	0.0711	-0.685	-0.89	-0.321	-0.115	-0.67	-0.326	-0.104	-0.132	0.0249	-0.0401	-0.282	-0.0124	0.61	0.355	0.32	0.00137	0.000419	0.310021	0.253098	0.00124	0.104482	0.88293	0.362	0.154	0.199	0.0534	0.341	0.35	0.922	0.789	0.000726875
ENSMMUG00000008801	AGTPBP1	2	red	-0.312	-0.478	-0.204	-0.221	-0.495	-0.277	-0.0658	0.0327	0.44	-0.0775	-0.167	-0.0723	0.479	0.254	0.379	-0.794	-0.957	-0.352	0.00842	-0.69	-0.164	-0.0522	-0.00281	-0.0999	-0.0554	-0.359	-0.0747	0.709	0.43	0.437	0.177	0.0151	0.528296	0.522211	0.0164	0.339169	0.94711	0.938	0.058	0.805	0.504	0.82	0.0355	0.378	0.114	0.00207112
ENSMMUG00000008666	PIK3CB	2	red	-0.176	-0.599	-0.358	-0.29	-0.461	-0.338	-0.12	-0.0611	0.344	-0.0794	-0.25	-0.156	0.393	0.226	0.203	-0.616	-0.949	-0.357	-0.039	-0.596	-0.231	-0.107	0.0738	0.0836	0.0657	-0.258	-0.0433	0.602	0.468	0.524	0.475	0.00142	0.194934	0.3632	0.0216	0.219394	0.896269	0.868	0.138	0.791	0.266	0.571	0.0778	0.423	0.454	0.0104995
ENSMMUG00000008126	KDM7A	2	red	-0.0962	-0.366	-0.155	-0.282	-0.326	-0.221	-0.119	-0.0689	0.282	-0.11	-0.222	-0.169	0.275	0.0212	0.115	-0.515	-0.726	-0.318	0.0744	-0.405	-0.16	0.0308	-0.0815	-0.0129	0.0621	-0.3	-0.144	0.586	0.357	0.437	0.705	0.0412	0.604348	0.343949	0.0877	0.404385	0.895167	0.839	0.198	0.676	0.295	0.496	0.209	0.959	0.694	0.0221893
ENSMMUG00000010427	LCOR	2	red	-0.347	-0.555	-0.321	-0.445	-0.468	-0.377	-0.0533	-0.105	0.174	-0.204	-0.367	-0.127	0.306	0.0445	0.105	-0.785	-0.93	-0.597	-0.286	-0.825	-0.478	-0.0734	-0.282	-0.0277	0.00336	-0.374	-0.307	0.594	0.258	0.369	0.17	0.00966	0.310021	0.251722	0.0437	0.220571	0.962069	0.782	0.55	0.472	0.129	0.687	0.236	0.922	0.772	0.00250734
ENSMMUG00000013625	ATP11A	2	red	-0.345	-0.8	-0.396	-0.503	-0.688	-0.428	-0.207	-0.163	0.313	-0.351	-0.528	-0.416	0.239	-0.0714	-0.00143	-0.945	-1.32	-0.662	-0.345	-1.06	-0.596	-0.158	-0.253	-0.0768	-0.17	-0.607	-0.34	0.646	0.29	0.343	0.245	0.00114	0.279533	0.253098	0.00832	0.229142	0.88293	0.703	0.324	0.256	0.056	0.181	0.475	0.891	0.997	0.00285859
ENSMMUG00000064944	CLEC12A	2	red	0.102	0.234	0.349	-0.113	-0.0667	0.136	-0.0216	0.0813	0.679	0.301	0.355	0.447	0.198	0.385	0.257	0.114	0.0312	0.322	0.331	0.12	0.0294	-0.221	0.273	0.463	0.509	0.174	0.591	0.682	0.65	0.726	0.793	0.406	0.362809	0.836008	0.851	0.765222	0.987293	0.869	0.0161	0.357	0.227	0.156	0.584	0.252	0.479	0.773638
ENSMMUG00000008040	TNFSF13B	2	red	0.268	-0.188	-0.104	-0.0767	0.158	-0.274	0.0268	0.151	0.446	0.414	-0.183	0.0911	0.312	0.315	0.27	-0.178	-0.833	-0.147	-0.00212	-0.0753	-0.348	-0.0917	0.207	0.282	0.644	-0.195	0.141	0.722	0.487	0.477	0.315	0.449	0.803887	0.872479	0.566	0.414724	0.980649	0.687	0.0837	0.111	0.513	0.793	0.256	0.289	0.362	0.568297
ENSMMUG00000055568	FGL2	2	red	-0.0185	-0.165	0.00655	-0.125	-0.0481	-0.111	0.109	0.112	0.541	0.347	-0.0419	-0.044	0.35	0.172	0.186	-0.232	-0.598	-0.173	-0.155	-0.194	-0.336	-0.144	0.106	0.325	0.527	-0.062	0.157	0.663	0.424	0.501	0.948	0.388	0.987174	0.69875	0.838	0.704428	0.896269	0.715	0.00531	0.104	0.873	0.882	0.0871	0.536	0.455	0.333228
ENSMMUG00000020721	N/A	2	red	-0.148494	-0.392145	-0.138657	-0.234781	-0.274697	-0.225755	-0.0800324	-0.0228436	0.222441	0.0791406	-0.140315	-0.143639	0.183056	-0.0100055	-0.0451491	-0.409753	-0.750491	-0.328752	-0.20569	-0.34881	-0.416305	-0.203386	-0.0687483	0.051498	0.150617	-0.332031	-0.0713857	0.44206	0.224815	0.314482	0.507854	0.0218356	0.629764	0.42054	0.147658	0.376038	0.922999	0.950442	0.295802	0.76021	0.511344	0.555738	0.409917	0.980123	0.889491	0.0460172
ENSMMUG00000038018	PCGF5	2	red	-0.147	-0.437	-0.349	-0.289	-0.199	-0.364	0.131	0.158	0.278	0.329	-0.0465	0.0266	0.228	0.269	0.255	-0.254	-0.745	-0.315	-0.396	-0.279	-0.289	-0.0106	0.128	0.27	0.663	-0.0431	-0.0197	0.557	0.42	0.435	0.547	0.0181	0.189248	0.353335	0.359	0.171467	0.89105	0.588	0.211	0.12	0.863	0.935	0.324	0.257	0.273	0.276554
ENSMMUG00000020612	VCPIP1	2	red	-0.214	-0.493	-0.299	-0.381	-0.263	-0.42	-0.0903	0.00306	0.174	0.0957	-0.22	-0.182	0.22	0.0818	0.109	-0.341	-0.83	-0.345	-0.431	-0.42	-0.314	-0.166	0.00169	0.135	0.378	-0.179	-0.101	0.521	0.325	0.307	0.299	0.00314	0.225297	0.229833	0.16	0.0760206	0.911207	0.995	0.443	0.71	0.274	0.43	0.311	0.808	0.694	0.120236
ENSMMUG00000015814	FMR1	2	red	-0.0936	-0.354	-0.275	-0.266	-0.212	-0.214	-0.0147	0.00486	0.0718	0.0107	-0.25	-0.222	0.104	-0.0686	-0.0583	-0.289	-0.639	-0.335	-0.326	-0.304	-0.226	-0.144	-0.104	-0.146	0.148	-0.326	-0.235	0.311	0.043	0.106	0.687	0.0306	0.250151	0.333191	0.252	0.381321	0.986842	0.991	0.78	0.972	0.184	0.293	0.666	0.836	0.846	0.173099
ENSMMUG00000023248	STK38L	2	red	-0.199	-0.355	-0.216	-0.256	-0.156	-0.162	-0.0552	0.0264	0.187	-0.0163	-0.198	-0.2	0.166	0.0578	0.0798	-0.337	-0.639	-0.268	-0.197	-0.346	-0.0786	-0.159	0.00525	0.0509	0.14	-0.207	-0.0756	0.594	0.313	0.285	0.298	0.0237	0.362733	0.33367	0.403	0.498034	0.945146	0.937	0.347	0.954	0.283	0.333	0.417	0.855	0.766	0.0814206
ENSMMUG00000014558	JAK2	2	red	-0.128	-0.438	-0.185	-0.305	-0.226	-0.313	-0.0835	-0.00853	0.31	0.137	-0.269	-0.219	0.147	-0.0015	0.00884	-0.366	-0.785	-0.324	-0.277	-0.365	-0.289	-0.198	-0.0423	0.146	0.414	-0.233	-0.0124	0.586	0.366	0.397	0.607	0.0157	0.535913	0.320314	0.276	0.228873	0.924646	0.986	0.168	0.608	0.205	0.364	0.57	0.998	0.984	0.128159
ENSMMUG00000007658	TBK1	2	red	-0.195	-0.332	-0.14	-0.253	-0.226	-0.253	-0.132	-0.0843	0.158	-0.0221	-0.183	-0.17	0.0509	-0.0473	-0.0611	-0.369	-0.654	-0.265	-0.164	-0.348	-0.275	-0.185	-0.0653	0.0372	0.154	-0.246	-0.0746	0.447	0.168	0.185	0.181	0.00694	0.477091	0.251722	0.0917	0.154686	0.88293	0.691	0.318	0.918	0.203	0.291	0.797	0.852	0.777	0.0176734
ENSMMUG00000005461	SMCHD1	2	red	-0.267	-0.572	-0.257	-0.398	-0.374	-0.293	-0.096	-0.0773	0.211	-0.0138	-0.328	-0.26	0.182	-0.0276	-0.0199	-0.565	-1.07	-0.457	-0.382	-0.644	-0.348	-0.225	-0.12	0.00981	0.296	-0.344	-0.123	0.673	0.296	0.299	0.247	0.00256	0.390538	0.250902	0.0688	0.297798	0.917868	0.836	0.421	0.971	0.142	0.311	0.502	0.952	0.962	0.025609
ENSMMUG00000016149	EMB	2	red	-0.27	-0.476	-0.139	-0.321	-0.257	-0.342	-0.189	-0.00839	0.323	0.0519	-0.301	-0.071	0.304	0.161	0.201	-0.5	-0.96	-0.366	-0.0895	-0.471	-0.372	-0.223	0.148	0.211	0.323	-0.121	0.154	0.808	0.519	0.617	0.313	0.0316	0.732249	0.388893	0.314	0.286882	0.88293	0.99	0.256	0.894	0.25	0.847	0.292	0.69	0.558	0.0874495
ENSMMUG00000001680	TANK	2	red	-0.301	-0.362	-0.198	-0.239	-0.254	-0.194	-0.095	-0.0718	0.201	-0.0337	-0.161	-0.0814	0.137	0.0423	0.0552	-0.366	-0.633	-0.283	-0.182	-0.432	-0.163	-0.191	-0.0219	0.108	0.178	-0.109	0.0408	0.563	0.327	0.334	0.0401	0.00505	0.31069	0.287145	0.07	0.312638	0.889512	0.758	0.214	0.879	0.298	0.677	0.428	0.877	0.813	0.0254972
ENSMMUG00000021246	CCDC13	2	red	-0.302	-0.39	-0.177	-0.296	-0.338	-0.34	-0.157	-0.193	0.229	-0.145	-0.249	-0.185	0.0499	0.00412	-0.0648	-0.422	-0.765	-0.276	-0.132	-0.468	-0.306	-0.242	-0.0625	0.0151	0.198	-0.275	0.102	0.72	0.301	0.384	0.116	0.0186	0.505597	0.299069	0.0565	0.152047	0.88293	0.438	0.266	0.524	0.192	0.404	0.858	0.991	0.829	0.0402421
ENSMMUG00000051358	N/A	2	red	-0.45439	-0.728248	-0.333738	-0.491966	-0.466127	-0.647715	-0.236114	-0.276129	0.214913	-0.19657	-0.595245	-0.316763	-0.0328799	-0.114545	0.0172412	-0.655938	-1.18908	-0.56451	-0.437039	-0.734955	-0.519184	-0.390631	-0.215453	0.0322187	0.361147	-0.279083	-0.0347709	0.901497	0.276884	0.404604	0.11301	0.00309688	0.378445	0.256911	0.080716	0.0601454	0.88293	0.468239	0.534204	0.574811	0.0301255	0.33344	0.941454	0.815163	0.975645	0.0373492
ENSMMUG00000032353	XIAP	2	red	-0.217	-0.715	-0.608	-0.434	-0.625	-0.36	-0.121	0.129	0.0465	-0.0922	-0.128	-0.219	0.127	-0.0385	0.0808	-0.413	-0.596	-0.444	-0.29	-0.44	-0.248	0.139	-0.00923	0.208	0.155	-0.22	-0.214	0.326	0.291	0.192	0.464	0.0027	0.0823443	0.2878	0.0159	0.29231	0.912506	0.745	0.906	0.791	0.667	0.496	0.707	0.937	0.845	0.148783
ENSMMUG00000015114	N/A	2	red	-0.225303	-0.319986	-0.208726	-0.102012	-0.201305	-0.412428	0.0210333	-0.0780666	0.330357	0.198159	-0.0363759	0.0749522	0.336349	0.241348	0.244582	-0.250652	-0.608903	-0.241744	-0.0262668	-0.128014	-0.371534	-0.0276678	0.276046	0.424734	0.518501	0.123527	0.387073	0.547295	0.596416	0.690255	0.290345	0.0729341	0.44095	0.765732	0.322405	0.0977074	0.980649	0.808553	0.108443	0.377254	0.891668	0.781689	0.0944768	0.307107	0.276267	0.269488
ENSMMUG00000013460	RAB8B	2	red	-0.366	-0.441	-0.33	-0.324	-0.475	-0.296	0.0305	0.0524	0.36	0.107	0.0635	0.0752	0.395	0.195	0.196	-0.421	-0.786	-0.37	-0.425	-0.65	-0.261	-0.0826	0.0111	0.196	0.253	0.0643	0.0353	0.482	0.451	0.39	0.038	0.00433	0.141974	0.250902	0.00399	0.182874	0.968581	0.858	0.0417	0.629	0.769	0.753	0.0225	0.373	0.341	0.0289309
ENSMMUG00000064421	N/A	2	red	-0.431653	-0.432839	-0.431139	-0.204017	-0.455573	-0.355951	0.0582041	-0.081199	0.19572	0.124285	-0.0881923	-0.129427	0.213271	0.202901	0.341583	-0.352106	-0.789841	-0.421935	-0.301719	-0.490657	-0.0461923	-0.111627	0.0135013	0.090051	0.386539	-0.012224	0.101312	0.395258	0.322444	0.357146	0.0643753	0.0324295	0.137066	0.564898	0.0373139	0.220571	0.955924	0.827139	0.452843	0.659083	0.746941	0.660716	0.404986	0.480001	0.14012	0.153378
ENSMMUG00000062089	RNF144B	2	red	-0.42	-0.912	-0.477	-0.521	-0.731	-0.631	-0.25	-0.128	0.41	0.0369	-0.283	-0.285	0.301	0.0589	-0.0207	-0.795	-1.45	-0.562	-0.522	-0.789	-0.511	-0.294	-0.101	0.0905	0.24	-0.454	-0.0632	0.74	0.491	0.418	0.0944	5.38e-05	0.12691	0.229833	0.00223	0.0377487	0.88293	0.734	0.0981	0.919	0.257	0.312	0.252	0.893	0.964	0.00309892
ENSMMUG00000022822	TMEM164	2	red	-0.216	-0.543	-0.205	-0.346	-0.422	-0.237	-0.0276	-0.0456	0.479	0.111	-0.0337	0.0324	0.355	0.204	0.219	-0.55	-0.935	-0.409	-0.225	-0.626	-0.276	-0.0561	-0.0601	0.149	0.161	-0.0861	0.111	0.543	0.372	0.439	0.317	0.00206	0.443435	0.270946	0.0272	0.365473	0.973912	0.894	0.00887	0.649	0.898	0.915	0.0682	0.39	0.33	0.00736236
ENSMMUG00000011095	BACH1	2	red	-0.366	-0.672	-0.337	-0.404	-0.597	-0.441	-0.0446	-0.0905	0.397	0.00829	-0.151	-0.141	0.345	0.157	0.194	-0.653	-0.997	-0.482	-0.239	-0.727	-0.376	-0.157	-0.0265	0.208	0.308	-0.128	0.139	0.826	0.581	0.626	0.0842	0.000283	0.219607	0.231832	0.00212	0.0930152	0.963846	0.794	0.0833	0.981	0.534	0.611	0.138	0.635	0.492	0.00734005
ENSMMUG00000018237	PLXNC1	2	red	-0.5	-0.918	-0.462	-0.636	-0.951	-0.512	-0.206	-0.234	0.418	-0.255	-0.414	-0.31	0.377	0.0607	0.0702	-1.02	-1.57	-0.676	-0.338	-1.22	-0.566	-0.172	-0.152	0.0802	0.0597	-0.367	-0.0737	0.897	0.585	0.557	0.0709	0.000139	0.199337	0.229833	0.00019	0.143203	0.88293	0.563	0.189	0.455	0.148	0.35	0.243	0.913	0.887	0.00204103
ENSMMUG00000001611	RICTOR	2	red	-0.249	-0.648	-0.284	-0.495	-0.387	-0.421	-0.0644	0.0137	0.169	-0.123	-0.428	-0.262	0.272	0.0773	0.146	-0.73	-1.16	-0.811	-0.43	-0.767	-0.509	-0.107	-0.305	-0.0943	0.127	-0.532	-0.315	0.613	0.321	0.323	0.355	0.0028	0.395804	0.229833	0.103	0.178719	0.955924	0.982	0.583	0.706	0.0822	0.363	0.331	0.864	0.678	0.00824172
ENSMMUG00000000754	DMXL2	2	red	-0.152	-0.69	-0.321	-0.503	-0.429	-0.381	-0.132	-0.0326	0.447	-0.096	-0.475	-0.346	0.2	-0.0873	-0.0197	-0.689	-1.31	-0.638	-0.452	-0.894	-0.496	-0.173	-0.219	0.0386	0.235	-0.539	-0.283	0.801	0.325	0.432	0.692	0.00921	0.440834	0.278609	0.145	0.334078	0.917809	0.956	0.176	0.823	0.119	0.326	0.603	0.876	0.974	0.0455943
ENSMMUG00000004188	ACSL4	2	red	-0.553	-0.901	-0.395	-0.609	-0.689	-0.536	-0.194	-0.149	0.255	-0.135	-0.459	-0.372	0.145	-0.109	-0.0947	-1.01	-1.59	-0.701	-0.533	-1.22	-0.571	-0.316	-0.432	-0.196	0.0233	-0.545	-0.361	0.585	0.21	0.231	0.0322	0.000107	0.238269	0.229833	0.00449	0.0979649	0.88293	0.707	0.398	0.692	0.0751	0.199	0.671	0.809	0.818	0.000865058
ENSMMUG00000006550	ZC3HAV1	2	red	-0.0884	-0.413	-0.188	-0.199	-0.249	-0.22	0.0285	0.0504	0.0819	-0.0465	-0.18	-0.0667	0.274	0.156	0.115	-0.452	-0.733	-0.308	-0.196	-0.481	-0.212	0.123	-0.0108	0.0403	0.115	-0.13	-0.183	0.353	0.273	0.216	0.695	0.00793	0.44963	0.463166	0.151	0.344171	0.971669	0.872	0.737	0.862	0.348	0.793	0.161	0.548	0.655	0.0287021
ENSMMUG00000031279	TOR1AIP2	2	red	-0.276	-0.6	-0.309	-0.264	-0.351	-0.35	-0.0227	-0.126	0.113	-0.117	-0.266	-0.218	0.171	0.0499	0.0884	-0.674	-0.904	-0.453	-0.33	-0.673	-0.425	-0.0116	-0.226	-0.0415	0.0404	-0.229	-0.202	0.333	0.268	0.209	0.16	0.000386	0.197644	0.348107	0.0521	0.144628	0.978473	0.651	0.639	0.619	0.159	0.319	0.427	0.881	0.751	0.00150316
ENSMMUG00000014038	XRN1	2	red	-0.0792	-0.486	-0.237	-0.297	-0.241	-0.216	0.018	0.2	0.232	0.157	-0.103	-0.0412	0.356	0.101	0.216	-0.49	-0.791	-0.438	-0.379	-0.52	-0.15	-0.0618	-0.0522	-0.0278	0.25	-0.252	-0.222	0.378	0.229	0.222	0.739	0.00264	0.332572	0.288893	0.187	0.373549	0.983988	0.399	0.25	0.471	0.63	0.882	0.0546	0.728	0.31	0.0148039
ENSMMUG00000009060	FAM135A	2	red	-0.352	-0.725	-0.51	-0.46	-0.588	-0.303	-0.109	-0.00649	0.148	-0.0985	-0.305	-0.282	0.21	-0.107	0.0431	-0.706	-0.914	-0.528	-0.374	-0.609	-0.394	-0.115	-0.153	-0.0585	0.0414	-0.299	-0.354	0.54	0.108	0.229	0.145	0.000549	0.0912817	0.229833	0.00944	0.314231	0.911207	0.991	0.601	0.743	0.186	0.29	0.421	0.771	0.912	0.00349153
ENSMMUG00000005861	PTPRJ	2	red	-0.276	-0.642	-0.378	-0.421	-0.593	-0.298	-0.132	0.128	0.299	-0.0162	-0.149	-0.0282	0.427	0.183	0.234	-0.699	-1	-0.549	-0.433	-0.846	-0.267	-0.146	-0.0626	0.0231	-0.0145	-0.26	-0.167	0.486	0.352	0.304	0.2	0.000395	0.152031	0.229833	0.00191	0.259482	0.891965	0.689	0.194	0.963	0.527	0.933	0.0477	0.54	0.359	0.00448871
ENSMMUG00000020608	ABCA1	2	red	-0.374	-0.95	-0.578	-0.713	-0.756	-0.586	-0.2	-0.0686	0.408	-0.199	-0.455	-0.314	0.49	0.201	0.166	-0.861	-1.7	-0.925	-0.579	-1.04	-0.552	-0.176	-0.159	0.0294	0.164	-0.533	-0.327	1.04	0.417	0.413	0.284	0.000997	0.16502	0.229833	0.0135	0.157334	0.894564	0.905	0.263	0.636	0.169	0.423	0.164	0.693	0.735	0.0180585
ENSMMUG00000011819	CHSY1	2	red	-0.196	-0.558	-0.385	-0.333	-0.435	-0.288	0.0282	0.129	0.428	0.104	-0.00553	0.101	0.468	0.302	0.358	-0.548	-1.14	-0.479	-0.417	-0.753	-0.263	0.0163	0.0686	0.24	0.264	-0.162	-0.0343	0.667	0.48	0.505	0.423	0.00359	0.165552	0.308852	0.0354	0.310494	0.977085	0.694	0.0503	0.717	0.985	0.729	0.0287	0.227	0.112	0.0205366
ENSMMUG00000014076	AFF1	2	red	-0.5	-1.08	-0.667	-0.718	-0.708	-0.613	-0.129	-0.0853	0.28	-0.121	-0.479	-0.171	0.449	0.0584	0.13	-0.937	-1.61	-0.906	-0.724	-1.12	-0.557	-0.102	-0.265	0.0407	0.234	-0.402	-0.24	0.801	0.398	0.4	0.119	0.000128	0.100057	0.229833	0.0166	0.119973	0.92285	0.872	0.443	0.775	0.129	0.675	0.177	0.923	0.787	0.00682805
ENSMMUG00000005909	CREBRF	2	red	0.159	-0.287	0.00217	-0.0549	-0.0585	-0.307	-0.172	-0.399	-0.0708	-0.416	-0.505	-0.378	-0.0675	-0.211	-0.183	-0.472	-0.613	-0.171	0.428	-0.0848	-0.417	-0.0872	-0.322	-0.29	-0.0533	-0.455	-0.243	0.315	0.0104	0.0907	0.559	0.173	0.996677	0.902983	0.831	0.289728	0.88293	0.129	0.826	0.0749	0.0204	0.124	0.839	0.496	0.537	0.0718281
ENSMMUG00000042077	DRAM1	2	red	-0.15	-0.401	-0.0895	-0.161	-0.145	-0.345	-0.136	-0.497	0.207	-0.38	-0.565	-0.366	-0.0554	-0.19	-0.222	-0.464	-0.776	-0.195	0.177	-0.317	-0.466	-0.0793	-0.234	0.109	0.297	-0.288	0.169	0.652	0.34	0.523	0.633	0.0838	0.844079	0.708791	0.616	0.298001	0.902588	0.0898	0.507	0.168	0.023	0.202	0.887	0.609	0.497	0.109556
ENSMMUG00000005346	PHACTR2	2	red	0.184	-0.152	-0.0123	-0.251	-0.0295	-0.318	-0.126	-0.233	0.349	-0.142	-0.405	-0.313	0.149	-0.0722	-0.216	-0.235	-0.5	0.0575	0.332	0.00663	-0.169	-0.0129	-0.151	0.0919	0.319	-0.257	-0.178	0.653	0.384	0.384	0.6	0.619	0.984012	0.602199	0.938	0.42897	0.921714	0.593	0.272	0.714	0.183	0.384	0.701	0.893	0.595	0.506923
ENSMMUG00000000170	SAMD9	2	red	0.138	-0.335	-0.067	-0.281	-0.0261	-0.243	-0.111	-0.399	0.376	-0.227	-0.65	-0.435	0.00187	-0.272	-0.279	-0.553	-1.05	-0.212	0.23	-0.357	-0.431	-0.0738	-0.172	-0.0651	0.242	-0.633	-0.236	0.658	0.182	0.322	0.736	0.262	0.91192	0.563934	0.949	0.572718	0.937864	0.306	0.295	0.564	0.0302	0.214	0.996	0.536	0.484	0.130529
ENSMMUG00000020803	SAMD9L	2	red	-0.000554	-0.378	-0.0863	-0.295	-0.0454	-0.245	-0.186	-0.368	0.486	-0.254	-0.692	-0.477	0.0313	-0.249	-0.287	-0.594	-1.1	-0.238	-0.00321	-0.435	-0.414	-0.257	-0.162	0.0045	0.235	-0.686	-0.218	0.8	0.269	0.429	0.999	0.225	0.887684	0.56788	0.913	0.59462	0.896269	0.389	0.19	0.536	0.0285	0.192	0.954	0.607	0.496	0.125946
ENSMMUG00000051078	N/A	2	red	-0.515341	-1.09816	-0.602435	-0.702828	-1.1765	-0.63942	-0.783863	-0.812374	-0.0130939	-1.01476	-1.47009	-1.35972	-0.448545	-0.625484	-1.04538	-1.3107	-1.52333	-0.660396	-0.00182994	-1.44656	-1.33137	-0.626435	-0.679805	-0.335269	-0.666	-1.50879	-0.828446	0.603926	-0.340682	-0.0691836	0.366749	0.0216253	0.390547	0.378721	0.0253329	0.353598	0.88293	0.223225	0.986567	0.066377	0.00540469	0.0183836	0.472551	0.325837	0.063101	0.0218426
ENSMMUG00000015262	RRAGD	2	red	-0.342	-0.522	0.042	-0.21	-0.244	-0.289	-0.197	-0.429	0.214	-0.523	-0.643	-0.403	-0.166	-0.177	-0.312	-0.644	-0.902	-0.176	0.269	-0.578	-0.426	-0.166	-0.282	-0.0932	-0.158	-0.607	-0.149	0.676	0.168	0.286	0.354	0.0862	0.948048	0.706854	0.5	0.523483	0.895597	0.317	0.601	0.144	0.0538	0.301	0.707	0.736	0.454	0.068816
ENSMMUG00000010927	TNFAIP6	2	red	-0.468	-0.895	-0.251	-0.512	-0.391	-0.86	-0.458	-0.981	0.133	-0.812	-1.49	-1.1	-0.689	-0.813	-0.947	-0.981	-1.65	-0.607	-0.0256	-1.17	-1.04	-0.425	-0.553	-0.292	-0.256	-1.23	-0.502	0.572	-0.0958	0.0191	0.377	0.0397	0.740389	0.486434	0.444	0.165218	0.88293	0.0885	0.847	0.112	0.00199	0.0348	0.193	0.131	0.062	0.0647536
ENSMMUG00000000338	TRIM22	2	red	-0.0434	-0.298	-0.0621	-0.167	-0.076	-0.187	-0.139	-0.226	0.155	-0.198	-0.481	-0.375	-0.0617	-0.152	-0.202	-0.361	-0.709	-0.272	-0.18	-0.273	-0.367	-0.245	-0.195	-0.123	0.122	-0.535	-0.198	0.474	0.0417	0.162	0.885	0.121	0.870548	0.616772	0.758	0.506608	0.889467	0.412	0.551	0.427	0.0163	0.097	0.841	0.626	0.437	0.146242
ENSMMUG00000006829	DAPP1	2	red	-0.0831	-0.285	-0.183	-0.118	-0.174	-0.291	-0.0964	-0.243	-0.0626	-0.192	-0.501	-0.413	-0.0778	-0.17	-0.161	-0.244	-0.587	-0.228	-0.238	-0.289	-0.338	-0.261	-0.22	-0.136	0.091	-0.501	-0.248	0.307	-0.0259	0.0273	0.688	0.0521	0.412046	0.65759	0.297	0.161235	0.895706	0.229	0.786	0.295	0.00102	0.0116	0.721	0.421	0.423	0.199466
ENSMMUG00000014090	CHD1	2	red	-0.00566	-0.304	-0.126	-0.268	-0.168	-0.201	-0.0799	-0.111	0.159	-0.143	-0.31	-0.277	0.0854	-0.12	-0.0803	-0.388	-0.695	-0.304	-0.094	-0.423	-0.295	-0.157	-0.122	-0.0577	0.0178	-0.368	-0.217	0.36	0.117	0.229	0.983	0.0536	0.633632	0.305023	0.353	0.385015	0.914773	0.672	0.443	0.503	0.0762	0.153	0.713	0.648	0.765	0.0531718
ENSMMUG00000006701	GSAP	2	red	-0.157	-0.482	-0.211	-0.323	-0.276	-0.22	-0.329	-0.171	0.0979	-0.352	-0.452	-0.452	-0.00195	-0.206	-0.162	-0.486	-0.792	-0.432	-0.215	-0.491	-0.302	-0.428	-0.113	-0.167	-0.133	-0.616	-0.218	0.491	0.115	0.307	0.573	0.0198	0.533327	0.352029	0.239	0.486769	0.88293	0.615	0.761	0.162	0.0504	0.0704	0.995	0.524	0.612	0.0682565
ENSMMUG00000012310	CFLAR	2	red	0.0375	-0.369	-0.149	-0.267	-0.245	-0.195	-0.246	-0.165	0.127	-0.344	-0.437	-0.374	0.113	-0.148	-0.199	-0.58	-0.722	-0.282	0.0432	-0.379	-0.406	-0.0668	-0.182	0.0131	-0.0761	-0.521	-0.298	0.587	0.174	0.0894	0.914	0.086	0.68912	0.459031	0.31	0.550155	0.88293	0.638	0.689	0.183	0.0626	0.154	0.723	0.693	0.521	0.0291138
ENSMMUG00000056497	N/A	2	red	-0.285553	-0.761349	-0.151126	-0.301303	-0.37749	-0.406047	-0.381633	-0.266718	0.101421	-0.640724	-0.817807	-0.581657	-0.0597697	-0.151733	-0.147156	-0.714216	-1.10573	-0.398544	-0.0941184	-0.638239	-0.433247	-0.139555	-0.253142	-0.17744	-0.186354	-0.777992	-0.360944	0.646766	0.107429	0.255017	0.406002	0.0054217	0.760336	0.527347	0.223559	0.313923	0.88293	0.538708	0.814402	0.040652	0.0061364	0.0831738	0.898681	0.761783	0.75117	0.0322197
ENSMMUG00000014873	TOR1AIP1	2	red	-0.00511	-0.188	-0.0361	-0.153	-0.0993	-0.192	-0.0813	-0.065	0.274	0.0596	-0.117	-0.0412	0.187	-0.0024	0.0134	-0.218	-0.428	0.0302	0.153	-0.0909	-0.227	-0.045	0.043	0.163	0.262	-0.0856	0.0667	0.59	0.314	0.324	0.981	0.149	0.888381	0.471688	0.512	0.28557	0.896269	0.771	0.0595	0.76	0.448	0.837	0.227	0.994	0.96	0.185771
ENSMMUG00000016823	LPP	2	red	-0.142	-0.344	-0.102	-0.25	-0.243	-0.203	-0.0501	-0.0367	0.397	0.05	-0.159	-0.0212	0.363	0.145	0.141	-0.459	-0.694	-0.193	0.117	-0.421	-0.313	0.12	0.0724	0.297	0.45	-0.0521	0.132	0.913	0.638	0.675	0.639	0.125	0.799319	0.512035	0.345	0.547214	0.964029	0.936	0.109	0.888	0.558	0.959	0.146	0.688	0.678	0.0745057
ENSMMUG00000016004	ACP3	2	red	-0.0424	-0.603	-0.231	-0.394	-0.363	-0.452	-0.129	-0.0573	0.608	0.0247	-0.4	-0.227	0.412	0.0668	0.014	-0.594	-1.21	-0.35	0.0346	-0.626	-0.688	-0.075	-0.173	0.298	0.395	-0.393	-0.0449	0.871	0.476	0.636	0.929	0.0421	0.629983	0.432138	0.284	0.291254	0.92523	0.922	0.0484	0.961	0.227	0.583	0.223	0.908	0.984	0.0664682
ENSMMUG00000011845	HK2	2	red	-0.121	-0.537	-0.228	-0.266	-0.533	-0.481	-0.183	-0.399	0.544	-0.096	-0.364	-0.387	0.184	-0.109	-0.208	-0.671	-1.04	-0.305	0.201	-0.593	-0.613	-0.14	-0.0932	0.109	0.187	-0.472	0.173	0.781	0.56	0.629	0.757	0.0437	0.609339	0.572809	0.0571	0.201561	0.894564	0.287	0.0878	0.822	0.243	0.256	0.634	0.843	0.611	0.0466857
ENSMMUG00000017260	GPR65	2	red	-0.353	-0.464	-0.127	-0.206	-0.27	-0.324	-0.111	-0.272	0.445	-0.107	-0.296	-0.122	0.106	-0.0587	-0.0275	-0.61	-0.946	-0.229	0.159	-0.467	-0.5	-0.134	-0.00698	0.213	0.231	-0.264	0.233	0.613	0.408	0.566	0.177	0.0388	0.754908	0.607167	0.291	0.322555	0.91662	0.413	0.0941	0.758	0.26	0.721	0.759	0.902	0.955	0.0300064
ENSMMUG00000003572	NAMPT	2	red	-0.402	-0.794	-0.223	-0.373	-0.447	-0.413	-0.302	-0.455	0.439	-0.394	-0.535	-0.436	0.0239	-0.159	-0.206	-0.928	-1.39	-0.44	-0.00286	-0.748	-0.562	-0.217	-0.136	0.113	0.17	-0.498	0.0909	0.906	0.462	0.574	0.281	0.00875	0.686256	0.486434	0.195	0.370006	0.88293	0.301	0.281	0.328	0.13	0.279	0.967	0.798	0.688	0.0241012
ENSMMUG00000015324	SLK	2	red	-0.197	-0.442	-0.221	-0.357	-0.238	-0.346	-0.177	-0.142	0.151	-0.193	-0.404	-0.294	0.115	-0.0437	-0.00143	-0.377	-0.772	-0.297	-0.0809	-0.28	-0.235	-0.0985	0.000905	0.0727	0.291	-0.238	-0.0317	0.574	0.329	0.38	0.34	0.00862	0.397881	0.240465	0.21	0.152047	0.88293	0.609	0.524	0.392	0.0316	0.167	0.646	0.905	0.996	0.088387
ENSMMUG00000056768	KCNJ2	2	red	-0.24	-0.641	-0.168	-0.341	-0.167	-0.425	-0.148	-0.145	0.304	-0.232	-0.647	-0.302	0.226	0.00428	0.0899	-0.523	-1.29	-0.499	-0.327	-0.653	-0.472	-0.0451	-0.0857	0.105	0.282	-0.513	-0.0686	0.842	0.343	0.537	0.543	0.0308	0.757449	0.506848	0.662	0.330712	0.91662	0.788	0.446	0.582	0.0485	0.458	0.595	0.996	0.873	0.17483
ENSMMUG00000019177	GALNT3	2	red	-0.0955	-0.473	-0.212	-0.309	-0.187	-0.298	-0.18	-0.131	0.397	-0.139	-0.318	-0.197	0.183	0.0211	-0.00452	-0.53	-1.08	-0.344	-0.000819	-0.484	-0.412	-0.127	0.0452	0.126	0.177	-0.335	-0.0621	0.799	0.374	0.499	0.804	0.0672	0.616632	0.478134	0.554	0.433639	0.894106	0.774	0.196	0.712	0.288	0.588	0.608	0.971	0.993	0.0911762
ENSMMUG00000015857	LRRK2	2	red	-0.334	-0.814	-0.353	-0.551	-0.482	-0.437	-0.239	-0.301	0.363	-0.256	-0.614	-0.507	0.13	-0.174	-0.176	-0.757	-1.46	-0.616	-0.347	-0.882	-0.495	-0.245	-0.174	0.0327	0.203	-0.629	-0.183	0.803	0.327	0.451	0.309	0.00191	0.398629	0.251722	0.0971	0.259708	0.88293	0.473	0.311	0.501	0.0399	0.132	0.762	0.731	0.694	0.0341441
ENSMMUG00000009112	TLR4	2	red	-0.367	-0.636	-0.215	-0.291	-0.282	-0.427	-0.252	-0.35	0.237	-0.466	-0.727	-0.445	0.0281	-0.19	-0.235	-0.882	-1.37	-0.428	-0.0286	-0.748	-0.64	-0.169	-0.29	-0.22	-0.0385	-0.614	-0.221	0.656	0.232	0.264	0.259	0.0188	0.651142	0.545849	0.382	0.277116	0.88293	0.386	0.543	0.163	0.0136	0.199	0.956	0.702	0.575	0.0150241
ENSMMUG00000010731	KIF13A	2	red	-0.248	-0.728	-0.325	-0.425	-0.469	-0.419	-0.27	-0.383	0.329	-0.408	-0.507	-0.506	0.0691	-0.257	-0.337	-0.796	-1.28	-0.509	0.0402	-0.783	-0.606	-0.126	-0.338	-0.121	-0.138	-0.671	-0.29	0.656	0.175	0.291	0.489	0.00772	0.450962	0.356012	0.119	0.299868	0.88293	0.333	0.359	0.234	0.105	0.14	0.884	0.555	0.368	0.0221365
ENSMMUG00000003961	IFNAR1	2	red	-0.116	-0.421	-0.141	-0.26	-0.284	-0.264	-0.213	-0.0957	0.177	-0.188	-0.312	-0.2	0.127	-0.0746	-0.0733	-0.484	-0.668	-0.248	-0.0484	-0.357	-0.303	-0.162	-0.0726	-0.0148	0.0541	-0.303	-0.145	0.568	0.245	0.214	0.596	0.00808	0.599983	0.336958	0.102	0.252806	0.88293	0.736	0.403	0.373	0.0877	0.346	0.577	0.815	0.798	0.0168625
ENSMMUG00000023335	RNF13	2	red	-0.204	-0.428	-0.111	-0.289	-0.275	-0.351	-0.159	-0.174	0.292	-0.133	-0.394	-0.248	0.061	-0.108	-0.0746	-0.56	-0.928	-0.284	-0.11	-0.535	-0.456	-0.233	-0.129	0.00212	0.175	-0.365	-0.0279	0.697	0.274	0.357	0.436	0.0414	0.776531	0.409964	0.24	0.238114	0.88527	0.61	0.273	0.669	0.0954	0.368	0.865	0.787	0.847	0.0389254
ENSMMUG00000020560	LPGAT1	2	red	-0.308	-0.701	-0.22	-0.37	-0.42	-0.444	-0.201	-0.387	0.272	-0.302	-0.598	-0.44	0.0133	-0.221	-0.179	-0.801	-1.26	-0.577	-0.131	-0.714	-0.693	-0.133	-0.333	0.0797	0.18	-0.452	-0.112	0.788	0.308	0.347	0.268	0.0022	0.563924	0.341208	0.0931	0.180067	0.88293	0.229	0.365	0.303	0.0185	0.124	0.976	0.543	0.616	0.00633129
ENSMMUG00000001217	CASP7	2	red	-0.247	-0.487	-0.158	-0.244	-0.273	-0.362	-0.157	-0.271	0.131	-0.264	-0.39	-0.301	0.0722	-0.0868	-0.106	-0.579	-0.886	-0.297	-0.00749	-0.55	-0.341	-0.0387	-0.128	0.00462	0.101	-0.377	-0.0359	0.655	0.264	0.281	0.298	0.0119	0.62898	0.466118	0.214	0.195457	0.88293	0.333	0.642	0.278	0.0744	0.228	0.819	0.821	0.747	0.0156371
ENSMMUG00000062571	STX3	2	red	-0.251	-0.726	-0.274	-0.362	-0.43	-0.411	-0.309	-0.349	0.251	-0.476	-0.654	-0.458	0.0675	-0.145	-0.129	-0.778	-1.17	-0.489	-0.0729	-0.675	-0.556	-0.22	-0.221	-0.0553	0.0109	-0.58	-0.113	0.736	0.339	0.447	0.517	0.0123	0.58237	0.477569	0.191	0.342149	0.88293	0.436	0.556	0.194	0.0451	0.226	0.898	0.809	0.811	0.0609601
ENSMMUG00000003401	TUT7	2	red	-0.327	-0.725	-0.256	-0.411	-0.442	-0.452	-0.238	-0.368	0.168	-0.384	-0.683	-0.523	-0.00218	-0.196	-0.185	-0.765	-1.26	-0.542	-0.2	-0.713	-0.6	-0.288	-0.309	-0.151	0.122	-0.61	-0.216	0.764	0.234	0.328	0.295	0.00409	0.550219	0.343763	0.114	0.219843	0.88293	0.321	0.668	0.237	0.0145	0.0982	0.995	0.664	0.655	0.022507
[truncated: 14 more columns]
