# Supplementary material for: Functional genomic analysis of the 68-1 RhCMV-Mycobacteria tuberculosis vaccine reveals an IL-15 response signature that is conserved with vector attenuation
Source: Front Immunol. 2024 Oct 15;15:1460344. doi: 10.3389/fimmu.2024.1460344 (PMC11518738; doi:10.3389/fimmu.2024.1460344)
Supplement: Supplementary Table 8 — Conserved enrichment information with associated genes. [file Table8.xlsx]

## Sheet: Table_S8_1_Orange
	ID	Description	GeneRatio	BgRatio	p.adjust	geneID
GO:0034116	GO:0034116	positive regulation of heterotypic cell-cell adhesion	3/30	12/11256	0.00368	THY1/LCK/SKAP1
GO:0034114	GO:0034114	regulation of heterotypic cell-cell adhesion	3/30	19/11256	0.00800289	THY1/LCK/SKAP1
GO:0001909	GO:0001909	leukocyte mediated cytotoxicity	4/30	90/11256	0.0184006	NCR3/GZMB/PRF1/CX3CR1
GO:0002429	GO:0002429	immune response-activating cell surface receptor signaling pathway	5/30	185/11256	0.0184006	NCR3/THY1/UBASH3A/LCK/SKAP1
GO:0002757	GO:0002757	immune response-activating signal transduction	5/30	185/11256	0.0184006	NCR3/THY1/UBASH3A/LCK/SKAP1
GO:0050856	GO:0050856	regulation of T cell receptor signaling pathway	3/30	37/11256	0.0184006	THY1/UBASH3A/LCK
GO:0050852	GO:0050852	T cell receptor signaling pathway	4/30	99/11256	0.0184006	THY1/UBASH3A/LCK/SKAP1
GO:0002768	GO:0002768	immune response-regulating cell surface receptor signaling pathway	5/30	197/11256	0.0193771	NCR3/THY1/UBASH3A/LCK/SKAP1
GO:0034113	GO:0034113	heterotypic cell-cell adhesion	3/30	45/11256	0.0237418	THY1/LCK/SKAP1
GO:0001906	GO:0001906	cell killing	4/30	116/11256	0.0237418	NCR3/GZMB/PRF1/CX3CR1
GO:0002253	GO:0002253	activation of immune response	5/30	235/11256	0.0316828	NCR3/THY1/UBASH3A/LCK/SKAP1
GO:0050854	GO:0050854	regulation of antigen receptor-mediated signaling pathway	3/30	55/11256	0.0316828	THY1/UBASH3A/LCK
GO:0050778	GO:0050778	positive regulation of immune response	6/30	383/11256	0.0316828	NCR3/THY1/UBASH3A/LCK/SKAP1/TBX21
GO:0019835	GO:0019835	cytolysis	2/30	12/11256	0.0316828	GZMB/PRF1
GO:0050851	GO:0050851	antigen receptor-mediated signaling pathway	4/30	143/11256	0.0351217	THY1/UBASH3A/LCK/SKAP1
GO:0007159	GO:0007159	leukocyte cell-cell adhesion	5/30	274/11256	0.0443302	THY1/LCK/SKAP1/TBX21/CX3CR1
GO:0002443	GO:0002443	leukocyte mediated immunity	5/30	279/11256	0.0452773	NCR3/GZMB/TBX21/PRF1/CX3CR1
GO:0031341	GO:0031341	regulation of cell killing	3/30	71/11256	0.0477689	NCR3/PRF1/CX3CR1

## Sheet: Table_S8_2_Red
	ID	Description	GeneRatio	BgRatio	p.adjust	geneID
GO:0051770	GO:0051770	positive regulation of nitric-oxide synthase biosynthetic process	4/82	13/11256	0.00345839	NAMPT/TLR4/JAK2/LRRK2
GO:0051767	GO:0051767	nitric-oxide synthase biosynthetic process	4/82	16/11256	0.00345839	NAMPT/TLR4/JAK2/LRRK2
GO:0051769	GO:0051769	regulation of nitric-oxide synthase biosynthetic process	4/82	16/11256	0.00345839	NAMPT/TLR4/JAK2/LRRK2
GO:1901699	GO:1901699	cellular response to nitrogen compound	14/82	472/11256	0.00399628	CASP7/NAMPT/PTEN/TLR4/SESN3/CFLAR/RAB8B/XRN1/JAK2/RRAGD/FMR1/LRRK2/CPEB4/FOXO3
GO:0031331	GO:0031331	positive regulation of cellular catabolic process	12/82	360/11256	0.00489544	TRIM22/TUT7/ZC3HAV1/TBK1/PTEN/PIK3CB/AGTPBP1/SESN3/FMR1/LRRK2/FOXO3/RNF144B
GO:0071417	GO:0071417	cellular response to organonitrogen compound	13/82	434/11256	0.00532142	CASP7/NAMPT/PTEN/TLR4/SESN3/CFLAR/RAB8B/XRN1/JAK2/RRAGD/LRRK2/CPEB4/FOXO3
GO:0031667	GO:0031667	response to nutrient levels	11/82	324/11256	0.00712887	NAMPT/ACSL4/WIPI1/PTEN/SESN3/CHSY1/RRAGD/LRRK2/CPEB4/FOXO3/ABCA1
GO:0009896	GO:0009896	positive regulation of catabolic process	12/82	407/11256	0.0103534	TRIM22/TUT7/ZC3HAV1/TBK1/PTEN/PIK3CB/AGTPBP1/SESN3/FMR1/LRRK2/FOXO3/RNF144B
GO:0009991	GO:0009991	response to extracellular stimulus	11/82	347/11256	0.01042	NAMPT/ACSL4/WIPI1/PTEN/SESN3/CHSY1/RRAGD/LRRK2/CPEB4/FOXO3/ABCA1
GO:0071496	GO:0071496	cellular response to external stimulus	9/82	244/11256	0.0156918	NAMPT/WIPI1/TLR4/SESN3/RRAGD/LRRK2/CPEB4/FOXO3/KCNJ2
GO:0006914	GO:0006914	autophagy	12/82	446/11256	0.0167058	TRIM22/NAMPT/WIPI1/TBK1/PIK3CB/SESN3/HK2/RRAGD/LRRK2/FOXO3/DRAM1/RAB5A
GO:0061919	GO:0061919	process utilizing autophagic mechanism	12/82	446/11256	0.0167058	TRIM22/NAMPT/WIPI1/TBK1/PIK3CB/SESN3/HK2/RRAGD/LRRK2/FOXO3/DRAM1/RAB5A
GO:0070997	GO:0070997	neuron death	9/82	258/11256	0.0185194	CASP7/NAMPT/TBK1/TLR4/JAK2/LRRK2/CPEB4/FOXO3/XIAP
GO:0036294	GO:0036294	cellular response to decreased oxygen levels	6/82	105/11256	0.0187277	NAMPT/PTEN/BACH1/CFLAR/CPEB4/FOXO3
GO:0010508	GO:0010508	positive regulation of autophagy	6/82	109/11256	0.0214915	TRIM22/TBK1/PIK3CB/SESN3/LRRK2/FOXO3
GO:0010506	GO:0010506	regulation of autophagy	9/82	273/11256	0.0230918	TRIM22/NAMPT/TBK1/PIK3CB/SESN3/RRAGD/LRRK2/FOXO3/DRAM1
GO:0031669	GO:0031669	cellular response to nutrient levels	7/82	162/11256	0.0236667	NAMPT/WIPI1/SESN3/RRAGD/LRRK2/CPEB4/FOXO3
GO:0071453	GO:0071453	cellular response to oxygen levels	6/82	116/11256	0.0252028	NAMPT/PTEN/BACH1/CFLAR/CPEB4/FOXO3
GO:0009267	GO:0009267	cellular response to starvation	6/82	120/11256	0.0287218	WIPI1/SESN3/RRAGD/LRRK2/CPEB4/FOXO3
GO:0019221	GO:0019221	cytokine-mediated signaling pathway	9/82	306/11256	0.0417562	PLVAP/IFNAR1/PTPRJ/TBK1/TNFSF13B/JAK2/FOXO3/UGCG/IFNLR1
GO:0031668	GO:0031668	cellular response to extracellular stimulus	7/82	184/11256	0.0417562	NAMPT/WIPI1/SESN3/RRAGD/LRRK2/CPEB4/FOXO3
